# Supplementary material for: Validated antimalarial drug target discovery using genome-scale metabolic modeling
Source: Antimicrob Agents Chemother. 2025 Sep 26;69(11):e00459-25. doi: 10.1128/aac.00459-25 (PMC12588083; doi:10.1128/aac.00459-25)
Supplement: Data S1 — The model coding. [file aac.00459-25-s0001.txt]

<?xml version="1.0" encoding="UTF-8"?>
<sbml xmlns="http://www.sbml.org/sbml/level2" level="2" version="1">
  <model id="iFT342_23June2016">
  	<annotation>
		<rdf:RDF 
			xmlns:rdf="http://www.w3.org/1999/02/22-rdf-syntax-ns#"
			xmlns:dc="http://purl.org/dc/elements/1.1/"
			xmlns:vCard="http://www.w3.org/2001/vcard-rdf/3.0#">
			<rdf:Description rdf:about="my_metaid">
				<dc:creator rdf:parseType="Resource">
					<rdf:Bag>
						<rdf:li rdf:parseType="Resource">
							<vCard:N rdf:parseType="Resource">
								<vCard:Given>Francis Isidore</vCard:Given>
								<vCard:Family>Totanes</vCard:Family>
							</vCard:N>
							<vCard:ORG>
								<vCard:Orgname>University of Leeds</vCard:Orgname>
							</vCard:ORG>
							<vCard:EMAIL>bsfigt@leeds.ac.uk</vCard:EMAIL>
						</rdf:li>
						<rdf:li rdf:parseType="Resource">
							<vCard:N rdf:parseType="Resource">
								<vCard:Given>David</vCard:Given>
								<vCard:Family>Westhead</vCard:Family>
							</vCard:N>
							<vCard:ORG>
								<vCard:Orgname>University of Leeds</vCard:Orgname>
							</vCard:ORG>
							<vCard:EMAIL>d.r.westhead@leeds.ac.uk</vCard:EMAIL>
						</rdf:li>
						<rdf:li rdf:parseType="Resource">
							<vCard:N rdf:parseType="Resource">
								<vCard:Given>Glenn</vCard:Given>
								<vCard:Family>McConkey</vCard:Family>
							</vCard:N>
							<vCard:ORG>
								<vCard:Orgname>University of Leeds</vCard:Orgname>
							</vCard:ORG>
							<vCard:EMAIL>g.a.mcconkey@leeds.ac.uk</vCard:EMAIL>
						</rdf:li>
					</rdf:Bag>
				</dc:creator>
			</rdf:Description>
		</rdf:RDF>   
	</annotation>
    <listOfUnitDefinitions>
      <unitDefinition id="mmol_per_gDW_per_hr">
        <listOfUnits>
          <unit kind="mole" scale="-3"/>
          <unit kind="gram" exponent="-1"/>
          <unit kind="second" exponent="-1" multiplier="0.000277777777777778"/>
        </listOfUnits>
      </unitDefinition>
    </listOfUnitDefinitions>
    <listOfCompartments>
      <compartment id="a" name="Apicoplast" size="1"/>
      <compartment id="c" name="Cytosol" size="1"/>
      <compartment id="b" name="Extra_Cellular" size="5"/>
      <compartment id="m" name="Mitochondria" size="1"/>
      <compartment id="v" name="Vacuole" size="1"/>
    </listOfCompartments>
    <listOfSpecies>
      <species id="M_cpd00027_c" name="D-Glucose" compartment="c">
        <notes>
          <html xmlns="http://www.w3.org/1999/xhtml">
            <p>FORMULA: C6H12O6</p>
            <p>Canonical SMILES: C(C1C(C(C(C(O1)O)O)O)O)O</p>
            <p>PubChem ID: Compound(5793)</p>
            <p>InChI Key: WQZGKKKJIJFFOK-GASJEMHNSA-N</p>
          </html>
        </notes>
      </species>
      <species id="M_cpd00008_a" name="ADP" compartment="a">
        <notes>
          <html xmlns="http://www.w3.org/1999/xhtml">
            <p>FORMULA: C10H15N5O10P2</p>
            <p>Canonical SMILES: C1=NC2=C(C(=N1)N)N=CN2C3C(C(C(O3)COP(=O)(O)OP(=O)(O)O)O)O</p>
            <p>PubChem ID: Compound(6022)</p>
            <p>InChI Key: XTWYTFMLZFPYCI-KQYNXXCUSA-N</p>
          </html>
        </notes>
      </species>
      <species id="M_cpd00008_c" name="ADP" compartment="c">
        <notes>
          <html xmlns="http://www.w3.org/1999/xhtml">
            <p>FORMULA: C10H15N5O10P2</p>
            <p>Canonical SMILES: C1=NC2=C(C(=N1)N)N=CN2C3C(C(C(O3)COP(=O)(O)OP(=O)(O)O)O)O</p>
            <p>PubChem ID: Compound(6022)</p>
            <p>InChI Key: XTWYTFMLZFPYCI-KQYNXXCUSA-N</p>
          </html>
        </notes>
      </species>
      <species id="M_cpd00002_c" name="ATP" compartment="c">
        <notes>
          <html xmlns="http://www.w3.org/1999/xhtml">
            <p>FORMULA: C10H16N5O13P3</p>
            <p>Canonical SMILES: C1=NC2=C(C(=N1)N)N=CN2C3C(C(C(O3)COP(=O)(O)OP(=O)(O)OP(=O)(O)O)O)O</p>
            <p>PubChem ID: Compound(5957)</p>
            <p>InChI Key: ZKHQWZAMYRWXGA-KQYNXXCUSA-N</p>
          </html>
        </notes>
      </species>
      <species id="M_cpd00002_a" name="ATP" compartment="a">
        <notes>
          <html xmlns="http://www.w3.org/1999/xhtml">
            <p>FORMULA: C10H16N5O13P3</p>
            <p>Canonical SMILES: C1=NC2=C(C(=N1)N)N=CN2C3C(C(C(O3)COP(=O)(O)OP(=O)(O)OP(=O)(O)O)O)O</p>
            <p>PubChem ID: Compound(5957)</p>
            <p>InChI Key: ZKHQWZAMYRWXGA-KQYNXXCUSA-N</p>
          </html>
        </notes>
      </species>
      <species id="M_cpd00002_m" name="ATP" compartment="m">
        <notes>
          <html xmlns="http://www.w3.org/1999/xhtml">
            <p>FORMULA: C10H16N5O13P3</p>
            <p>Canonical SMILES: C1=NC2=C(C(=N1)N)N=CN2C3C(C(C(O3)COP(=O)(O)OP(=O)(O)OP(=O)(O)O)O)O</p>
            <p>PubChem ID: Compound(5957)</p>
            <p>InChI Key: ZKHQWZAMYRWXGA-KQYNXXCUSA-N</p>
          </html>
        </notes>
      </species>
      <species id="M_cpd00008_m" name="ADP" compartment="m">
        <notes>
          <html xmlns="http://www.w3.org/1999/xhtml">
            <p>FORMULA: C10H15N5O10P2</p>
            <p>Canonical SMILES: C1=NC2=C(C(=N1)N)N=CN2C3C(C(C(O3)COP(=O)(O)OP(=O)(O)O)O)O</p>
            <p>PubChem ID: Compound(6022)</p>
            <p>InChI Key: XTWYTFMLZFPYCI-KQYNXXCUSA-N</p>
          </html>
        </notes>
      </species>
      <species id="M_cpd00128_c" name="Adenine" compartment="c">
        <notes>
          <html xmlns="http://www.w3.org/1999/xhtml">
            <p>FORMULA: C5H5N5</p>
            <p>Canonical SMILES: C1=NC2=C(N1)C(=NC=N2)N</p>
            <p>PubChem ID: Compound(190)</p>
            <p>InChI Key: GFFGJBXGBJISGV-UHFFFAOYSA-N</p>
          </html>
        </notes>
      </species>
      <species id="M_cpd00182_c" name="Adenosine" compartment="c">
        <notes>
          <html xmlns="http://www.w3.org/1999/xhtml">
            <p>FORMULA: C10H13N5O4</p>
            <p>Canonical SMILES: C1=NC2=C(C(=N1)N)N=CN2C3C(C(C(O3)CO)O)O</p>
            <p>PubChem ID: Compound(60961)</p>
            <p>InChI Key: OIRDTQYFTABQOQ-KQYNXXCUSA-N</p>
          </html>
        </notes>
      </species>
      <species id="M_cpd00017_c" name="S-Adenosyl-L-methionine" compartment="c">
        <notes>
          <html xmlns="http://www.w3.org/1999/xhtml">
            <p>FORMULA: C15H22N6O5S</p>
            <p>Canonical SMILES: C[S+](CCC(C(=O)[O-])N)CC1C(C(C(O1)N2C=NC3=C2N=CN=C3N)O)O</p>
            <p>PubChem ID: Compound(34755)</p>
            <p>InChI Key: MEFKEPWMEQBLKI-AIRLBKTGSA-N</p>
          </html>
        </notes>
      </species>
      <species id="M_cpd00017_m" name="S-Adenosyl-L-methionine" compartment="m">
        <notes>
          <html xmlns="http://www.w3.org/1999/xhtml">
            <p>FORMULA: C15H22N6O5S</p>
            <p>Canonical SMILES: C[S+](CCC(C(=O)[O-])N)CC1C(C(C(O1)N2C=NC3=C2N=CN=C3N)O)O</p>
            <p>PubChem ID: Compound(34755)</p>
            <p>InChI Key: MEFKEPWMEQBLKI-AIRLBKTGSA-N</p>
          </html>
        </notes>
      </species>
      <species id="M_cpd00011_a" name="CO2" compartment="a">
        <notes>
          <html xmlns="http://www.w3.org/1999/xhtml">
            <p>FORMULA: CO2</p>
            <p>Canonical SMILES: C(=O)=O</p>
            <p>PubChem ID: Compound(280)</p>
            <p>InChI Key: CURLTUGMZLYLDI-UHFFFAOYSA-N</p>
          </html>
        </notes>
      </species>
      <species id="M_cpd00011_c" name="CO2" compartment="c">
        <notes>
          <html xmlns="http://www.w3.org/1999/xhtml">
            <p>FORMULA: CO2</p>
            <p>Canonical SMILES: C(=O)=O</p>
            <p>PubChem ID: Compound(280)</p>
            <p>InChI Key: CURLTUGMZLYLDI-UHFFFAOYSA-N</p>
          </html>
        </notes>
      </species>
      <species id="M_cpd00011_m" name="CO2" compartment="m">
        <notes>
          <html xmlns="http://www.w3.org/1999/xhtml">
            <p>FORMULA: CO2</p>
            <p>Canonical SMILES: C(=O)=O</p>
            <p>PubChem ID: Compound(280)</p>
            <p>InChI Key: CURLTUGMZLYLDI-UHFFFAOYSA-N</p>
          </html>
        </notes>
      </species>
      <species id="M_cpd00095_c" name="Dihydroxyacetone phosphate" compartment="c">
        <notes>
          <html xmlns="http://www.w3.org/1999/xhtml">
            <p>FORMULA: C3H7O6P</p>
            <p>Canonical SMILES: C(C(=O)COP(=O)(O)O)O</p>
            <p>PubChem ID: Compound(668)</p>
            <p>InChI Key: GNGACRATGGDKBX-UHFFFAOYSA-N</p>
          </html>
        </notes>
      </species>
      <species id="M_cpd00009_c" name="Orthophosphate" compartment="c">
        <notes>
          <html xmlns="http://www.w3.org/1999/xhtml">
            <p>FORMULA: O4P</p>
            <p>Canonical SMILES: [O-]P(=O)([O-])[O-]</p>
            <p>PubChem ID: Compound(1061)</p>
            <p>InChI Key: NBIIXXVUZAFLBC-UHFFFAOYSA-K</p>
          </html>
        </notes>
      </species>
      <species id="M_cpd00009_a" name="Orthophosphate" compartment="a">
        <notes>
          <html xmlns="http://www.w3.org/1999/xhtml">
            <p>FORMULA: O4P</p>
            <p>Canonical SMILES: [O-]P(=O)([O-])[O-]</p>
            <p>PubChem ID: Compound(1061)</p>
            <p>InChI Key: NBIIXXVUZAFLBC-UHFFFAOYSA-K</p>
          </html>
        </notes>
      </species>
      <species id="M_cpd00095_a" name="Dihydroxyacetone phosphate" compartment="a">
        <notes>
          <html xmlns="http://www.w3.org/1999/xhtml">
            <p>FORMULA: C3H7O6P</p>
            <p>Canonical SMILES: C(C(=O)COP(=O)(O)O)O</p>
            <p>PubChem ID: Compound(668)</p>
            <p>InChI Key: GNGACRATGGDKBX-UHFFFAOYSA-N</p>
          </html>
        </notes>
      </species>
      <species id="M_cpd00282_c" name="(S)-Dihydroorotate" compartment="c">
        <notes>
          <html xmlns="http://www.w3.org/1999/xhtml">
            <p>FORMULA: C5H6N2O4</p>
            <p>Canonical SMILES: C1C(NC(=O)NC1=O)C(=O)O</p>
            <p>PubChem ID: Compound(439216)</p>
            <p>InChI Key: UFIVEPVSAGBUSI-REOHCLBHSA-N</p>
          </html>
        </notes>
      </species>
      <species id="M_cpd00282_m" name="(S)-Dihydroorotate" compartment="m">
        <notes>
          <html xmlns="http://www.w3.org/1999/xhtml">
            <p>FORMULA: C5H6N2O4</p>
            <p>Canonical SMILES: C1C(NC(=O)NC1=O)C(=O)O</p>
            <p>PubChem ID: Compound(439216)</p>
            <p>InChI Key: UFIVEPVSAGBUSI-REOHCLBHSA-N</p>
          </html>
        </notes>
      </species>
      <species id="M_cpd00982_m" name="FADH2" compartment="m">
        <notes>
          <html xmlns="http://www.w3.org/1999/xhtml">
            <p>FORMULA: C27H35N9O15P2</p>
            <p>Canonical SMILES: CC1=CC2=C(C=C1C)N(C3=C(N2)C(=O)NC(=O)N3)CC(C(C(COP(=O)(O)OP(=O)(O)OCC4C(C(C(O4)N5C=NC6=C5N=CN=C6N)O)O)O)O)O</p>
            <p>PubChem ID: Compound(446013)</p>
            <p>InChI Key: YPZRHBJKEMOYQH-UYBVJOGSSA-N</p>
          </html>
        </notes>
      </species>
      <species id="M_cpd00982_c" name="FADH2" compartment="c">
        <notes>
          <html xmlns="http://www.w3.org/1999/xhtml">
            <p>FORMULA: C27H35N9O15P2</p>
            <p>Canonical SMILES: CC1=CC2=C(C=C1C)N(C3=C(N2)C(=O)NC(=O)N3)CC(C(C(COP(=O)(O)OP(=O)(O)OCC4C(C(C(O4)N5C=NC6=C5N=CN=C6N)O)O)O)O)O</p>
            <p>PubChem ID: Compound(446013)</p>
            <p>InChI Key: YPZRHBJKEMOYQH-UYBVJOGSSA-N</p>
          </html>
        </notes>
      </species>
      <species id="M_cpd00015_c" name="FAD" compartment="c">
        <notes>
          <html xmlns="http://www.w3.org/1999/xhtml">
            <p>FORMULA: C27H33N9O15P2</p>
            <p>Canonical SMILES: CC1=CC2=C(C=C1C)N(C3=NC(=O)NC(=O)C3=N2)CC(C(C(COP(=O)(O)OP(=O)(O)OCC4C(C(C(O4)N5C=NC6=C5N=CN=C6N)O)O)O)O)O</p>
            <p>PubChem ID: Compound(643975)</p>
            <p>InChI Key: VWWQXMAJTJZDQX-UYBVJOGSSA-N</p>
          </html>
        </notes>
      </species>
      <species id="M_cpd00015_m" name="FAD" compartment="m">
        <notes>
          <html xmlns="http://www.w3.org/1999/xhtml">
            <p>FORMULA: C27H33N9O15P2</p>
            <p>Canonical SMILES: CC1=CC2=C(C=C1C)N(C3=NC(=O)NC(=O)C3=N2)CC(C(C(COP(=O)(O)OP(=O)(O)OCC4C(C(C(O4)N5C=NC6=C5N=CN=C6N)O)O)O)O)O</p>
            <p>PubChem ID: Compound(643975)</p>
            <p>InChI Key: VWWQXMAJTJZDQX-UYBVJOGSSA-N</p>
          </html>
        </notes>
      </species>
      <species id="M_cpd00106_c" name="Fumarate" compartment="c">
        <notes>
          <html xmlns="http://www.w3.org/1999/xhtml">
            <p>FORMULA: C4H2O4</p>
            <p>Canonical SMILES: C(=CC(=O)[O-])C(=O)[O-]</p>
            <p>PubChem ID: Compound(5460307)</p>
            <p>InChI Key: VZCYOOQTPOCHFL-OWOJBTEDSA-L</p>
          </html>
        </notes>
      </species>
      <species id="M_cpd00031_m" name="GDP" compartment="m">
        <notes>
          <html xmlns="http://www.w3.org/1999/xhtml">
            <p>FORMULA: C10H15N5O11P2</p>
            <p>Canonical SMILES: C1=NC2=C(N1C3C(C(C(O3)COP(=O)(O)OP(=O)(O)O)O)O)NC(=NC2=O)N</p>
            <p>PubChem ID: Compound(8977)</p>
            <p>InChI Key: QGWNDRXFNXRZMB-UUOKFMHZSA-N</p>
          </html>
        </notes>
      </species>
      <species id="M_cpd00031_c" name="GDP" compartment="c">
        <notes>
          <html xmlns="http://www.w3.org/1999/xhtml">
            <p>FORMULA: C10H15N5O11P2</p>
            <p>Canonical SMILES: C1=NC2=C(N1C3C(C(C(O3)COP(=O)(O)OP(=O)(O)O)O)O)NC(=NC2=O)N</p>
            <p>PubChem ID: Compound(8977)</p>
            <p>InChI Key: QGWNDRXFNXRZMB-UUOKFMHZSA-N</p>
          </html>
        </notes>
      </species>
      <species id="M_cpd00111_c" name="GSSG, Glutathione disulfide" compartment="c">
        <notes>
          <html xmlns="http://www.w3.org/1999/xhtml">
            <p>FORMULA: C20H32N6O12S2</p>
            <p>Canonical SMILES: C(CC(=O)NC(CSSCC(C(=O)NCC(=O)O)NC(=O)CCC(C(=O)O)N)C(=O)NCC(=O)O)C(C(=O)O)N</p>
            <p>PubChem ID: Compound(65359)</p>
            <p>InChI Key: YPZRWBKMTBYPTK-BJDJZHNGSA-N</p>
          </html>
        </notes>
      </species>
      <species id="M_cpd00038_m" name="GTP" compartment="m">
        <notes>
          <html xmlns="http://www.w3.org/1999/xhtml">
            <p>FORMULA: C10H16N5O14P3</p>
            <p>Canonical SMILES: C1=NC2=C(N1C3C(C(C(O3)COP(=O)(O)OP(=O)(O)OP(=O)(O)O)O)O)NC(=NC2=O)N</p>
            <p>PubChem ID: Compound(6830)</p>
            <p>InChI Key: XKMLYUALXHKNFT-UUOKFMHZSA-N</p>
          </html>
        </notes>
      </species>
      <species id="M_cpd00038_c" name="GTP" compartment="c">
        <notes>
          <html xmlns="http://www.w3.org/1999/xhtml">
            <p>FORMULA: C10H16N5O14P3</p>
            <p>Canonical SMILES: C1=NC2=C(N1C3C(C(C(O3)COP(=O)(O)OP(=O)(O)OP(=O)(O)O)O)O)NC(=NC2=O)N</p>
            <p>PubChem ID: Compound(6830)</p>
            <p>InChI Key: XKMLYUALXHKNFT-UUOKFMHZSA-N</p>
          </html>
        </notes>
      </species>
      <species id="M_cpd00053_c" name="L-Glutamine" compartment="c">
        <notes>
          <html xmlns="http://www.w3.org/1999/xhtml">
            <p>FORMULA: C5H10N2O3</p>
            <p>Canonical SMILES: C(CC(=O)N)C(C(=O)O)N</p>
            <p>PubChem ID: Compound(5961)</p>
            <p>InChI Key: ZDXPYRJPNDTMRX-VKHMYHEASA-N</p>
          </html>
        </notes>
      </species>
      <species id="M_cpd00100_c" name="Glycerol" compartment="c">
        <notes>
          <html xmlns="http://www.w3.org/1999/xhtml">
            <p>FORMULA: C3H8O3</p>
            <p>Canonical SMILES: C(C(CO)O)O</p>
            <p>PubChem ID: Compound(753)</p>
            <p>InChI Key: PEDCQBHIVMGVHV-UHFFFAOYSA-N</p>
          </html>
        </notes>
      </species>
      <species id="M_cpd00025_c" name="H2O2" compartment="c">
        <notes>
          <html xmlns="http://www.w3.org/1999/xhtml">
            <p>FORMULA: H2O2</p>
            <p>Canonical SMILES: OO</p>
            <p>PubChem ID: Compound(784)</p>
            <p>InChI Key: MHAJPDPJQMAIIY-UHFFFAOYSA-N</p>
          </html>
        </notes>
      </species>
      <species id="M_cpd00025_v" name="H2O2" compartment="v">
        <notes>
          <html xmlns="http://www.w3.org/1999/xhtml">
            <p>FORMULA: H2O2</p>
            <p>Canonical SMILES: OO</p>
            <p>PubChem ID: Compound(784)</p>
            <p>InChI Key: MHAJPDPJQMAIIY-UHFFFAOYSA-N</p>
          </html>
        </notes>
      </species>
      <species id="M_cpd00001_a" name="H2O" compartment="a">
        <notes>
          <html xmlns="http://www.w3.org/1999/xhtml">
            <p>FORMULA: H2O</p>
            <p>Canonical SMILES: O</p>
            <p>PubChem ID: Compound(962)</p>
            <p>InChI Key: XLYOFNOQVPJJNP-UHFFFAOYSA-N</p>
          </html>
        </notes>
      </species>
      <species id="M_cpd00001_c" name="H2O" compartment="c">
        <notes>
          <html xmlns="http://www.w3.org/1999/xhtml">
            <p>FORMULA: H2O</p>
            <p>Canonical SMILES: O</p>
            <p>PubChem ID: Compound(962)</p>
            <p>InChI Key: XLYOFNOQVPJJNP-UHFFFAOYSA-N</p>
          </html>
        </notes>
      </species>
      <species id="M_cpd00001_m" name="H2O" compartment="m">
        <notes>
          <html xmlns="http://www.w3.org/1999/xhtml">
            <p>FORMULA: H2O</p>
            <p>Canonical SMILES: O</p>
            <p>PubChem ID: Compound(962)</p>
            <p>InChI Key: XLYOFNOQVPJJNP-UHFFFAOYSA-N</p>
          </html>
        </notes>
      </species>
      <species id="M_cpd00001_v" name="H2O" compartment="v">
        <notes>
          <html xmlns="http://www.w3.org/1999/xhtml">
            <p>FORMULA: H2O</p>
            <p>Canonical SMILES: O</p>
            <p>PubChem ID: Compound(962)</p>
            <p>InChI Key: XLYOFNOQVPJJNP-UHFFFAOYSA-N</p>
          </html>
        </notes>
      </species>
      <species id="M_cpd00242_a" name="HCO3-" compartment="a">
        <notes>
          <html xmlns="http://www.w3.org/1999/xhtml">
            <p>FORMULA: CHO3</p>
            <p>Canonical SMILES: C(=O)(O)[O-]</p>
            <p>PubChem ID: Compound(769)</p>
            <p>InChI Key: BVKZGUZCCUSVTD-UHFFFAOYSA-M</p>
          </html>
        </notes>
      </species>
      <species id="M_cpd00242_c" name="HCO3-" compartment="c">
        <notes>
          <html xmlns="http://www.w3.org/1999/xhtml">
            <p>FORMULA: CHO3</p>
            <p>Canonical SMILES: C(=O)(O)[O-]</p>
            <p>PubChem ID: Compound(769)</p>
            <p>InChI Key: BVKZGUZCCUSVTD-UHFFFAOYSA-M</p>
          </html>
        </notes>
      </species>
      <species id="M_cpd00067_a" name="H+" compartment="a">
        <notes>
          <html xmlns="http://www.w3.org/1999/xhtml">
            <p>FORMULA: H</p>
            <p>Canonical SMILES: [H+]</p>
            <p>PubChem ID: Compound(1038)</p>
            <p>InChI Key: GPRLSGONYQIRFK-UHFFFAOYSA-N</p>
          </html>
        </notes>
      </species>
      <species id="M_cpd00067_c" name="H+" compartment="c">
        <notes>
          <html xmlns="http://www.w3.org/1999/xhtml">
            <p>FORMULA: H</p>
            <p>Canonical SMILES: [H+]</p>
            <p>PubChem ID: Compound(1038)</p>
            <p>InChI Key: GPRLSGONYQIRFK-UHFFFAOYSA-N</p>
          </html>
        </notes>
      </species>
      <species id="M_cpd00067_m" name="H+" compartment="m">
        <notes>
          <html xmlns="http://www.w3.org/1999/xhtml">
            <p>FORMULA: H</p>
            <p>Canonical SMILES: [H+]</p>
            <p>PubChem ID: Compound(1038)</p>
            <p>InChI Key: GPRLSGONYQIRFK-UHFFFAOYSA-N</p>
          </html>
        </notes>
      </species>
      <species id="M_cpd00067_v" name="H+" compartment="v">
        <notes>
          <html xmlns="http://www.w3.org/1999/xhtml">
            <p>FORMULA: H</p>
            <p>Canonical SMILES: [H+]</p>
            <p>PubChem ID: Compound(1038)</p>
            <p>InChI Key: GPRLSGONYQIRFK-UHFFFAOYSA-N</p>
          </html>
        </notes>
      </species>
      <species id="M_cpd00028_v" name="Haem" compartment="v">
        <notes>
          <html xmlns="http://www.w3.org/1999/xhtml">
            <p>FORMULA: C34H32FeN4O4</p>
            <p>Canonical SMILES: CC1=C(C2=CC3=C(C(=C([N-]3)C=C4C(=C(C(=N4)C=C5C(=C(C(=N5)C=C1[N-]2)C=C)C)C=C)C)C)CCC(=O)O)CCC(=O)O.[Fe+2]</p>
            <p>PubChem ID: Compound(26945)</p>
            <p>InChI Key: KABFMIBPWCXCRK-UHFFFAOYSA-L</p>
          </html>
        </notes>
      </species>
      <species id="M_Haemozoin_v" name="Haemozoin" compartment="v">
        <notes>
          <html xmlns="http://www.w3.org/1999/xhtml">
            <p>FORMULA: C272H248Fe8N32O32</p>
            <p>Canonical SMILES: CC1=C(C2=CC3=NC(=CC4=C(C(=C([N+]4=[Fe])C=C5C(=C(C(=N5)C=C1[N-]2)C=C)C)C=C)C)C(=C3CCC(=O)[O-])C)CCC(=O)O.CC1=C(C2=CC3=NC(=CC4=C(C(=C([N+]4=[Fe])C=C5C(=C(C(=N5)C=C1[N-]2)C=C)C)C=C)C)C(=C3CCC(=O)[O-])C)CCC(=O)O.CC1=C(C2=CC3=NC(=CC4=C(C(=C([N+]4=[Fe])C=C5C(=C(C(=N5)C=C1[N-]2)C=C)C)C=C)C)C(=C3CCC(=O)[O-])C)CCC(=O)O.CC1=C(C2=CC3=NC(=CC4=C(C(=C([N+]4=[Fe])C=C5C(=C(C(=N5)C=C1[N-]2)C=C)C)C=C)C)C(=C3CCC(=O)[O-])C)CCC(=O)O.CC1=C(C2=CC3=NC(=CC4=C(C(=C([N-]4)C=C5C(=C(C(=N5)C=C1[N-]2)C)CCC(=O)O)CCC(=O)[O-])C)C(=C3C)C=C)C=C.CC1=C(C2=CC3=NC(=CC4=C(C(=C([N-]4)C=C5C(=C(C(=N5)C=C1[N-]2)C)CCC(=O)O)CCC(=O)[O-])C)C(=C3C)C=C)C=C.CC1=C(C2=CC3=NC(=CC4=C(C(=C([N-]4)C=C5C(=C(C(=N5)C=C1[N-]2)C)CCC(=O)O)CCC(=O)[O-])C)C(=C3C)C=C)C=C.CC1=C(C2=CC3=NC(=CC4=C(C(=C([N-]4)C=C5C(=C(C(=N5)C=C1[N-]2)C)CCC(=O)O)CCC(=O)[O-])C)C(=C3C)C=C)C=C.[Fe+5].[Fe+5].[Fe+5].[Fe+5]</p>
            <p>PubChem ID: Compound(45479603)</p>
            <p>InChI Key: PQLMTURQWQZOKE-UHFFFAOYSA-A</p>
          </html>
        </notes>
      </species>
      <species id="M_cpd11940_v" name="Haemoglobin" compartment="v">
        <notes>
          <html xmlns="http://www.w3.org/1999/xhtml">
            <p>FORMULA: C2974H5692N784O1384S16Fe4</p>
            <p>Canonical SMILES: No Canonical SMILES</p>
            <p>PubChem ID: 4846 (PubChem SID)</p>
            <p>InChI Key: No InChi Key</p>
          </html>
        </notes>
      </species>
      <species id="M_cpd00226_c" name="Hypoxanthine" compartment="c">
        <notes>
          <html xmlns="http://www.w3.org/1999/xhtml">
            <p>FORMULA: C5H4N4O</p>
            <p>Canonical SMILES: C1=NC2=C(N1)C(=O)N=CN2</p>
            <p>PubChem ID: Compound(790)</p>
            <p>InChI Key: FDGQSTZJBFJUBT-UHFFFAOYSA-N</p>
          </html>
        </notes>
      </species>
      <species id="M_cpd00107_c" name="L-Leucine" compartment="c">
        <notes>
          <html xmlns="http://www.w3.org/1999/xhtml">
            <p>FORMULA: C6H13NO2</p>
            <p>Canonical SMILES: CC(C)CC(C(=O)O)N</p>
            <p>PubChem ID: Compound(6106)</p>
            <p>InChI Key: ROHFNLRQFUQHCH-YFKPBYRVSA-N</p>
          </html>
        </notes>
      </species>
      <species id="M_cpd00130_c" name="(S)-Malate" compartment="c">
        <notes>
          <html xmlns="http://www.w3.org/1999/xhtml">
            <p>FORMULA: C4H6O5</p>
            <p>Canonical SMILES: C(C(C(=O)O)O)C(=O)O</p>
            <p>PubChem ID: Compound(222656)</p>
            <p>InChI Key: BJEPYKJPYRNKOW-REOHCLBHSA-N</p>
          </html>
        </notes>
      </species>
      <species id="M_DesatFA_c" name="Desaturated Fatty Acid" compartment="c">
        <notes>
          <html xmlns="http://www.w3.org/1999/xhtml">
            <p>FORMULA: CO2R</p>
            <p>Canonical SMILES: No Canonical SMILES</p>
            <p>PubChem ID: No PubChem ID</p>
            <p>InChI Key: No InChi Key</p>
          </html>
        </notes>
      </species>
      <species id="M_cpd00132_c" name="L-Asparagine" compartment="c">
        <notes>
          <html xmlns="http://www.w3.org/1999/xhtml">
            <p>FORMULA: C4H8N2O3</p>
            <p>Canonical SMILES: C(C(C(=O)O)N)C(=O)N</p>
            <p>PubChem ID: Compound(6267)</p>
            <p>InChI Key: DCXYFEDJOCDNAF-REOHCLBHSA-N</p>
          </html>
        </notes>
      </species>
      <species id="M_cpd00066_c" name="L-Phenylalanine" compartment="c">
        <notes>
          <html xmlns="http://www.w3.org/1999/xhtml">
            <p>FORMULA: C9H11NO2</p>
            <p>Canonical SMILES: C1=CC=C(C=C1)CC(C(=O)O)N</p>
            <p>PubChem ID: Compound(6140)</p>
            <p>InChI Key: COLNVLDHVKWLRT-QMMMGPOBSA-N</p>
          </html>
        </notes>
      </species>
      <species id="M_cpd00357_c" name="dTTP" compartment="c">
        <notes>
          <html xmlns="http://www.w3.org/1999/xhtml">
            <p>FORMULA: C10H17N2O14P3</p>
            <p>Canonical SMILES: CC1=CN(C(=O)NC1=O)C2CC(C(O2)COP(=O)(O)OP(=O)(O)OP(=O)(O)O)O</p>
            <p>PubChem ID: Compound(64968)</p>
            <p>InChI Key: NHVNXKFIZYSCEB-XLPZGREQSA-N</p>
          </html>
        </notes>
      </species>
      <species id="M_FAC2H4unit_c" name="C2H4 unit elongation of a Fatty Acid" compartment="c">
        <notes>
          <html xmlns="http://www.w3.org/1999/xhtml">
            <p>FORMULA: C2H4</p>
          </html>
        </notes>
      </species>
      <species id="M_cpd00356_c" name="dCTP" compartment="c">
        <notes>
          <html xmlns="http://www.w3.org/1999/xhtml">
            <p>FORMULA: C9H16N3O13P3</p>
            <p>Canonical SMILES: C1C(C(OC1N2C=CC(=NC2=O)N)COP(=O)(O)OP(=O)(O)OP(=O)(O)O)O</p>
            <p>PubChem ID: Compound(65091)</p>
            <p>InChI Key: RGWHQCVHVJXOKC-SHYZEUOFSA-N</p>
          </html>
        </notes>
      </species>
      <species id="M_cpd00018_c" name="AMP" compartment="c">
        <notes>
          <html xmlns="http://www.w3.org/1999/xhtml">
            <p>FORMULA: C10H14N5O7P</p>
            <p>Canonical SMILES: C1=NC2=C(C(=N1)N)N=CN2C3C(C(C(O3)COP(=O)(O)O)O)O</p>
            <p>PubChem ID: Compound(6083)</p>
            <p>InChI Key: UDMBCSSLTHHNCD-KQYNXXCUSA-N</p>
          </html>
        </notes>
      </species>
      <species id="M_cpd00049_c" name="Fatty acid" compartment="c">
        <notes>
          <html xmlns="http://www.w3.org/1999/xhtml">
            <p>FORMULA: CHO2R</p>
            <p>Canonical SMILES: No Canonical SMILES</p>
            <p>PubChem ID: 3462 (PubChem SID)</p>
            <p>InChI Key: No InChi Key</p>
          </html>
        </notes>
      </species>
      <species id="M_cpd00035_c" name="L-Alanine" compartment="c">
        <notes>
          <html xmlns="http://www.w3.org/1999/xhtml">
            <p>FORMULA: C3H7NO2</p>
            <p>Canonical SMILES: CC(C(=O)O)N</p>
            <p>PubChem ID: Compound(5950)</p>
            <p>InChI Key: QNAYBMKLOCPYGJ-REOHCLBHSA-N</p>
          </html>
        </notes>
      </species>
      <species id="M_cpd00119_c" name="L-Histidine" compartment="c">
        <notes>
          <html xmlns="http://www.w3.org/1999/xhtml">
            <p>FORMULA: C6H9N3O2</p>
            <p>Canonical SMILES: C1=C(NC=N1)CC(C(=O)O)N</p>
            <p>PubChem ID: Compound(6274)</p>
            <p>InChI Key: HNDVDQJCIGZPNO-YFKPBYRVSA-N</p>
          </html>
        </notes>
      </species>
      <species id="M_cpd00039_c" name="L-Lysine" compartment="c">
        <notes>
          <html xmlns="http://www.w3.org/1999/xhtml">
            <p>FORMULA: C6H14N2O2</p>
            <p>Canonical SMILES: C(CCN)CC(C(=O)O)N</p>
            <p>PubChem ID: Compound(5962)</p>
            <p>InChI Key: KDXKERNSBIXSRK-YFKPBYRVSA-N</p>
          </html>
        </notes>
      </species>
      <species id="M_cpd00241_c" name="dGTP" compartment="c">
        <notes>
          <html xmlns="http://www.w3.org/1999/xhtml">
            <p>FORMULA: C10H16N5O13P3</p>
            <p>Canonical SMILES: C1C(C(OC1N2C=NC3=C2NC(=NC3=O)N)COP(=O)(O)OP(=O)(O)OP(=O)(O)O)O</p>
            <p>PubChem ID: Compound(65103)</p>
            <p>InChI Key: HAAZLUGHYHWQIW-KVQBGUIXSA-N</p>
          </html>
        </notes>
      </species>
      <species id="M_cpd00129_c" name="L-Proline" compartment="c">
        <notes>
          <html xmlns="http://www.w3.org/1999/xhtml">
            <p>FORMULA: C5H9NO2</p>
            <p>Canonical SMILES: C1CC(NC1)C(=O)O</p>
            <p>PubChem ID: Compound(145742)</p>
            <p>InChI Key: ONIBWKKTOPOVIA-BYPYZUCNSA-N</p>
          </html>
        </notes>
      </species>
      <species id="M_cpd00272_c" name="GDP-L-fucose" compartment="c">
        <notes>
          <html xmlns="http://www.w3.org/1999/xhtml">
            <p>FORMULA: C16H25N5O15P2</p>
            <p>Canonical SMILES: CC1C(C(C(C(O1)OP(=O)(O)OP(=O)(O)OCC2C(C(C(O2)N3C=NC4=C3NC(=NC4=O)N)O)O)O)O)O</p>
            <p>PubChem ID: Compound(439211)</p>
            <p>InChI Key: LQEBEXMHBLQMDB-QIXZNPMTSA-N</p>
          </html>
        </notes>
      </species>
      <species id="M_cpd00156_c" name="L-Valine" compartment="c">
        <notes>
          <html xmlns="http://www.w3.org/1999/xhtml">
            <p>FORMULA: C5H11NO2</p>
            <p>Canonical SMILES: CC(C)C(C(=O)O)N</p>
            <p>PubChem ID: Compound(6287)</p>
            <p>InChI Key: KZSNJWFQEVHDMF-BYPYZUCNSA-N</p>
          </html>
        </notes>
      </species>
      <species id="M_cpd00041_c" name="L-Aspartate" compartment="c">
        <notes>
          <html xmlns="http://www.w3.org/1999/xhtml">
            <p>FORMULA: C4H7NO4</p>
            <p>Canonical SMILES: C(C(C(=O)O)N)C(=O)O</p>
            <p>PubChem ID: Compound(5960)</p>
            <p>InChI Key: CKLJMWTZIZZHCS-REOHCLBHSA-N</p>
          </html>
        </notes>
      </species>
      <species id="M_cpd00054_c" name="L-Serine" compartment="c">
        <notes>
          <html xmlns="http://www.w3.org/1999/xhtml">
            <p>FORMULA: C3H7NO3</p>
            <p>Canonical SMILES: C(C(C(=O)O)N)O</p>
            <p>PubChem ID: Compound(5951)</p>
            <p>InChI Key: MTCFGRXMJLQNBG-REOHCLBHSA-N</p>
          </html>
        </notes>
      </species>
      <species id="M_cpd00083_c" name="GDP-mannose" compartment="c">
        <notes>
          <html xmlns="http://www.w3.org/1999/xhtml">
            <p>FORMULA: C16H25N5O16P2</p>
            <p>Canonical SMILES: C1=NC2=C(N1C3C(C(C(O3)COP(=O)(O)OP(=O)(O)OC4C(C(C(C(O4)CO)O)O)O)O)O)NC(=NC2=O)N</p>
            <p>PubChem ID: Compound(18396)</p>
            <p>InChI Key: MVMSCBBUIHUTGJ-GDJBGNAASA-N</p>
          </html>
        </notes>
      </species>
      <species id="M_cpd00052_c" name="CTP" compartment="c">
        <notes>
          <html xmlns="http://www.w3.org/1999/xhtml">
            <p>FORMULA: C9H16N3O14P3</p>
            <p>Canonical SMILES: C1=CN(C(=O)N=C1N)C2C(C(C(O2)COP(=O)(O)OP(=O)(O)OP(=O)(O)O)O)O</p>
            <p>PubChem ID: Compound(6176)</p>
            <p>InChI Key: PCDQPRRSZKQHHS-XVFCMESISA-N</p>
          </html>
        </notes>
      </species>
      <species id="M_cpd00084_c" name="L-Cysteine" compartment="c">
        <notes>
          <html xmlns="http://www.w3.org/1999/xhtml">
            <p>FORMULA: C3H7NO2S</p>
            <p>Canonical SMILES: C(C(C(=O)O)N)S</p>
            <p>PubChem ID: Compound(5862)</p>
            <p>InChI Key: XUJNEKJLAYXESH-REOHCLBHSA-N</p>
          </html>
        </notes>
      </species>
      <species id="M_cpd00023_c" name="L-Glutamate" compartment="c">
        <notes>
          <html xmlns="http://www.w3.org/1999/xhtml">
            <p>FORMULA: C5H9NO4</p>
            <p>Canonical SMILES: C(CC(=O)O)C(C(=O)O)N</p>
            <p>PubChem ID: Compound(33032)</p>
            <p>InChI Key: WHUUTDBJXJRKMK-VKHMYHEASA-N</p>
          </html>
        </notes>
      </species>
      <species id="M_cpd00060_c" name="L-Methionine" compartment="c">
        <notes>
          <html xmlns="http://www.w3.org/1999/xhtml">
            <p>FORMULA: C5H11NO2S</p>
            <p>Canonical SMILES: CSCCC(C(=O)O)N</p>
            <p>PubChem ID: Compound(6137)</p>
            <p>InChI Key: FFEARJCKVFRZRR-BYPYZUCNSA-N</p>
          </html>
        </notes>
      </species>
      <species id="M_cpd00051_c" name="L-Arginine" compartment="c">
        <notes>
          <html xmlns="http://www.w3.org/1999/xhtml">
            <p>FORMULA: C6H14N4O2</p>
            <p>Canonical SMILES: C(CC(C(=O)O)N)CN=C(N)N</p>
            <p>PubChem ID: Compound(6322)</p>
            <p>InChI Key: ODKSFYDXXFIFQN-BYPYZUCNSA-N</p>
          </html>
        </notes>
      </species>
      <species id="M_cpd00065_c" name="L-Tryptophan" compartment="c">
        <notes>
          <html xmlns="http://www.w3.org/1999/xhtml">
            <p>FORMULA: C11H12N2O2</p>
            <p>Canonical SMILES: C1=CC=C2C(=C1)C(=CN2)CC(C(=O)O)N</p>
            <p>PubChem ID: Compound(6305)</p>
            <p>InChI Key: QIVBCDIJIAJPQS-VIFPVBQESA-N</p>
          </html>
        </notes>
      </species>
      <species id="M_cpd00033_c" name="Glycine" compartment="c">
        <notes>
          <html xmlns="http://www.w3.org/1999/xhtml">
            <p>FORMULA: C2H5NO2</p>
            <p>Canonical SMILES: C(C(=O)O)N</p>
            <p>PubChem ID: Compound(750)</p>
            <p>InChI Key: DHMQDGOQFOQNFH-UHFFFAOYSA-N</p>
          </html>
        </notes>
      </species>
      <species id="M_cpd00062_c" name="UTP" compartment="c">
        <notes>
          <html xmlns="http://www.w3.org/1999/xhtml">
            <p>FORMULA: C9H15N2O15P3</p>
            <p>Canonical SMILES: C1=CN(C(=O)NC1=O)C2C(C(C(O2)COP(=O)(O)OP(=O)(O)OP(=O)(O)O)O)O</p>
            <p>PubChem ID: Compound(6133)</p>
            <p>InChI Key: PGAVKCOVUIYSFO-XVFCMESISA-N</p>
          </html>
        </notes>
      </species>
      <species id="M_cpd00161_c" name="L-Threonine" compartment="c">
        <notes>
          <html xmlns="http://www.w3.org/1999/xhtml">
            <p>FORMULA: C4H9NO3</p>
            <p>Canonical SMILES: CC(C(C(=O)O)N)O</p>
            <p>PubChem ID: Compound(6288)</p>
            <p>InChI Key: AYFVYJQAPQTCCC-GBXIJSLDSA-N</p>
          </html>
        </notes>
      </species>
      <species id="M_cpd00115_c" name="dATP" compartment="c">
        <notes>
          <html xmlns="http://www.w3.org/1999/xhtml">
            <p>FORMULA: C10H16N5O12P3</p>
            <p>Canonical SMILES: C1C(C(OC1N2C=NC3=C2N=CN=C3N)COP(=O)(O)OP(=O)(O)OP(=O)(O)O)O</p>
            <p>PubChem ID: Compound(15993)</p>
            <p>InChI Key: SUYVUBYJARFZHO-RRKCRQDMSA-N</p>
          </html>
        </notes>
      </species>
      <species id="M_biomass_c" name="Malaria parasite biomass" compartment="c">
        <notes>
          <html xmlns="http://www.w3.org/1999/xhtml">
            <p>FORMULA: C31163H56842N8763O21601P1602S165R506</p>
          </html>
        </notes>
      </species>
      <species id="M_cpd00069_c" name="L-Tyrosine" compartment="c">
        <notes>
          <html xmlns="http://www.w3.org/1999/xhtml">
            <p>FORMULA: C9H11NO3</p>
            <p>Canonical SMILES: C1=CC(=CC=C1CC(C(=O)O)N)O</p>
            <p>PubChem ID: Compound(6057)</p>
            <p>InChI Key: OUYCCCASQSFEME-QMMMGPOBSA-N</p>
          </html>
        </notes>
      </species>
      <species id="M_cpd00322_c" name="L-Isoleucine" compartment="c">
        <notes>
          <html xmlns="http://www.w3.org/1999/xhtml">
            <p>FORMULA: C6H13NO2</p>
            <p>Canonical SMILES: CCC(C)C(C(=O)O)N</p>
            <p>PubChem ID: Compound(6306)</p>
            <p>InChI Key: AGPKZVBTJJNPAG-WHFBIAKZSA-N</p>
          </html>
        </notes>
      </species>
      <species id="M_cpd00024_c" name="2-Oxoglutarate" compartment="c">
        <notes>
          <html xmlns="http://www.w3.org/1999/xhtml">
            <p>FORMULA: C5H6O5</p>
            <p>Canonical SMILES: C(CC(=O)O)C(=O)C(=O)O</p>
            <p>PubChem ID: Compound(51)</p>
            <p>InChI Key: KPGXRSRHYNQIFN-UHFFFAOYSA-N</p>
          </html>
        </notes>
      </species>
      <species id="M_cpd00130_m" name="(S)-Malate" compartment="m">
        <notes>
          <html xmlns="http://www.w3.org/1999/xhtml">
            <p>FORMULA: C4H6O5</p>
            <p>Canonical SMILES: C(C(C(=O)O)O)C(=O)O</p>
            <p>PubChem ID: Compound(222656)</p>
            <p>InChI Key: BJEPYKJPYRNKOW-REOHCLBHSA-N</p>
          </html>
        </notes>
      </species>
      <species id="M_cpd00024_m" name="2-Oxoglutarate" compartment="m">
        <notes>
          <html xmlns="http://www.w3.org/1999/xhtml">
            <p>FORMULA: C5H6O5</p>
            <p>Canonical SMILES: C(CC(=O)O)C(=O)C(=O)O</p>
            <p>PubChem ID: Compound(51)</p>
            <p>InChI Key: KPGXRSRHYNQIFN-UHFFFAOYSA-N</p>
          </html>
        </notes>
      </species>
      <species id="M_cpd00004_c" name="NADH" compartment="c">
        <notes>
          <html xmlns="http://www.w3.org/1999/xhtml">
            <p>FORMULA: C21H29N7O14P2</p>
            <p>Canonical SMILES: C1C=CN(C=C1C(=O)N)C2C(C(C(O2)COP(=O)(O)OP(=O)(O)OCC3C(C(C(O3)N4C=NC5=C4N=CN=C5N)O)O)O)O</p>
            <p>PubChem ID: Compound(439153)</p>
            <p>InChI Key: BOPGDPNILDQYTO-NNYOXOHSSA-N</p>
          </html>
        </notes>
      </species>
      <species id="M_cpd00004_a" name="NADH" compartment="a">
        <notes>
          <html xmlns="http://www.w3.org/1999/xhtml">
            <p>FORMULA: C21H29N7O14P2</p>
            <p>Canonical SMILES: C1C=CN(C=C1C(=O)N)C2C(C(C(O2)COP(=O)(O)OP(=O)(O)OCC3C(C(C(O3)N4C=NC5=C4N=CN=C5N)O)O)O)O</p>
            <p>PubChem ID: Compound(439153)</p>
            <p>InChI Key: BOPGDPNILDQYTO-NNYOXOHSSA-N</p>
          </html>
        </notes>
      </species>
      <species id="M_cpd00004_m" name="NADH" compartment="m">
        <notes>
          <html xmlns="http://www.w3.org/1999/xhtml">
            <p>FORMULA: C21H29N7O14P2</p>
            <p>Canonical SMILES: C1C=CN(C=C1C(=O)N)C2C(C(C(O2)COP(=O)(O)OP(=O)(O)OCC3C(C(C(O3)N4C=NC5=C4N=CN=C5N)O)O)O)O</p>
            <p>PubChem ID: Compound(439153)</p>
            <p>InChI Key: BOPGDPNILDQYTO-NNYOXOHSSA-N</p>
          </html>
        </notes>
      </species>
      <species id="M_cpd00005_c" name="NADPH" compartment="c">
        <notes>
          <html xmlns="http://www.w3.org/1999/xhtml">
            <p>FORMULA: C21H30N7O17P3</p>
            <p>Canonical SMILES: C1C=CN(C=C1C(=O)N)C2C(C(C(O2)COP(=O)(O)OP(=O)(O)OCC3C(C(C(O3)N4C=NC5=C4N=CN=C5N)OP(=O)(O)O)O)O)O</p>
            <p>PubChem ID: Compound(5884)</p>
            <p>InChI Key: ACFIXJIJDZMPPO-NNYOXOHSSA-N</p>
          </html>
        </notes>
      </species>
      <species id="M_cpd00005_a" name="NADPH" compartment="a">
        <notes>
          <html xmlns="http://www.w3.org/1999/xhtml">
            <p>FORMULA: C21H30N7O17P3</p>
            <p>Canonical SMILES: C1C=CN(C=C1C(=O)N)C2C(C(C(O2)COP(=O)(O)OP(=O)(O)OCC3C(C(C(O3)N4C=NC5=C4N=CN=C5N)OP(=O)(O)O)O)O)O</p>
            <p>PubChem ID: Compound(5884)</p>
            <p>InChI Key: ACFIXJIJDZMPPO-NNYOXOHSSA-N</p>
          </html>
        </notes>
      </species>
      <species id="M_cpd00005_m" name="NADPH" compartment="m">
        <notes>
          <html xmlns="http://www.w3.org/1999/xhtml">
            <p>FORMULA: C21H30N7O17P3</p>
            <p>Canonical SMILES: C1C=CN(C=C1C(=O)N)C2C(C(C(O2)COP(=O)(O)OP(=O)(O)OCC3C(C(C(O3)N4C=NC5=C4N=CN=C5N)OP(=O)(O)O)O)O)O</p>
            <p>PubChem ID: Compound(5884)</p>
            <p>InChI Key: ACFIXJIJDZMPPO-NNYOXOHSSA-N</p>
          </html>
        </notes>
      </species>
      <species id="M_cpd00006_c" name="NADP+" compartment="c">
        <notes>
          <html xmlns="http://www.w3.org/1999/xhtml">
            <p>FORMULA: C21H29N7O17P3</p>
            <p>Canonical SMILES: C1=CC(=C[N+](=C1)C2C(C(C(O2)COP(=O)(O)OP(=O)(O)OCC3C(C(C(O3)N4C=NC5=C4N=CN=C5N)OP(=O)(O)O)O)O)O)C(=O)N</p>
            <p>PubChem ID: Compound(5886)</p>
            <p>InChI Key: XJLXINKUBYWONI-NNYOXOHSSA-O</p>
          </html>
        </notes>
      </species>
      <species id="M_cpd00006_a" name="NADP+" compartment="a">
        <notes>
          <html xmlns="http://www.w3.org/1999/xhtml">
            <p>FORMULA: C21H29N7O17P3</p>
            <p>Canonical SMILES: C1=CC(=C[N+](=C1)C2C(C(C(O2)COP(=O)(O)OP(=O)(O)OCC3C(C(C(O3)N4C=NC5=C4N=CN=C5N)OP(=O)(O)O)O)O)O)C(=O)N</p>
            <p>PubChem ID: Compound(5886)</p>
            <p>InChI Key: XJLXINKUBYWONI-NNYOXOHSSA-O</p>
          </html>
        </notes>
      </species>
      <species id="M_cpd00006_m" name="NADP+" compartment="m">
        <notes>
          <html xmlns="http://www.w3.org/1999/xhtml">
            <p>FORMULA: C21H29N7O17P3</p>
            <p>Canonical SMILES: C1=CC(=C[N+](=C1)C2C(C(C(O2)COP(=O)(O)OP(=O)(O)OCC3C(C(C(O3)N4C=NC5=C4N=CN=C5N)OP(=O)(O)O)O)O)O)C(=O)N</p>
            <p>PubChem ID: Compound(5886)</p>
            <p>InChI Key: XJLXINKUBYWONI-NNYOXOHSSA-O</p>
          </html>
        </notes>
      </species>
      <species id="M_cpd00003_c" name="NAD+" compartment="c">
        <notes>
          <html xmlns="http://www.w3.org/1999/xhtml">
            <p>FORMULA: C21H28N7O14P2</p>
            <p>Canonical SMILES: C1=CC(=C[N+](=C1)C2C(C(C(O2)COP(=O)(O)OP(=O)(O)OCC3C(C(C(O3)N4C=NC5=C4N=CN=C5N)O)O)O)O)C(=O)N</p>
            <p>PubChem ID: Compound(5893)</p>
            <p>InChI Key: BAWFJGJZGIEFAR-NNYOXOHSSA-O</p>
          </html>
        </notes>
      </species>
      <species id="M_cpd00003_a" name="NAD+" compartment="a">
        <notes>
          <html xmlns="http://www.w3.org/1999/xhtml">
            <p>FORMULA: C21H28N7O14P2</p>
            <p>Canonical SMILES: C1=CC(=C[N+](=C1)C2C(C(C(O2)COP(=O)(O)OP(=O)(O)OCC3C(C(C(O3)N4C=NC5=C4N=CN=C5N)O)O)O)O)C(=O)N</p>
            <p>PubChem ID: Compound(5893)</p>
            <p>InChI Key: BAWFJGJZGIEFAR-NNYOXOHSSA-O</p>
          </html>
        </notes>
      </species>
      <species id="M_cpd00003_m" name="NAD+" compartment="m">
        <notes>
          <html xmlns="http://www.w3.org/1999/xhtml">
            <p>FORMULA: C21H28N7O14P2</p>
            <p>Canonical SMILES: C1=CC(=C[N+](=C1)C2C(C(C(O2)COP(=O)(O)OP(=O)(O)OCC3C(C(C(O3)N4C=NC5=C4N=CN=C5N)O)O)O)O)C(=O)N</p>
            <p>PubChem ID: Compound(5893)</p>
            <p>InChI Key: BAWFJGJZGIEFAR-NNYOXOHSSA-O</p>
          </html>
        </notes>
      </species>
      <species id="M_cpd00013_c" name="NH3" compartment="c">
        <notes>
          <html xmlns="http://www.w3.org/1999/xhtml">
            <p>FORMULA: H3N</p>
            <p>Canonical SMILES: N</p>
            <p>PubChem ID: Compound(222)</p>
            <p>InChI Key: QGZKDVFQNNGYKY-UHFFFAOYSA-N</p>
          </html>
        </notes>
      </species>
      <species id="M_cpd00007_c" name="Oxygen" compartment="c">
        <notes>
          <html xmlns="http://www.w3.org/1999/xhtml">
            <p>FORMULA: O2</p>
            <p>Canonical SMILES: O=O</p>
            <p>PubChem ID: Compound(977)</p>
            <p>InChI Key: MYMOFIZGZYHOMD-UHFFFAOYSA-N</p>
          </html>
        </notes>
      </species>
      <species id="M_cpd00035_v" name="L-Alanine" compartment="v">
        <notes>
          <html xmlns="http://www.w3.org/1999/xhtml">
            <p>FORMULA: C3H7NO2</p>
            <p>Canonical SMILES: CC(C(=O)O)N</p>
            <p>PubChem ID: Compound(5950)</p>
            <p>InChI Key: QNAYBMKLOCPYGJ-REOHCLBHSA-N</p>
          </html>
        </notes>
      </species>
      <species id="M_cpd00129_v" name="L-Proline" compartment="v">
        <notes>
          <html xmlns="http://www.w3.org/1999/xhtml">
            <p>FORMULA: C5H9NO2</p>
            <p>Canonical SMILES: C1CC(NC1)C(=O)O</p>
            <p>PubChem ID: Compound(145742)</p>
            <p>InChI Key: ONIBWKKTOPOVIA-BYPYZUCNSA-N</p>
          </html>
        </notes>
      </species>
      <species id="M_cpd00107_v" name="L-Leucine" compartment="v">
        <notes>
          <html xmlns="http://www.w3.org/1999/xhtml">
            <p>FORMULA: C6H13NO2</p>
            <p>Canonical SMILES: CC(C)CC(C(=O)O)N</p>
            <p>PubChem ID: Compound(6106)</p>
            <p>InChI Key: ROHFNLRQFUQHCH-YFKPBYRVSA-N</p>
          </html>
        </notes>
      </species>
      <species id="M_cpd00132_v" name="L-Asparagine" compartment="v">
        <notes>
          <html xmlns="http://www.w3.org/1999/xhtml">
            <p>FORMULA: C4H8N2O3</p>
            <p>Canonical SMILES: C(C(C(=O)O)N)C(=O)N</p>
            <p>PubChem ID: Compound(6267)</p>
            <p>InChI Key: DCXYFEDJOCDNAF-REOHCLBHSA-N</p>
          </html>
        </notes>
      </species>
      <species id="M_cpd00119_v" name="L-Histidine" compartment="v">
        <notes>
          <html xmlns="http://www.w3.org/1999/xhtml">
            <p>FORMULA: C6H9N3O2</p>
            <p>Canonical SMILES: C1=C(NC=N1)CC(C(=O)O)N</p>
            <p>PubChem ID: Compound(6274)</p>
            <p>InChI Key: HNDVDQJCIGZPNO-YFKPBYRVSA-N</p>
          </html>
        </notes>
      </species>
      <species id="M_cpd00041_v" name="L-Aspartate" compartment="v">
        <notes>
          <html xmlns="http://www.w3.org/1999/xhtml">
            <p>FORMULA: C4H7NO4</p>
            <p>Canonical SMILES: C(C(C(=O)O)N)C(=O)O</p>
            <p>PubChem ID: Compound(5960)</p>
            <p>InChI Key: CKLJMWTZIZZHCS-REOHCLBHSA-N</p>
          </html>
        </notes>
      </species>
      <species id="M_cpd00161_v" name="L-Threonine" compartment="v">
        <notes>
          <html xmlns="http://www.w3.org/1999/xhtml">
            <p>FORMULA: C4H9NO3</p>
            <p>Canonical SMILES: CC(C(C(=O)O)N)O</p>
            <p>PubChem ID: Compound(6288)</p>
            <p>InChI Key: AYFVYJQAPQTCCC-GBXIJSLDSA-N</p>
          </html>
        </notes>
      </species>
      <species id="M_cpd00053_v" name="L-Glutamine" compartment="v">
        <notes>
          <html xmlns="http://www.w3.org/1999/xhtml">
            <p>FORMULA: C5H10N2O3</p>
            <p>Canonical SMILES: C(CC(=O)N)C(C(=O)O)N</p>
            <p>PubChem ID: Compound(5961)</p>
            <p>InChI Key: ZDXPYRJPNDTMRX-VKHMYHEASA-N</p>
          </html>
        </notes>
      </species>
      <species id="M_cpd00084_v" name="L-Cysteine" compartment="v">
        <notes>
          <html xmlns="http://www.w3.org/1999/xhtml">
            <p>FORMULA: C3H7NO2S</p>
            <p>Canonical SMILES: C(C(C(=O)O)N)S</p>
            <p>PubChem ID: Compound(5862)</p>
            <p>InChI Key: XUJNEKJLAYXESH-REOHCLBHSA-N</p>
          </html>
        </notes>
      </species>
      <species id="M_cpd00039_v" name="L-Lysine" compartment="v">
        <notes>
          <html xmlns="http://www.w3.org/1999/xhtml">
            <p>FORMULA: C6H14N2O2</p>
            <p>Canonical SMILES: C(CCN)CC(C(=O)O)N</p>
            <p>PubChem ID: Compound(5962)</p>
            <p>InChI Key: KDXKERNSBIXSRK-YFKPBYRVSA-N</p>
          </html>
        </notes>
      </species>
      <species id="M_cpd00156_v" name="L-Valine" compartment="v">
        <notes>
          <html xmlns="http://www.w3.org/1999/xhtml">
            <p>FORMULA: C5H11NO2</p>
            <p>Canonical SMILES: CC(C)C(C(=O)O)N</p>
            <p>PubChem ID: Compound(6287)</p>
            <p>InChI Key: KZSNJWFQEVHDMF-BYPYZUCNSA-N</p>
          </html>
        </notes>
      </species>
      <species id="M_cpd00023_v" name="L-Glutamate" compartment="v">
        <notes>
          <html xmlns="http://www.w3.org/1999/xhtml">
            <p>FORMULA: C5H9NO4</p>
            <p>Canonical SMILES: C(CC(=O)O)C(C(=O)O)N</p>
            <p>PubChem ID: Compound(33032)</p>
            <p>InChI Key: WHUUTDBJXJRKMK-VKHMYHEASA-N</p>
          </html>
        </notes>
      </species>
      <species id="M_cpd00065_v" name="L-Tryptophan" compartment="v">
        <notes>
          <html xmlns="http://www.w3.org/1999/xhtml">
            <p>FORMULA: C11H12N2O2</p>
            <p>Canonical SMILES: C1=CC=C2C(=C1)C(=CN2)CC(C(=O)O)N</p>
            <p>PubChem ID: Compound(6305)</p>
            <p>InChI Key: QIVBCDIJIAJPQS-VIFPVBQESA-N</p>
          </html>
        </notes>
      </species>
      <species id="M_cpd00054_v" name="L-Serine" compartment="v">
        <notes>
          <html xmlns="http://www.w3.org/1999/xhtml">
            <p>FORMULA: C3H7NO3</p>
            <p>Canonical SMILES: C(C(C(=O)O)N)O</p>
            <p>PubChem ID: Compound(5951)</p>
            <p>InChI Key: MTCFGRXMJLQNBG-REOHCLBHSA-N</p>
          </html>
        </notes>
      </species>
      <species id="M_cpd12770_v" name="OxyHaemoglobin" compartment="v">
        <notes>
          <html xmlns="http://www.w3.org/1999/xhtml">
            <p>FORMULA: C2974H5692N784O1392S16Fe4</p>
            <p>Canonical SMILES: No Canonical SMILES</p>
            <p>PubChem ID: 8076 (PubChem SID)</p>
            <p>InChI Key: No InChi Key</p>
          </html>
        </notes>
      </species>
      <species id="M_cpd00069_v" name="L-Tyrosine" compartment="v">
        <notes>
          <html xmlns="http://www.w3.org/1999/xhtml">
            <p>FORMULA: C9H11NO3</p>
            <p>Canonical SMILES: C1=CC(=CC=C1CC(C(=O)O)N)O</p>
            <p>PubChem ID: Compound(6057)</p>
            <p>InChI Key: OUYCCCASQSFEME-QMMMGPOBSA-N</p>
          </html>
        </notes>
      </species>
      <species id="M_cpd00051_v" name="L-Arginine" compartment="v">
        <notes>
          <html xmlns="http://www.w3.org/1999/xhtml">
            <p>FORMULA: C6H14N4O2</p>
            <p>Canonical SMILES: C(CC(C(=O)O)N)CN=C(N)N</p>
            <p>PubChem ID: Compound(6322)</p>
            <p>InChI Key: ODKSFYDXXFIFQN-BYPYZUCNSA-N</p>
          </html>
        </notes>
      </species>
      <species id="M_cpd00532_v" name="O2.-" compartment="v">
        <notes>
          <html xmlns="http://www.w3.org/1999/xhtml">
            <p>FORMULA: O2</p>
            <p>Canonical SMILES: [O-][O]</p>
            <p>PubChem ID: Compound(5359597)</p>
            <p>InChI Key: OUUQCZGPVNCOIJ-UHFFFAOYSA-M</p>
          </html>
        </notes>
      </species>
      <species id="M_cpd00033_v" name="Glycine" compartment="v">
        <notes>
          <html xmlns="http://www.w3.org/1999/xhtml">
            <p>FORMULA: C2H5NO2</p>
            <p>Canonical SMILES: C(C(=O)O)N</p>
            <p>PubChem ID: Compound(750)</p>
            <p>InChI Key: DHMQDGOQFOQNFH-UHFFFAOYSA-N</p>
          </html>
        </notes>
      </species>
      <species id="M_cpd00066_v" name="L-Phenylalanine" compartment="v">
        <notes>
          <html xmlns="http://www.w3.org/1999/xhtml">
            <p>FORMULA: C9H11NO2</p>
            <p>Canonical SMILES: C1=CC=C(C=C1)CC(C(=O)O)N</p>
            <p>PubChem ID: Compound(6140)</p>
            <p>InChI Key: COLNVLDHVKWLRT-QMMMGPOBSA-N</p>
          </html>
        </notes>
      </species>
      <species id="M_cpd00060_v" name="L-Methionine" compartment="v">
        <notes>
          <html xmlns="http://www.w3.org/1999/xhtml">
            <p>FORMULA: C5H11NO2S</p>
            <p>Canonical SMILES: CSCCC(C(=O)O)N</p>
            <p>PubChem ID: Compound(6137)</p>
            <p>InChI Key: FFEARJCKVFRZRR-BYPYZUCNSA-N</p>
          </html>
        </notes>
      </species>
      <species id="M_cpd00247_m" name="Orotate" compartment="m">
        <notes>
          <html xmlns="http://www.w3.org/1999/xhtml">
            <p>FORMULA: C5H4N2O4</p>
            <p>Canonical SMILES: C1=C(NC(=O)NC1=O)C(=O)O</p>
            <p>PubChem ID: Compound(967)</p>
            <p>InChI Key: PXQPEWDEAKTCGB-UHFFFAOYSA-N</p>
          </html>
        </notes>
      </species>
      <species id="M_cpd00247_c" name="Orotate" compartment="c">
        <notes>
          <html xmlns="http://www.w3.org/1999/xhtml">
            <p>FORMULA: C5H4N2O4</p>
            <p>Canonical SMILES: C1=C(NC(=O)NC1=O)C(=O)O</p>
            <p>PubChem ID: Compound(967)</p>
            <p>InChI Key: PXQPEWDEAKTCGB-UHFFFAOYSA-N</p>
          </html>
        </notes>
      </species>
      <species id="M_cpd00007_v" name="Oxygen" compartment="v">
        <notes>
          <html xmlns="http://www.w3.org/1999/xhtml">
            <p>FORMULA: O2</p>
            <p>Canonical SMILES: O=O</p>
            <p>PubChem ID: Compound(977)</p>
            <p>InChI Key: MYMOFIZGZYHOMD-UHFFFAOYSA-N</p>
          </html>
        </notes>
      </species>
      <species id="M_cpd00061_a" name="Phosphoenolpyruvate" compartment="a">
        <notes>
          <html xmlns="http://www.w3.org/1999/xhtml">
            <p>FORMULA: C3H5O6P</p>
            <p>Canonical SMILES: C=C(C(=O)O)OP(=O)(O)O</p>
            <p>PubChem ID: Compound(1005)</p>
            <p>InChI Key: DTBNBXWJWCWCIK-UHFFFAOYSA-N</p>
          </html>
        </notes>
      </species>
      <species id="M_cpd00061_c" name="Phosphoenolpyruvate" compartment="c">
        <notes>
          <html xmlns="http://www.w3.org/1999/xhtml">
            <p>FORMULA: C3H5O6P</p>
            <p>Canonical SMILES: C=C(C(=O)O)OP(=O)(O)O</p>
            <p>PubChem ID: Compound(1005)</p>
            <p>InChI Key: DTBNBXWJWCWCIK-UHFFFAOYSA-N</p>
          </html>
        </notes>
      </species>
      <species id="M_cpd00012_c" name="Diphosphate" compartment="c">
        <notes>
          <html xmlns="http://www.w3.org/1999/xhtml">
            <p>FORMULA: O7P2</p>
            <p>Canonical SMILES: [O-]P(=O)([O-])OP(=O)([O-])[O-]</p>
            <p>PubChem ID: Compound(644102)</p>
            <p>InChI Key: XPPKVPWEQAFLFU-UHFFFAOYSA-J</p>
          </html>
        </notes>
      </species>
      <species id="M_cpd00009_m" name="Orthophosphate" compartment="m">
        <notes>
          <html xmlns="http://www.w3.org/1999/xhtml">
            <p>FORMULA: O4P</p>
            <p>Canonical SMILES: [O-]P(=O)([O-])[O-]</p>
            <p>PubChem ID: Compound(1061)</p>
            <p>InChI Key: NBIIXXVUZAFLBC-UHFFFAOYSA-K</p>
          </html>
        </notes>
      </species>
      <species id="M_FAC2H4unit_a" name="C2H4 unit elongation of a Fatty Acid" compartment="a">
        <notes>
          <html xmlns="http://www.w3.org/1999/xhtml">
            <p>FORMULA: C2H4</p>
            <p>Canonical SMILES: No Canonical SMILES</p>
            <p>PubChem ID: No PubChem ID</p>
            <p>InChI Key: No InChi Key</p>
          </html>
        </notes>
      </species>
      <species id="M_cpd00010_a" name="CoA" compartment="a">
        <notes>
          <html xmlns="http://www.w3.org/1999/xhtml">
            <p>FORMULA: C21H36N7O16P3S</p>
            <p>Canonical SMILES: CC(C)(COP(=O)(O)OP(=O)(O)OCC1C(C(C(O1)N2C=NC3=C2N=CN=C3N)O)OP(=O)(O)O)C(C(=O)NCCC(=O)NCCS)O</p>
            <p>PubChem ID: Compound(87642)</p>
            <p>InChI Key: RGJOEKWQDUBAIZ-IBOSZNHHSA-N</p>
          </html>
        </notes>
      </species>
      <species id="M_cpd00070_a" name="Malonyl-CoA" compartment="a">
        <notes>
          <html xmlns="http://www.w3.org/1999/xhtml">
            <p>FORMULA: C24H38N7O19P3S</p>
            <p>Canonical SMILES: CC(C)(COP(=O)(O)OP(=O)(O)OCC1C(C(C(O1)N2C=NC3=C2N=CN=C3N)O)OP(=O)(O)O)C(C(=O)NCCC(=O)NCCSC(=O)CC(=O)O)O</p>
            <p>PubChem ID: Compound(644066)</p>
            <p>InChI Key: LTYOQGRJFJAKNA-DVVLENMVSA-N</p>
          </html>
        </notes>
      </species>
      <species id="M_cpd00159_c" name="(S)-Lactate" compartment="c">
        <notes>
          <html xmlns="http://www.w3.org/1999/xhtml">
            <p>FORMULA: C3H6O3</p>
            <p>Canonical SMILES: CC(C(=O)O)O</p>
            <p>PubChem ID: Compound(107689)</p>
            <p>InChI Key: JVTAAEKCZFNVCJ-REOHCLBHSA-N</p>
          </html>
        </notes>
      </species>
      <species id="M_cpd00073_c" name="Urea" compartment="c">
        <notes>
          <html xmlns="http://www.w3.org/1999/xhtml">
            <p>FORMULA: CH4N2O</p>
            <p>Canonical SMILES: C(=O)(N)N</p>
            <p>PubChem ID: Compound(1176)</p>
            <p>InChI Key: XSQUKJJJFZCRTK-UHFFFAOYSA-N</p>
          </html>
        </notes>
      </species>
      <species id="M_cpd00042_c" name="Glutathione" compartment="c">
        <notes>
          <html xmlns="http://www.w3.org/1999/xhtml">
            <p>FORMULA: C10H17N3O6S</p>
            <p>Canonical SMILES: C(CC(=O)NC(CS)C(=O)NCC(=O)O)C(C(=O)O)N</p>
            <p>PubChem ID: Compound(124886)</p>
            <p>InChI Key: RWSXRVCMGQZWBV-WDSKDSINSA-N</p>
          </html>
        </notes>
      </species>
      <species id="M_cpd00056_a" name="Thiamin diphosphate" compartment="a">
        <notes>
          <html xmlns="http://www.w3.org/1999/xhtml">
            <p>FORMULA: C12H18N4O7P2S</p>
            <p>Canonical SMILES: CC1=C(SC=[N+]1CC2=CN=C(N=C2N)C)CCOP(=O)(O)OP(=O)(O)[O-]</p>
            <p>PubChem ID: Compound(5431)</p>
            <p>InChI Key: AYEKOFBPNLCAJY-UHFFFAOYSA-N</p>
          </html>
        </notes>
      </species>
      <species id="M_cpd03049_a" name="2-(alpha-Hydroxyethyl)thiamine diphosphate" compartment="a">
        <notes>
          <html xmlns="http://www.w3.org/1999/xhtml">
            <p>FORMULA: C14H23N4O8P2S</p>
            <p>Canonical SMILES: CC1=C(SC(=[N+]1CC2=CN=C(N=C2N)C)C(C)O)CCOP(=O)(O)OP(=O)(O)O</p>
            <p>PubChem ID: Compound(440568)</p>
            <p>InChI Key: RRUVJGASJONMDY-UHFFFAOYSA-O</p>
          </html>
        </notes>
      </species>
      <species id="M_cpd00020_a" name="Pyruvate" compartment="a">
        <notes>
          <html xmlns="http://www.w3.org/1999/xhtml">
            <p>FORMULA: C3H3O3</p>
            <p>Canonical SMILES: CC(=O)C(=O)[O-]</p>
            <p>PubChem ID: Compound(107735)</p>
            <p>InChI Key: LCTONWCANYUPML-UHFFFAOYSA-M</p>
          </html>
        </notes>
      </species>
      <species id="M_cpd00446_c" name="3&apos;,5&apos;-Cyclic AMP" compartment="c">
        <notes>
          <html xmlns="http://www.w3.org/1999/xhtml">
            <p>FORMULA: C10H12N5O6P</p>
            <p>Canonical SMILES: C1C2C(C(C(O2)N3C=NC4=C3N=CN=C4N)O)OP(=O)(O1)O</p>
            <p>PubChem ID: Compound(6076)</p>
            <p>InChI Key: IVOMOUWHDPKRLL-KQYNXXCUSA-N</p>
          </html>
        </notes>
      </species>
      <species id="M_cpd00146_c" name="Carbamoyl phosphate" compartment="c">
        <notes>
          <html xmlns="http://www.w3.org/1999/xhtml">
            <p>FORMULA: CH4NO5P</p>
            <p>Canonical SMILES: C(=O)(N)OP(=O)(O)O</p>
            <p>PubChem ID: Compound(278)</p>
            <p>InChI Key: FFQKYPRQEYGKAF-UHFFFAOYSA-N</p>
          </html>
        </notes>
      </species>
      <species id="M_cpd00014_c" name="UDP" compartment="c">
        <notes>
          <html xmlns="http://www.w3.org/1999/xhtml">
            <p>FORMULA: C9H14N2O12P2</p>
            <p>Canonical SMILES: C1=CN(C(=O)NC1=O)C2C(C(C(O2)COP(=O)(O)OP(=O)(O)O)O)O</p>
            <p>PubChem ID: Compound(6031)</p>
            <p>InChI Key: XCCTYIAWTASOJW-XVFCMESISA-N</p>
          </html>
        </notes>
      </species>
      <species id="M_cpd00091_c" name="UMP" compartment="c">
        <notes>
          <html xmlns="http://www.w3.org/1999/xhtml">
            <p>FORMULA: C9H13N2O9P</p>
            <p>Canonical SMILES: C1=CN(C(=O)NC1=O)C2C(C(C(O2)COP(=O)(O)O)O)O</p>
            <p>PubChem ID: Compound(6030)</p>
            <p>InChI Key: DJJCXFVJDGTHFX-XVFCMESISA-N</p>
          </html>
        </notes>
      </species>
      <species id="M_cpd00016_c" name="Pyridoxal phosphate" compartment="c">
        <notes>
          <html xmlns="http://www.w3.org/1999/xhtml">
            <p>FORMULA: C8H10NO6P</p>
            <p>Canonical SMILES: CC1=NC=C(C(=C1O)C=O)COP(=O)(O)O</p>
            <p>PubChem ID: Compound(1051)</p>
            <p>InChI Key: NGVDGCNFYWLIFO-UHFFFAOYSA-N</p>
          </html>
        </notes>
      </species>
      <species id="M_cpd00215_c" name="Pyridoxal" compartment="c">
        <notes>
          <html xmlns="http://www.w3.org/1999/xhtml">
            <p>FORMULA: C8H9NO3</p>
            <p>Canonical SMILES: CC1=NC=C(C(=C1O)C=O)CO</p>
            <p>PubChem ID: Compound(1050)</p>
            <p>InChI Key: RADKZDMFGJYCBB-UHFFFAOYSA-N</p>
          </html>
        </notes>
      </species>
      <species id="M_cpd00837_c" name="S-Adenosylmethioninamine" compartment="c">
        <notes>
          <html xmlns="http://www.w3.org/1999/xhtml">
            <p>FORMULA: C14H23N6O3S</p>
            <p>Canonical SMILES: C[S+](CCCN)CC1C(C(C(O1)N2C=NC3=C2N=CN=C3N)O)O</p>
            <p>PubChem ID: Compound(439415)</p>
            <p>InChI Key: ZUNBITIXDCPNSD-LSRJEVITSA-N</p>
          </html>
        </notes>
      </species>
      <species id="M_cpd00114_c" name="IMP" compartment="c">
        <notes>
          <html xmlns="http://www.w3.org/1999/xhtml">
            <p>FORMULA: C10H13N4O8P</p>
            <p>Canonical SMILES: C1=NC(=O)C2=C(N1)N(C=N2)C3C(C(C(O3)COP(=O)(O)O)O)O</p>
            <p>PubChem ID: Compound(8582)</p>
            <p>InChI Key: GRSZFWQUAKGDAV-KQYNXXCUSA-N</p>
          </html>
        </notes>
      </species>
      <species id="M_cpd00010_c" name="CoA" compartment="c">
        <notes>
          <html xmlns="http://www.w3.org/1999/xhtml">
            <p>FORMULA: C21H36N7O16P3S</p>
            <p>Canonical SMILES: CC(C)(COP(=O)(O)OP(=O)(O)OCC1C(C(C(O1)N2C=NC3=C2N=CN=C3N)O)OP(=O)(O)O)C(C(=O)NCCC(=O)NCCS)O</p>
            <p>PubChem ID: Compound(87642)</p>
            <p>InChI Key: RGJOEKWQDUBAIZ-IBOSZNHHSA-N</p>
          </html>
        </notes>
      </species>
      <species id="M_cpd00029_c" name="Acetate" compartment="c">
        <notes>
          <html xmlns="http://www.w3.org/1999/xhtml">
            <p>FORMULA: C2H3O2</p>
            <p>Canonical SMILES: CC(=O)[O-]</p>
            <p>PubChem ID: Compound(175)</p>
            <p>InChI Key: QTBSBXVTEAMEQO-UHFFFAOYSA-M</p>
          </html>
        </notes>
      </species>
      <species id="M_cpd00022_c" name="Acetyl-CoA" compartment="c">
        <notes>
          <html xmlns="http://www.w3.org/1999/xhtml">
            <p>FORMULA: C23H38N7O17P3S</p>
            <p>Canonical SMILES: CC(=O)SCCNC(=O)CCNC(=O)C(C(C)(C)COP(=O)(O)OP(=O)(O)OCC1C(C(C(O1)N2C=NC3=C2N=CN=C3N)O)OP(=O)(O)O)O</p>
            <p>PubChem ID: Compound(444493)</p>
            <p>InChI Key: ZSLZBFCDCINBPY-ZSJPKINUSA-N</p>
          </html>
        </notes>
      </species>
      <species id="M_cpd00638_c" name="Deamino-NAD+" compartment="c">
        <notes>
          <html xmlns="http://www.w3.org/1999/xhtml">
            <p>FORMULA: C21H27N6O15P2</p>
            <p>Canonical SMILES: C1=CC(=C[N+](=C1)C2C(C(C(O2)COP(=O)(O)OP(=O)(O)OCC3C(C(C(O3)N4C=NC5=C4N=CN=C5N)O)O)O)O)C(=O)O</p>
            <p>PubChem ID: Compound(165491)</p>
            <p>InChI Key: SENPVEZBRZQVST-HISDBWNOSA-O</p>
          </html>
        </notes>
      </species>
      <species id="M_cpd00260_m" name="Isocitrate" compartment="m">
        <notes>
          <html xmlns="http://www.w3.org/1999/xhtml">
            <p>FORMULA: C6H8O7</p>
            <p>Canonical SMILES: C(C(C(C(=O)O)O)C(=O)O)C(=O)O</p>
            <p>PubChem ID: Compound(1198)</p>
            <p>InChI Key: ODBLHEXUDAPZAU-UHFFFAOYSA-N</p>
          </html>
        </notes>
      </species>
      <species id="M_cpd00493_c" name="Pyridoxamine phosphate" compartment="c">
        <notes>
          <html xmlns="http://www.w3.org/1999/xhtml">
            <p>FORMULA: C8H13N2O5P</p>
            <p>Canonical SMILES: CC1=NC=C(C(=C1O)CN)COP(=O)(O)O</p>
            <p>PubChem ID: Compound(1053)</p>
            <p>InChI Key: ZMJGSOSNSPKHNH-UHFFFAOYSA-N</p>
          </html>
        </notes>
      </species>
      <species id="M_cpd00478_c" name="Pyridoxine phosphate" compartment="c">
        <notes>
          <html xmlns="http://www.w3.org/1999/xhtml">
            <p>FORMULA: C8H12NO6P</p>
            <p>Canonical SMILES: CC1=NC=C(C(=C1O)CO)COP(=O)(O)O</p>
            <p>PubChem ID: Compound(1055)</p>
            <p>InChI Key: WHOMFKWHIQZTHY-UHFFFAOYSA-N</p>
          </html>
        </notes>
      </species>
      <species id="M_cpd01476_m" name="Protoporphyrin" compartment="m">
        <notes>
          <html xmlns="http://www.w3.org/1999/xhtml">
            <p>FORMULA: C34H34N4O4</p>
            <p>Canonical SMILES: CC1=C(C2=CC3=C(C(=C(N3)C=C4C(=C(C(=N4)C=C5C(=C(C(=N5)C=C1N2)C)CCC(=O)O)CCC(=O)O)C)C=C)C)C=C</p>
            <p>PubChem ID: Compound(4971)</p>
            <p>InChI Key: ZCFFYALKHPIRKJ-UHFFFAOYSA-N</p>
          </html>
        </notes>
      </species>
      <species id="M_cpd00028_m" name="Haem" compartment="m">
        <notes>
          <html xmlns="http://www.w3.org/1999/xhtml">
            <p>FORMULA: C34H32FeN4O4</p>
            <p>Canonical SMILES: CC1=C(C2=CC3=C(C(=C([N-]3)C=C4C(=C(C(=N4)C=C5C(=C(C(=N5)C=C1[N-]2)C=C)C)C=C)C)C)CCC(=O)O)CCC(=O)O.[Fe+2]</p>
            <p>PubChem ID: Compound(26945)</p>
            <p>InChI Key: KABFMIBPWCXCRK-UHFFFAOYSA-L</p>
          </html>
        </notes>
      </species>
      <species id="M_cpd10515_m" name="Fe2+" compartment="m">
        <notes>
          <html xmlns="http://www.w3.org/1999/xhtml">
            <p>FORMULA: Fe</p>
            <p>Canonical SMILES: [Fe+2]</p>
            <p>PubChem ID: Compound(27284)</p>
            <p>InChI Key: CWYNVVGOOAEACU-UHFFFAOYSA-N</p>
          </html>
        </notes>
      </species>
      <species id="M_cpd00126_c" name="GMP" compartment="c">
        <notes>
          <html xmlns="http://www.w3.org/1999/xhtml">
            <p>FORMULA: C10H14N5O8P</p>
            <p>Canonical SMILES: C1=NC2=C(N1C3C(C(C(O3)COP(=O)(O)O)O)O)NC(=NC2=O)N</p>
            <p>PubChem ID: Compound(6804)</p>
            <p>InChI Key: RQFCJASXJCIDSX-UUOKFMHZSA-N</p>
          </html>
        </notes>
      </species>
      <species id="M_cpd00032_c" name="Oxaloacetate" compartment="c">
        <notes>
          <html xmlns="http://www.w3.org/1999/xhtml">
            <p>FORMULA: C4H4O5</p>
            <p>Canonical SMILES: C(C(=O)C(=O)O)C(=O)O</p>
            <p>PubChem ID: Compound(970)</p>
            <p>InChI Key: KHPXUQMNIQBQEV-UHFFFAOYSA-N</p>
          </html>
        </notes>
      </species>
      <species id="M_cpd00032_m" name="Oxaloacetate" compartment="m">
        <notes>
          <html xmlns="http://www.w3.org/1999/xhtml">
            <p>FORMULA: C4H4O5</p>
            <p>Canonical SMILES: C(C(=O)C(=O)O)C(=O)O</p>
            <p>PubChem ID: Compound(970)</p>
            <p>InChI Key: KHPXUQMNIQBQEV-UHFFFAOYSA-N</p>
          </html>
        </notes>
      </species>
      <species id="M_cpd00137_m" name="Citrate" compartment="m">
        <notes>
          <html xmlns="http://www.w3.org/1999/xhtml">
            <p>FORMULA: C6H8O7</p>
            <p>Canonical SMILES: C(C(=O)O)C(CC(=O)O)(C(=O)O)O</p>
            <p>PubChem ID: Compound(311)</p>
            <p>InChI Key: KRKNYBCHXYNGOX-UHFFFAOYSA-N</p>
          </html>
        </notes>
      </species>
      <species id="M_cpd00010_m" name="CoA" compartment="m">
        <notes>
          <html xmlns="http://www.w3.org/1999/xhtml">
            <p>FORMULA: C21H36N7O16P3S</p>
            <p>Canonical SMILES: CC(C)(COP(=O)(O)OP(=O)(O)OCC1C(C(C(O1)N2C=NC3=C2N=CN=C3N)O)OP(=O)(O)O)C(C(=O)NCCC(=O)NCCS)O</p>
            <p>PubChem ID: Compound(87642)</p>
            <p>InChI Key: RGJOEKWQDUBAIZ-IBOSZNHHSA-N</p>
          </html>
        </notes>
      </species>
      <species id="M_cpd00022_m" name="Acetyl-CoA" compartment="m">
        <notes>
          <html xmlns="http://www.w3.org/1999/xhtml">
            <p>FORMULA: C23H38N7O17P3S</p>
            <p>Canonical SMILES: CC(=O)SCCNC(=O)CCNC(=O)C(C(C)(C)COP(=O)(O)OP(=O)(O)OCC1C(C(C(O1)N2C=NC3=C2N=CN=C3N)O)OP(=O)(O)O)O</p>
            <p>PubChem ID: Compound(444493)</p>
            <p>InChI Key: ZSLZBFCDCINBPY-ZSJPKINUSA-N</p>
          </html>
        </notes>
      </species>
      <species id="M_cpd00036_m" name="Succinate" compartment="m">
        <notes>
          <html xmlns="http://www.w3.org/1999/xhtml">
            <p>FORMULA: C4H4O4</p>
            <p>Canonical SMILES: C(CC(=O)[O-])C(=O)[O-]</p>
            <p>PubChem ID: Compound(160419)</p>
            <p>InChI Key: KDYFGRWQOYBRFD-UHFFFAOYSA-L</p>
          </html>
        </notes>
      </species>
      <species id="M_cpd00078_m" name="Succinyl-CoA" compartment="m">
        <notes>
          <html xmlns="http://www.w3.org/1999/xhtml">
            <p>FORMULA: C25H40N7O19P3S</p>
            <p>Canonical SMILES: CC(C)(COP(=O)(O)OP(=O)(O)OCC1C(C(C(O1)N2C=NC3=C2N=CN=C3N)O)OP(=O)(O)O)C(C(=O)NCCC(=O)NCCSC(=O)CCC(=O)O)O</p>
            <p>PubChem ID: Compound(92133)</p>
            <p>InChI Key: VNOYUJKHFWYWIR-ITIYDSSPSA-N</p>
          </html>
        </notes>
      </species>
      <species id="M_cpd00106_m" name="Fumarate" compartment="m">
        <notes>
          <html xmlns="http://www.w3.org/1999/xhtml">
            <p>FORMULA: C4H2O4</p>
            <p>Canonical SMILES: C(=CC(=O)[O-])C(=O)[O-]</p>
            <p>PubChem ID: Compound(5460307)</p>
            <p>InChI Key: VZCYOOQTPOCHFL-OWOJBTEDSA-L</p>
          </html>
        </notes>
      </species>
      <species id="M_cpd00031_a" name="GDP" compartment="a">
        <notes>
          <html xmlns="http://www.w3.org/1999/xhtml">
            <p>FORMULA: C10H15N5O11P2</p>
            <p>Canonical SMILES: C1=NC2=C(N1C3C(C(C(O3)COP(=O)(O)OP(=O)(O)O)O)O)NC(=NC2=O)N</p>
            <p>PubChem ID: Compound(8977)</p>
            <p>InChI Key: QGWNDRXFNXRZMB-UUOKFMHZSA-N</p>
          </html>
        </notes>
      </species>
      <species id="M_cpd00038_a" name="GTP" compartment="a">
        <notes>
          <html xmlns="http://www.w3.org/1999/xhtml">
            <p>FORMULA: C10H16N5O14P3</p>
            <p>Canonical SMILES: C1=NC2=C(N1C3C(C(C(O3)COP(=O)(O)OP(=O)(O)OP(=O)(O)O)O)O)NC(=NC2=O)N</p>
            <p>PubChem ID: Compound(6830)</p>
            <p>InChI Key: XKMLYUALXHKNFT-UUOKFMHZSA-N</p>
          </html>
        </notes>
      </species>
      <species id="M_cpd00697_c" name="3&apos;,5&apos;-Cyclic GMP" compartment="c">
        <notes>
          <html xmlns="http://www.w3.org/1999/xhtml">
            <p>FORMULA: C10H12N5O7P</p>
            <p>Canonical SMILES: C1C2C(C(C(O2)N3C=NC4=C3NC(=NC4=O)N)O)OP(=O)(O1)O</p>
            <p>PubChem ID: Compound(24316)</p>
            <p>InChI Key: ZOOGRGPOEVQQDX-UUOKFMHZSA-N</p>
          </html>
        </notes>
      </species>
      <species id="M_cpd01155_c" name="Cadaverine" compartment="c">
        <notes>
          <html xmlns="http://www.w3.org/1999/xhtml">
            <p>FORMULA: C5H14N2</p>
            <p>Canonical SMILES: C(CCN)CCN</p>
            <p>PubChem ID: Compound(273)</p>
            <p>InChI Key: VHRGRCVQAFMJIZ-UHFFFAOYSA-N</p>
          </html>
        </notes>
      </species>
      <species id="M_cpd00506_c" name="gamma-L-Glutamyl-L-cysteine" compartment="c">
        <notes>
          <html xmlns="http://www.w3.org/1999/xhtml">
            <p>FORMULA: C8H14N2O5S</p>
            <p>Canonical SMILES: C(CC(=O)NC(CS)C(=O)O)C(C(=O)O)N</p>
            <p>PubChem ID: Compound(123938)</p>
            <p>InChI Key: RITKHVBHSGLULN-WHFBIAKZSA-N</p>
          </html>
        </notes>
      </species>
      <species id="M_cpd00096_c" name="CDP" compartment="c">
        <notes>
          <html xmlns="http://www.w3.org/1999/xhtml">
            <p>FORMULA: C9H15N3O11P2</p>
            <p>Canonical SMILES: C1=CN(C(=O)N=C1N)C2C(C(C(O2)COP(=O)(O)OP(=O)(O)O)O)O</p>
            <p>PubChem ID: Compound(6132)</p>
            <p>InChI Key: ZWIADYZPOWUWEW-XVFCMESISA-N</p>
          </html>
        </notes>
      </species>
      <species id="M_cpd00482_c" name="2-Phospho-D-glycerate" compartment="c">
        <notes>
          <html xmlns="http://www.w3.org/1999/xhtml">
            <p>FORMULA: C3H7O7P</p>
            <p>Canonical SMILES: C(C(C(=O)O)OP(=O)(O)O)O</p>
            <p>PubChem ID: Compound(439278)</p>
            <p>InChI Key: GXIURPTVHJPJLF-UWTATZPHSA-N</p>
          </html>
        </notes>
      </species>
      <species id="M_cpd00143_c" name="Phenylpyruvate" compartment="c">
        <notes>
          <html xmlns="http://www.w3.org/1999/xhtml">
            <p>FORMULA: C9H8O3</p>
            <p>Canonical SMILES: C1=CC=C(C=C1)CC(=O)C(=O)O</p>
            <p>PubChem ID: Compound(997)</p>
            <p>InChI Key: BTNMPGBKDVTSJY-UHFFFAOYSA-N</p>
          </html>
        </notes>
      </species>
      <species id="M_cpd00020_c" name="Pyruvate" compartment="c">
        <notes>
          <html xmlns="http://www.w3.org/1999/xhtml">
            <p>FORMULA: C3H3O3</p>
            <p>Canonical SMILES: CC(=O)C(=O)[O-]</p>
            <p>PubChem ID: Compound(107735)</p>
            <p>InChI Key: LCTONWCANYUPML-UHFFFAOYSA-M</p>
          </html>
        </notes>
      </species>
      <species id="M_cpd00351_c" name="Saccharopine" compartment="c">
        <notes>
          <html xmlns="http://www.w3.org/1999/xhtml">
            <p>FORMULA: C11H20N2O6</p>
            <p>Canonical SMILES: C(CCNC(CCC(=O)O)C(=O)O)CC(C(=O)O)N</p>
            <p>PubChem ID: Compound(160556)</p>
            <p>InChI Key: ZDGJAHTZVHVLOT-YUMQZZPRSA-N</p>
          </html>
        </notes>
      </species>
      <species id="M_cpd00868_c" name="3-(4-Hydroxyphenyl)pyruvate" compartment="c">
        <notes>
          <html xmlns="http://www.w3.org/1999/xhtml">
            <p>FORMULA: C9H8O4</p>
            <p>Canonical SMILES: C1=CC(=CC=C1CC(=O)C(=O)O)O</p>
            <p>PubChem ID: Compound(979)</p>
            <p>InChI Key: KKADPXVIOXHVKN-UHFFFAOYSA-N</p>
          </html>
        </notes>
      </species>
      <species id="M_cpd00022_a" name="Acetyl-CoA" compartment="a">
        <notes>
          <html xmlns="http://www.w3.org/1999/xhtml">
            <p>FORMULA: C23H38N7O17P3S</p>
            <p>Canonical SMILES: CC(=O)SCCNC(=O)CCNC(=O)C(C(C)(C)COP(=O)(O)OP(=O)(O)OCC1C(C(C(O1)N2C=NC3=C2N=CN=C3N)O)OP(=O)(O)O)O</p>
            <p>PubChem ID: Compound(444493)</p>
            <p>InChI Key: ZSLZBFCDCINBPY-ZSJPKINUSA-N</p>
          </html>
        </notes>
      </species>
      <species id="M_cpd00072_c" name="D-Fructose 6-phosphate" compartment="c">
        <notes>
          <html xmlns="http://www.w3.org/1999/xhtml">
            <p>FORMULA: C6H13O9P</p>
            <p>Canonical SMILES: C(C1C(C(C(O1)(CO)O)O)O)OP(=O)(O)O</p>
            <p>PubChem ID: Compound(439160)</p>
            <p>InChI Key: BGWGXPAPYGQALX-VRPWFDPXSA-N</p>
          </html>
        </notes>
      </species>
      <species id="M_cpd00082_c" name="D-Fructose" compartment="c">
        <notes>
          <html xmlns="http://www.w3.org/1999/xhtml">
            <p>FORMULA: C6H12O6</p>
            <p>Canonical SMILES: C1C(C(C(C(O1)(CO)O)O)O)O</p>
            <p>PubChem ID: Compound(2723872)</p>
            <p>InChI Key: LKDRXBCSQODPBY-VRPWFDPXSA-N</p>
          </html>
        </notes>
      </species>
      <species id="M_cpd00338_m" name="5-Aminolevulinate" compartment="m">
        <notes>
          <html xmlns="http://www.w3.org/1999/xhtml">
            <p>FORMULA: C5H9NO3</p>
            <p>Canonical SMILES: C(CC(=O)O)C(=O)CN</p>
            <p>PubChem ID: Compound(137)</p>
            <p>InChI Key: ZGXJTSGNIOSYLO-UHFFFAOYSA-N</p>
          </html>
        </notes>
      </species>
      <species id="M_cpd00033_m" name="Glycine" compartment="m">
        <notes>
          <html xmlns="http://www.w3.org/1999/xhtml">
            <p>FORMULA: C2H5NO2</p>
            <p>Canonical SMILES: C(C(=O)O)N</p>
            <p>PubChem ID: Compound(750)</p>
            <p>InChI Key: DHMQDGOQFOQNFH-UHFFFAOYSA-N</p>
          </html>
        </notes>
      </species>
      <species id="M_cpd00080_a" name="sn-Glycerol 3-phosphate" compartment="a">
        <notes>
          <html xmlns="http://www.w3.org/1999/xhtml">
            <p>FORMULA: C3H9O6P</p>
            <p>Canonical SMILES: C(C(COP(=O)(O)O)O)O</p>
            <p>PubChem ID: Compound(439162)</p>
            <p>InChI Key: AWUCVROLDVIAJX-GSVOUGTGSA-N</p>
          </html>
        </notes>
      </species>
      <species id="M_cpd00080_c" name="sn-Glycerol 3-phosphate" compartment="c">
        <notes>
          <html xmlns="http://www.w3.org/1999/xhtml">
            <p>FORMULA: C3H9O6P</p>
            <p>Canonical SMILES: C(C(COP(=O)(O)O)O)O</p>
            <p>PubChem ID: Compound(439162)</p>
            <p>InChI Key: AWUCVROLDVIAJX-GSVOUGTGSA-N</p>
          </html>
        </notes>
      </species>
      <species id="M_cpd00095_m" name="Dihydroxyacetone phosphate" compartment="m">
        <notes>
          <html xmlns="http://www.w3.org/1999/xhtml">
            <p>FORMULA: C3H7O6P</p>
            <p>Canonical SMILES: C(C(=O)COP(=O)(O)O)O</p>
            <p>PubChem ID: Compound(668)</p>
            <p>InChI Key: GNGACRATGGDKBX-UHFFFAOYSA-N</p>
          </html>
        </notes>
      </species>
      <species id="M_cpd00080_m" name="sn-Glycerol 3-phosphate" compartment="m">
        <notes>
          <html xmlns="http://www.w3.org/1999/xhtml">
            <p>FORMULA: C3H9O6P</p>
            <p>Canonical SMILES: C(C(COP(=O)(O)O)O)O</p>
            <p>PubChem ID: Compound(439162)</p>
            <p>InChI Key: AWUCVROLDVIAJX-GSVOUGTGSA-N</p>
          </html>
        </notes>
      </species>
      <species id="M_cpd00485_c" name="D-Mannose 1-phosphate" compartment="c">
        <notes>
          <html xmlns="http://www.w3.org/1999/xhtml">
            <p>FORMULA: C6H13O9P</p>
            <p>Canonical SMILES: C(C1C(C(C(C(O1)OP(=O)(O)O)O)O)O)O</p>
            <p>PubChem ID: Compound(644175)</p>
            <p>InChI Key: HXXFSFRBOHSIMQ-QTVWNMPRSA-N</p>
          </html>
        </notes>
      </species>
      <species id="M_cpd00900_c" name="GDP-4-dehydro-6-deoxy-D-mannose" compartment="c">
        <notes>
          <html xmlns="http://www.w3.org/1999/xhtml">
            <p>FORMULA: C16H23N5O15P2</p>
            <p>Canonical SMILES: CC1C(=O)C(C(C(O1)OP(=O)(O)OP(=O)(O)OCC2C(C(C(O2)N3C=NC4=C3NC(=NC4=O)N)O)O)O)O</p>
            <p>PubChem ID: Compound(439446)</p>
            <p>InChI Key: PNHLMHWWFOPQLK-BKUUWRAGSA-N</p>
          </html>
        </notes>
      </species>
      <species id="M_cpd00330_c" name="Dihydrofolate" compartment="c">
        <notes>
          <html xmlns="http://www.w3.org/1999/xhtml">
            <p>FORMULA: C19H21N7O6</p>
            <p>Canonical SMILES: C1C(=NC2=C(N1)NC(=NC2=O)N)CNC3=CC=C(C=C3)C(=O)NC(CCC(=O)O)C(=O)O</p>
            <p>PubChem ID: Compound(98792)</p>
            <p>InChI Key: OZRNSSUDZOLUSN-LBPRGKRZSA-N</p>
          </html>
        </notes>
      </species>
      <species id="M_cpd00087_c" name="Tetrahydrofolate" compartment="c">
        <notes>
          <html xmlns="http://www.w3.org/1999/xhtml">
            <p>FORMULA: C19H23N7O6</p>
            <p>Canonical SMILES: C1C(NC2=C(N1)NC(=NC2=O)N)CNC3=CC=C(C=C3)C(=O)NC(CCC(=O)O)C(=O)O</p>
            <p>PubChem ID: Compound(91443)</p>
            <p>InChI Key: MSTNYGQPCMXVAQ-KIYNQFGBSA-N</p>
          </html>
        </notes>
      </species>
      <species id="M_cpd00125_c" name="5,10-Methylenetetrahydrofolate" compartment="c">
        <notes>
          <html xmlns="http://www.w3.org/1999/xhtml">
            <p>FORMULA: C20H23N7O6</p>
            <p>Canonical SMILES: C1C2CN(CN2C3=C(N1)NC(=NC3=O)N)C4=CC=C(C=C4)C(=O)NC(CCC(=O)O)C(=O)O</p>
            <p>PubChem ID: Compound(439175)</p>
            <p>InChI Key: QYNUQALWYRSVHF-PZORYLMUSA-N</p>
          </html>
        </notes>
      </species>
      <species id="M_cpd00810_c" name="Orotidine 5&apos;-phosphate" compartment="c">
        <notes>
          <html xmlns="http://www.w3.org/1999/xhtml">
            <p>FORMULA: C10H13N2O11P</p>
            <p>Canonical SMILES: C1=C(N(C(=O)NC1=O)C2C(C(C(O2)COP(=O)(O)O)O)O)C(=O)O</p>
            <p>PubChem ID: Compound(160617)</p>
            <p>InChI Key: KYOBSHFOBAOFBF-XVFCMESISA-N</p>
          </html>
        </notes>
      </species>
      <species id="M_cpd00102_a" name="D-Glyceraldehyde 3-phosphate" compartment="a">
        <notes>
          <html xmlns="http://www.w3.org/1999/xhtml">
            <p>FORMULA: C3H7O6P</p>
            <p>Canonical SMILES: C(C(C=O)O)OP(=O)(O)O</p>
            <p>PubChem ID: Compound(439168)</p>
            <p>InChI Key: LXJXRIRHZLFYRP-VKHMYHEASA-N</p>
          </html>
        </notes>
      </species>
      <species id="M_cpd00098_c" name="Choline" compartment="c">
        <notes>
          <html xmlns="http://www.w3.org/1999/xhtml">
            <p>FORMULA: C5H14NO</p>
            <p>Canonical SMILES: C[N+](C)(C)CCO</p>
            <p>PubChem ID: Compound(305)</p>
            <p>InChI Key: OEYIOHPDSNJKLS-UHFFFAOYSA-N</p>
          </html>
        </notes>
      </species>
      <species id="M_cpd00457_c" name="Choline phosphate" compartment="c">
        <notes>
          <html xmlns="http://www.w3.org/1999/xhtml">
            <p>FORMULA: C5H15NO4P</p>
            <p>Canonical SMILES: C[N+](C)(C)CCOP(=O)(O)O</p>
            <p>PubChem ID: Compound(1014)</p>
            <p>InChI Key: YHHSONZFOIEMCP-UHFFFAOYSA-O</p>
          </html>
        </notes>
      </species>
      <species id="M_cpd00507_c" name="sn-glycero-3-Phosphocholine" compartment="c">
        <notes>
          <html xmlns="http://www.w3.org/1999/xhtml">
            <p>FORMULA: C8H20NO6P</p>
            <p>Canonical SMILES: C[N+](C)(C)CCOP(=O)([O-])OCC(CO)O</p>
            <p>PubChem ID: Compound(657272)</p>
            <p>InChI Key: SUHOQUVVVLNYQR-MRVPVSSYSA-N</p>
          </html>
        </notes>
      </species>
      <species id="M_cpd00448_c" name="D-Glyceraldehyde" compartment="c">
        <notes>
          <html xmlns="http://www.w3.org/1999/xhtml">
            <p>FORMULA: C3H6O3</p>
            <p>Canonical SMILES: C(C(C=O)O)O</p>
            <p>PubChem ID: Compound(79014)</p>
            <p>InChI Key: MNQZXJOMYWMBOU-VKHMYHEASA-N</p>
          </html>
        </notes>
      </species>
      <species id="M_cpd00103_c" name="5-Phospho-alpha-D-ribose 1-diphosphate" compartment="c">
        <notes>
          <html xmlns="http://www.w3.org/1999/xhtml">
            <p>FORMULA: C5H13O14P3</p>
            <p>Canonical SMILES: C(C1C(C(C(O1)OP(=O)(O)OP(=O)(O)O)O)O)OP(=O)(O)O</p>
            <p>PubChem ID: Compound(7339)</p>
            <p>InChI Key: PQGCEDQWHSBAJP-TXICZTDVSA-N</p>
          </html>
        </notes>
      </species>
      <species id="M_cpd00101_c" name="D-Ribose 5-phosphate" compartment="c">
        <notes>
          <html xmlns="http://www.w3.org/1999/xhtml">
            <p>FORMULA: C5H11O8P</p>
            <p>Canonical SMILES: C(C(C(C(C=O)O)O)O)OP(=O)(O)O</p>
            <p>PubChem ID: Compound(77982)</p>
            <p>InChI Key: PPQRONHOSHZGFQ-LMVFSUKVSA-N</p>
          </html>
        </notes>
      </species>
      <species id="M_cpd00171_c" name="D-Ribulose 5-phosphate" compartment="c">
        <notes>
          <html xmlns="http://www.w3.org/1999/xhtml">
            <p>FORMULA: C5H11O8P</p>
            <p>Canonical SMILES: C(C(C(C(=O)CO)O)O)OP(=O)(O)O</p>
            <p>PubChem ID: Compound(439184)</p>
            <p>InChI Key: FNZLKVNUWIIPSJ-UHNVWZDZSA-N</p>
          </html>
        </notes>
      </species>
      <species id="M_cpd00475_c" name="D-Ribose 1-phosphate" compartment="c">
        <notes>
          <html xmlns="http://www.w3.org/1999/xhtml">
            <p>FORMULA: C5H11O8P</p>
            <p>Canonical SMILES: C(C1C(C(C(O1)OP(=O)(O)O)O)O)O</p>
            <p>PubChem ID: Compound(439236)</p>
            <p>InChI Key: YXJDFQJKERBOBM-TXICZTDVSA-N</p>
          </html>
        </notes>
      </species>
      <species id="M_cpd02375_c" name="Adenylosuccinate" compartment="c">
        <notes>
          <html xmlns="http://www.w3.org/1999/xhtml">
            <p>FORMULA: C14H18N5O11P</p>
            <p>Canonical SMILES: C1=NC2=C(C(=N1)NC(CC(=O)O)C(=O)O)N=CN2C3C(C(C(O3)COP(=O)(O)O)O)O</p>
            <p>PubChem ID: Compound(447145)</p>
            <p>InChI Key: OFBHPPMPBOJXRT-VWJPMABRSA-N</p>
          </html>
        </notes>
      </species>
      <species id="M_cpd00200_c" name="4-Methyl-2-oxopentanoate" compartment="c">
        <notes>
          <html xmlns="http://www.w3.org/1999/xhtml">
            <p>FORMULA: C6H10O3</p>
            <p>Canonical SMILES: CC(C)CC(=O)C(=O)O</p>
            <p>PubChem ID: Compound(70)</p>
            <p>InChI Key: BKAJNAXTPSGJCU-UHFFFAOYSA-N</p>
          </html>
        </notes>
      </species>
      <species id="M_cpd00246_c" name="Inosine" compartment="c">
        <notes>
          <html xmlns="http://www.w3.org/1999/xhtml">
            <p>FORMULA: C10H12N4O5</p>
            <p>Canonical SMILES: C1=NC(=O)C2=C(N1)N(C=N2)C3C(C(C(O3)CO)O)O</p>
            <p>PubChem ID: Compound(6021)</p>
            <p>InChI Key: UGQMRVRMYYASKQ-KQYNXXCUSA-N</p>
          </html>
        </notes>
      </species>
      <species id="M_cpd00497_c" name="XMP" compartment="c">
        <notes>
          <html xmlns="http://www.w3.org/1999/xhtml">
            <p>FORMULA: C10H13N4O9P</p>
            <p>Canonical SMILES: C1=NC2=C(N1C3C(C(C(O3)COP(=O)(O)O)O)O)NC(=O)NC2=O</p>
            <p>PubChem ID: Compound(73323)</p>
            <p>InChI Key: DCTLYFZHFGENCW-UUOKFMHZSA-N</p>
          </html>
        </notes>
      </species>
      <species id="M_cpd00177_c" name="dADP" compartment="c">
        <notes>
          <html xmlns="http://www.w3.org/1999/xhtml">
            <p>FORMULA: C10H15N5O9P2</p>
            <p>Canonical SMILES: C1C(C(OC1N2C=NC3=C2N=CN=C3N)COP(=O)(O)OP(=O)(O)O)O</p>
            <p>PubChem ID: Compound(188966)</p>
            <p>InChI Key: DAEAPNUQQAICNR-RRKCRQDMSA-N</p>
          </html>
        </notes>
      </species>
      <species id="M_cpd02484_c" name="1D-myo-Inositol 3-phosphate" compartment="c">
        <notes>
          <html xmlns="http://www.w3.org/1999/xhtml">
            <p>FORMULA: C6H13O9P</p>
            <p>Canonical SMILES: C1(C(C(C(C(C1O)O)OP(=O)(O)O)O)O)O</p>
            <p>PubChem ID: Compound(440194)</p>
            <p>InChI Key: INAPMGSXUVUWAF-LXOASSSBSA-N</p>
          </html>
        </notes>
      </species>
      <species id="M_cpd00121_c" name="myo-Inositol" compartment="c">
        <notes>
          <html xmlns="http://www.w3.org/1999/xhtml">
            <p>FORMULA: C6H12O6</p>
            <p>Canonical SMILES: C1(C(C(C(C(C1O)O)O)O)O)O</p>
            <p>PubChem ID: Compound(892)</p>
            <p>InChI Key: CDAISMWEOUEBRE-UHFFFAOYSA-N</p>
          </html>
        </notes>
      </species>
      <species id="M_cpd00123_m" name="3-Methyl-2-oxobutanoic acid" compartment="m">
        <notes>
          <html xmlns="http://www.w3.org/1999/xhtml">
            <p>FORMULA: C5H8O3</p>
            <p>Canonical SMILES: CC(C)C(=O)C(=O)O</p>
            <p>PubChem ID: Compound(49)</p>
            <p>InChI Key: QHKABHOOEWYVLI-UHFFFAOYSA-N</p>
          </html>
        </notes>
      </species>
      <species id="M_cpd00481_m" name="2-Methylpropanoyl-CoA" compartment="m">
        <notes>
          <html xmlns="http://www.w3.org/1999/xhtml">
            <p>FORMULA: C25H42N7O17P3S</p>
            <p>Canonical SMILES: CC(C)C(=O)SCCNC(=O)CCNC(=O)C(C(C)(C)COP(=O)(O)OP(=O)(O)OCC1C(C(C(O1)N2C=NC3=C2N=CN=C3N)O)OP(=O)(O)O)O</p>
            <p>PubChem ID: Compound(3036931)</p>
            <p>InChI Key: AEWHYWSPVRZHCT-NDZSKPAWSA-N</p>
          </html>
        </notes>
      </species>
      <species id="M_cpd00123_c" name="3-Methyl-2-oxobutanoic acid" compartment="c">
        <notes>
          <html xmlns="http://www.w3.org/1999/xhtml">
            <p>FORMULA: C5H8O3</p>
            <p>Canonical SMILES: CC(C)C(=O)C(=O)O</p>
            <p>PubChem ID: Compound(49)</p>
            <p>InChI Key: QHKABHOOEWYVLI-UHFFFAOYSA-N</p>
          </html>
        </notes>
      </species>
      <species id="M_cpd00347_c" name="5,10-Methenyltetrahydrofolate" compartment="c">
        <notes>
          <html xmlns="http://www.w3.org/1999/xhtml">
            <p>FORMULA: C20H22N7O6</p>
            <p>Canonical SMILES: C1C2CN(C=[N+]2C3=C(N1)NC(=NC3=O)N)C4=CC=C(C=C4)C(=O)NC(CCC(=O)O)C(=O)O</p>
            <p>PubChem ID: Compound(439237)</p>
            <p>InChI Key: MEANFMOQMXYMCT-ABLWVSNPSA-O</p>
          </html>
        </notes>
      </species>
      <species id="M_cpd00207_c" name="Guanine" compartment="c">
        <notes>
          <html xmlns="http://www.w3.org/1999/xhtml">
            <p>FORMULA: C5H5N5O</p>
            <p>Canonical SMILES: C1=NC2=C(N1)C(=O)N=C(N2)N</p>
            <p>PubChem ID: Compound(764)</p>
            <p>InChI Key: UYTPUPDQBNUYGX-UHFFFAOYSA-N</p>
          </html>
        </notes>
      </species>
      <species id="M_cpd00133_c" name="Nicotinamide" compartment="c">
        <notes>
          <html xmlns="http://www.w3.org/1999/xhtml">
            <p>FORMULA: C6H6N2O</p>
            <p>Canonical SMILES: C1=CC(=CN=C1)C(=O)N</p>
            <p>PubChem ID: Compound(936)</p>
            <p>InChI Key: DFPAKSUCGFBDDF-UHFFFAOYSA-N</p>
          </html>
        </notes>
      </species>
      <species id="M_cpd00218_c" name="Nicotinate" compartment="c">
        <notes>
          <html xmlns="http://www.w3.org/1999/xhtml">
            <p>FORMULA: C6H5NO2</p>
            <p>Canonical SMILES: C1=CC(=CN=C1)C(=O)O</p>
            <p>PubChem ID: Compound(938)</p>
            <p>InChI Key: PVNIIMVLHYAWGP-UHFFFAOYSA-N</p>
          </html>
        </notes>
      </species>
      <species id="M_cpd00134_c" name="Palmitoyl-CoA" compartment="c">
        <notes>
          <html xmlns="http://www.w3.org/1999/xhtml">
            <p>FORMULA: C37H66N7O17P3S</p>
            <p>Canonical SMILES: CCCCCCCCCCCCCCCC(=O)SCCNC(=O)CCNC(=O)C(C(C)(C)COP(=O)(O)OP(=O)(O)OCC1C(C(C(O1)N2C=NC3=C2N=CN=C3N)O)OP(=O)(O)O)O</p>
            <p>PubChem ID: Compound(644109)</p>
            <p>InChI Key: MNBKLUUYKPBKDU-BBECNAHFSA-N</p>
          </html>
        </notes>
      </species>
      <species id="M_cpd01879_c" name="3-Dehydrosphinganine" compartment="c">
        <notes>
          <html xmlns="http://www.w3.org/1999/xhtml">
            <p>FORMULA: C18H37NO2</p>
            <p>Canonical SMILES: CCCCCCCCCCCCCCCC(=O)C(CO)N</p>
            <p>PubChem ID: Compound(439853)</p>
            <p>InChI Key: KBUNOSOGGAARKZ-KRWDZBQOSA-N</p>
          </html>
        </notes>
      </species>
      <species id="M_cpd00331_m" name="cis-Aconitate" compartment="m">
        <notes>
          <html xmlns="http://www.w3.org/1999/xhtml">
            <p>FORMULA: C6H6O6</p>
            <p>Canonical SMILES: C(C(=CC(=O)O)C(=O)O)C(=O)O</p>
            <p>PubChem ID: Compound(643757)</p>
            <p>InChI Key: GTZCVFVGUGFEME-IWQZZHSRSA-N</p>
          </html>
        </notes>
      </species>
      <species id="M_cpd00235_c" name="D-Mannose 6-phosphate" compartment="c">
        <notes>
          <html xmlns="http://www.w3.org/1999/xhtml">
            <p>FORMULA: C6H13O9P</p>
            <p>Canonical SMILES: C(C1C(C(C(C(O1)O)O)O)O)OP(=O)(O)O</p>
            <p>PubChem ID: Compound(65127)</p>
            <p>InChI Key: NBSCHQHZLSJFNQ-QTVWNMPRSA-N</p>
          </html>
        </notes>
      </species>
      <species id="M_cpd00138_c" name="D-Mannose" compartment="c">
        <notes>
          <html xmlns="http://www.w3.org/1999/xhtml">
            <p>FORMULA: C6H12O6</p>
            <p>Canonical SMILES: C(C1C(C(C(C(O1)O)O)O)O)O</p>
            <p>PubChem ID: Compound(18950)</p>
            <p>InChI Key: WQZGKKKJIJFFOK-QTVWNMPRSA-N</p>
          </html>
        </notes>
      </species>
      <species id="M_cpd01297_c" name="1-Acylglycerol" compartment="c">
        <notes>
          <html xmlns="http://www.w3.org/1999/xhtml">
            <p>FORMULA: C4H7O4R</p>
            <p>Canonical SMILES: C(C(CO)OC=O)O</p>
            <p>PubChem ID: Compound(17756737)</p>
            <p>InChI Key: LDVVTQMJQSCDMK-UHFFFAOYSA-N</p>
          </html>
        </notes>
      </species>
      <species id="M_cpd00343_c" name="N-Carbamoyl-L-aspartate" compartment="c">
        <notes>
          <html xmlns="http://www.w3.org/1999/xhtml">
            <p>FORMULA: C5H8N2O5</p>
            <p>Canonical SMILES: C(C(C(=O)O)NC(=O)N)C(=O)O</p>
            <p>PubChem ID: Compound(93072)</p>
            <p>InChI Key: HLKXYZVTANABHZ-REOHCLBHSA-N</p>
          </html>
        </notes>
      </species>
      <species id="M_cpd00285_c" name="Ethanolamine phosphate" compartment="c">
        <notes>
          <html xmlns="http://www.w3.org/1999/xhtml">
            <p>FORMULA: C2H8NO4P</p>
            <p>Canonical SMILES: C(COP(=O)(O)O)N</p>
            <p>PubChem ID: Compound(1015)</p>
            <p>InChI Key: SUHOOTKUPISOBE-UHFFFAOYSA-N</p>
          </html>
        </notes>
      </species>
      <species id="M_cpd00162_c" name="Ethanolamine" compartment="c">
        <notes>
          <html xmlns="http://www.w3.org/1999/xhtml">
            <p>FORMULA: C2H7NO</p>
            <p>Canonical SMILES: C(CO)N</p>
            <p>PubChem ID: Compound(700)</p>
            <p>InChI Key: HZAXFHJVJLSVMW-UHFFFAOYSA-N</p>
          </html>
        </notes>
      </species>
      <species id="M_cpd00908_c" name="sn-glycero-3-Phosphoethanolamine" compartment="c">
        <notes>
          <html xmlns="http://www.w3.org/1999/xhtml">
            <p>FORMULA: C5H14NO6P</p>
            <p>Canonical SMILES: C(COP(=O)(O)OCC(CO)O)N</p>
            <p>PubChem ID: Compound(444183)</p>
            <p>InChI Key: JZNWSCPGTDBMEW-RXMQYKEDSA-N</p>
          </html>
        </notes>
      </species>
      <species id="M_cpd00878_c" name="Glucosylceramide" compartment="c">
        <notes>
          <html xmlns="http://www.w3.org/1999/xhtml">
            <p>FORMULA: C25H46NO8R</p>
            <p>Canonical SMILES: CCCCCCCCCCCCCC=CC(C(COC1C(C(C(C(O1)CO)O)O)O)NC=O)O</p>
            <p>PubChem ID: Compound(53477559)</p>
            <p>InChI Key: BYWLNTJDYHPXFR-RASHCRKMSA-N</p>
          </html>
        </notes>
      </species>
      <species id="M_cpd00026_c" name="UDP-glucose" compartment="c">
        <notes>
          <html xmlns="http://www.w3.org/1999/xhtml">
            <p>FORMULA: C15H24N2O17P2</p>
            <p>Canonical SMILES: C1=CN(C(=O)NC1=O)C2C(C(C(O2)COP(=O)(O)OP(=O)(O)OC3C(C(C(C(O3)CO)O)O)O)O)O</p>
            <p>PubChem ID: Compound(8629)</p>
            <p>InChI Key: HSCJRCZFDFQWRP-JZMIEXBBSA-N</p>
          </html>
        </notes>
      </species>
      <species id="M_cpd00167_c" name="Ceramide" compartment="c">
        <notes>
          <html xmlns="http://www.w3.org/1999/xhtml">
            <p>FORMULA: C19H36NO3R</p>
            <p>Canonical SMILES: No Canonical SMILES</p>
            <p>PubChem ID: 3495 (PubChem SID)</p>
            <p>InChI Key: No InChi Key</p>
          </html>
        </notes>
      </species>
      <species id="M_cpd00169_c" name="3-Phospho-D-glycerate" compartment="c">
        <notes>
          <html xmlns="http://www.w3.org/1999/xhtml">
            <p>FORMULA: C3H7O7P</p>
            <p>Canonical SMILES: C(C(C(=O)O)O)OP(=O)(O)O</p>
            <p>PubChem ID: Compound(439183)</p>
            <p>InChI Key: OSJPPGNTCRNQQC-UWTATZPHSA-N</p>
          </html>
        </notes>
      </species>
      <species id="M_cpd00203_c" name="3-Phospho-D-glyceroyl phosphate" compartment="c">
        <notes>
          <html xmlns="http://www.w3.org/1999/xhtml">
            <p>FORMULA: C3H8O10P2</p>
            <p>Canonical SMILES: C(C(C(=O)OP(=O)(O)O)O)OP(=O)(O)O</p>
            <p>PubChem ID: Compound(439191)</p>
            <p>InChI Key: LJQLQCAXBUHEAZ-UWTATZPHSA-N</p>
          </html>
        </notes>
      </species>
      <species id="M_cpd00284_c" name="6-Phospho-D-gluconate" compartment="c">
        <notes>
          <html xmlns="http://www.w3.org/1999/xhtml">
            <p>FORMULA: C6H13O10P</p>
            <p>Canonical SMILES: C(C(C(C(C(C(=O)O)O)O)O)O)OP(=O)(O)O</p>
            <p>PubChem ID: Compound(91493)</p>
            <p>InChI Key: BIRSGZKFKXLSJQ-SQOUGZDYSA-N</p>
          </html>
        </notes>
      </species>
      <species id="M_cpd00198_c" name="D-Xylulose 5-phosphate" compartment="c">
        <notes>
          <html xmlns="http://www.w3.org/1999/xhtml">
            <p>FORMULA: C5H11O8P</p>
            <p>Canonical SMILES: C(C(C(C(=O)CO)O)O)OP(=O)(O)O</p>
            <p>PubChem ID: Compound(439190)</p>
            <p>InChI Key: FNZLKVNUWIIPSJ-RFZPGFLSSA-N</p>
          </html>
        </notes>
      </species>
      <species id="M_cpd00079_c" name="D-Glucose 6-phosphate" compartment="c">
        <notes>
          <html xmlns="http://www.w3.org/1999/xhtml">
            <p>FORMULA: C6H13O9P</p>
            <p>Canonical SMILES: C(C1C(C(C(C(O1)O)O)O)O)OP(=O)(O)O</p>
            <p>PubChem ID: Compound(5958)</p>
            <p>InChI Key: NBSCHQHZLSJFNQ-GASJEMHNSA-N</p>
          </html>
        </notes>
      </species>
      <species id="M_cpd00201_c" name="10-Formyltetrahydrofolate" compartment="c">
        <notes>
          <html xmlns="http://www.w3.org/1999/xhtml">
            <p>FORMULA: C20H23N7O7</p>
            <p>Canonical SMILES: C1C(NC2=C(N1)NC(=NC2=O)N)CN(C=O)C3=CC=C(C=C3)C(=O)NC(CCC(=O)O)C(=O)O</p>
            <p>PubChem ID: Compound(6326742)</p>
            <p>InChI Key: AUFGTPPARQZWDO-YPMHNXCESA-N</p>
          </html>
        </notes>
      </species>
      <species id="M_cpd00216_c" name="Chorismate" compartment="c">
        <notes>
          <html xmlns="http://www.w3.org/1999/xhtml">
            <p>FORMULA: C10H10O6</p>
            <p>Canonical SMILES: C=C(C(=O)O)OC1C=C(C=CC1O)C(=O)O</p>
            <p>PubChem ID: Compound(12039)</p>
            <p>InChI Key: WTFXTQVDAKGDEY-HTQZYQBOSA-N</p>
          </html>
        </notes>
      </species>
      <species id="M_cpd00932_c" name="5-O-(1-Carboxyvinyl)-3-phosphoshikimate" compartment="c">
        <notes>
          <html xmlns="http://www.w3.org/1999/xhtml">
            <p>FORMULA: C10H9O10P</p>
            <p>Canonical SMILES: C=C(C(=O)[O-])OC1CC(=CC(C1O)OP(=O)([O-])[O-])C(=O)[O-]</p>
            <p>PubChem ID: Compound(14506801)</p>
            <p>InChI Key: QUTYKIXIUDQOLK-PRJMDXOYSA-J</p>
          </html>
        </notes>
      </species>
      <species id="M_cpd08210_c" name="4-Amino-4-deoxychorismate" compartment="c">
        <notes>
          <html xmlns="http://www.w3.org/1999/xhtml">
            <p>FORMULA: C10H11NO5</p>
            <p>Canonical SMILES: C=C(C(=O)O)OC1C=C(C=CC1N)C(=O)O</p>
            <p>PubChem ID: Compound(443142)</p>
            <p>InChI Key: OIUJHGOLFKDBSU-HTQZYQBOSA-N</p>
          </html>
        </notes>
      </species>
      <species id="M_cpd02182_c" name="(R)-S-Lactoylglutathione" compartment="c">
        <notes>
          <html xmlns="http://www.w3.org/1999/xhtml">
            <p>FORMULA: C13H21N3O8S</p>
            <p>Canonical SMILES: CC(C(=O)SCC(C(=O)NCC(=O)O)NC(=O)CCC(C(=O)O)N)O</p>
            <p>PubChem ID: Compound(440018)</p>
            <p>InChI Key: VDYDCVUWILIYQF-CSMHCCOUSA-N</p>
          </html>
        </notes>
      </species>
      <species id="M_cpd00295_c" name="dGDP" compartment="c">
        <notes>
          <html xmlns="http://www.w3.org/1999/xhtml">
            <p>FORMULA: C10H15N5O10P2</p>
            <p>Canonical SMILES: C1C(C(OC1N2C=NC3=C2NC(=NC3=O)N)COP(=O)(O)OP(=O)(O)O)O</p>
            <p>PubChem ID: Compound(439220)</p>
            <p>InChI Key: CIKGWCTVFSRMJU-KVQBGUIXSA-N</p>
          </html>
        </notes>
      </species>
      <species id="M_cpd00256_c" name="CDP-choline" compartment="c">
        <notes>
          <html xmlns="http://www.w3.org/1999/xhtml">
            <p>FORMULA: C14H26N4O11P2</p>
            <p>Canonical SMILES: C[N+](C)(C)CCOP(=O)([O-])OP(=O)(O)OCC1C(C(C(O1)N2C=CC(=NC2=O)N)O)O</p>
            <p>PubChem ID: Compound(13804)</p>
            <p>InChI Key: RZZPDXZPRHQOCG-OJAKKHQRSA-N</p>
          </html>
        </notes>
      </species>
      <species id="M_cpd00263_c" name="Pyridoxine" compartment="c">
        <notes>
          <html xmlns="http://www.w3.org/1999/xhtml">
            <p>FORMULA: C8H11NO3</p>
            <p>Canonical SMILES: CC1=NC=C(C(=C1O)CO)CO</p>
            <p>PubChem ID: Compound(1054)</p>
            <p>InChI Key: LXNHXLLTXMVWPM-UHFFFAOYSA-N</p>
          </html>
        </notes>
      </species>
      <species id="M_cpd00147_c" name="5&apos;-Methylthioadenosine" compartment="c">
        <notes>
          <html xmlns="http://www.w3.org/1999/xhtml">
            <p>FORMULA: C11H15N5O3S</p>
            <p>Canonical SMILES: CSCC1C(C(C(O1)N2C=NC3=C2N=CN=C3N)O)O</p>
            <p>PubChem ID: Compound(439176)</p>
            <p>InChI Key: WUUGFSXJNOTRMR-IOSLPCCCSA-N</p>
          </html>
        </notes>
      </species>
      <species id="M_cpd00118_c" name="Putrescine" compartment="c">
        <notes>
          <html xmlns="http://www.w3.org/1999/xhtml">
            <p>FORMULA: C4H12N2</p>
            <p>Canonical SMILES: C(CCN)CN</p>
            <p>PubChem ID: Compound(1045)</p>
            <p>InChI Key: KIDHWZJUCRJVML-UHFFFAOYSA-N</p>
          </html>
        </notes>
      </species>
      <species id="M_cpd00264_c" name="Spermidine" compartment="c">
        <notes>
          <html xmlns="http://www.w3.org/1999/xhtml">
            <p>FORMULA: C7H19N3</p>
            <p>Canonical SMILES: C(CCNCCCN)CN</p>
            <p>PubChem ID: Compound(1102)</p>
            <p>InChI Key: ATHGHQPFGPMSJY-UHFFFAOYSA-N</p>
          </html>
        </notes>
      </species>
      <species id="M_cpd00911_c" name="D-Glucono-1,5-lactone 6-phosphate" compartment="c">
        <notes>
          <html xmlns="http://www.w3.org/1999/xhtml">
            <p>FORMULA: C6H11O9P</p>
            <p>Canonical SMILES: C(C1C(C(C(C(=O)O1)O)O)O)OP(=O)(O)O</p>
            <p>PubChem ID: Compound(439452)</p>
            <p>InChI Key: IJOJIVNDFQSGAB-SQOUGZDYSA-N</p>
          </html>
        </notes>
      </species>
      <species id="M_cpd00888_c" name="N-Methylethanolamine phosphate" compartment="c">
        <notes>
          <html xmlns="http://www.w3.org/1999/xhtml">
            <p>FORMULA: C3H10NO4P</p>
            <p>Canonical SMILES: CNCCOP(=O)(O)O</p>
            <p>PubChem ID: Compound(439436)</p>
            <p>InChI Key: HZDCAHRLLXEQFY-UHFFFAOYSA-N</p>
          </html>
        </notes>
      </species>
      <species id="M_cpd00019_c" name="S-Adenosyl-L-homocysteine" compartment="c">
        <notes>
          <html xmlns="http://www.w3.org/1999/xhtml">
            <p>FORMULA: C14H20N6O5S</p>
            <p>Canonical SMILES: C1=NC2=C(C(=N1)N)N=CN2C3C(C(C(O3)CSCCC(C(=O)O)N)O)O</p>
            <p>PubChem ID: Compound(439155)</p>
            <p>InChI Key: ZJUKTBDSGOFHSH-WFMPWKQPSA-N</p>
          </html>
        </notes>
      </species>
      <species id="M_cpd00444_c" name="CDP-ethanolamine" compartment="c">
        <notes>
          <html xmlns="http://www.w3.org/1999/xhtml">
            <p>FORMULA: C11H20N4O11P2</p>
            <p>Canonical SMILES: C1=CN(C(=O)N=C1N)C2C(C(C(O2)COP(=O)(O)OP(=O)(O)OCCN)O)O</p>
            <p>PubChem ID: Compound(123727)</p>
            <p>InChI Key: WVIMUEUQJFPNDK-PEBGCTIMSA-N</p>
          </html>
        </notes>
      </species>
      <species id="M_cpd00298_c" name="dTMP" compartment="c">
        <notes>
          <html xmlns="http://www.w3.org/1999/xhtml">
            <p>FORMULA: C10H15N2O8P</p>
            <p>Canonical SMILES: CC1=CN(C(=O)NC1=O)C2CC(C(O2)COP(=O)(O)O)O</p>
            <p>PubChem ID: Compound(9700)</p>
            <p>InChI Key: GYOZYWVXFNDGLU-XLPZGREQSA-N</p>
          </html>
        </notes>
      </species>
      <species id="M_cpd00297_c" name="dTDP" compartment="c">
        <notes>
          <html xmlns="http://www.w3.org/1999/xhtml">
            <p>FORMULA: C10H16N2O11P2</p>
            <p>Canonical SMILES: CC1=CN(C(=O)NC1=O)C2CC(C(O2)COP(=O)(O)OP(=O)(O)O)O</p>
            <p>PubChem ID: Compound(164628)</p>
            <p>InChI Key: UJLXYODCHAELLY-XLPZGREQSA-N</p>
          </html>
        </notes>
      </species>
      <species id="M_cpd00299_c" name="dUMP" compartment="c">
        <notes>
          <html xmlns="http://www.w3.org/1999/xhtml">
            <p>FORMULA: C9H13N2O8P</p>
            <p>Canonical SMILES: C1C(C(OC1N2C=CC(=O)NC2=O)COP(=O)(O)O)O</p>
            <p>PubChem ID: Compound(65063)</p>
            <p>InChI Key: JSRLJPSBLDHEIO-SHYZEUOFSA-N</p>
          </html>
        </notes>
      </species>
      <species id="M_cpd00978_c" name="dUDP" compartment="c">
        <notes>
          <html xmlns="http://www.w3.org/1999/xhtml">
            <p>FORMULA: C9H14N2O11P2</p>
            <p>Canonical SMILES: C1C(C(OC1N2C=CC(=O)NC2=O)COP(=O)(O)OP(=O)(O)O)O</p>
            <p>PubChem ID: Compound(145729)</p>
            <p>InChI Key: QHWZTVCCBMIIKE-SHYZEUOFSA-N</p>
          </html>
        </notes>
      </species>
      <species id="M_cpd00358_c" name="dUTP" compartment="c">
        <notes>
          <html xmlns="http://www.w3.org/1999/xhtml">
            <p>FORMULA: C9H15N2O14P3</p>
            <p>Canonical SMILES: C1C(C(OC1N2C=CC(=O)NC2=O)COP(=O)(O)OP(=O)(O)OP(=O)(O)O)O</p>
            <p>PubChem ID: Compound(65070)</p>
            <p>InChI Key: AHCYMLUZIRLXAA-SHYZEUOFSA-N</p>
          </html>
        </notes>
      </species>
      <species id="M_cpd00309_c" name="Xanthine" compartment="c">
        <notes>
          <html xmlns="http://www.w3.org/1999/xhtml">
            <p>FORMULA: C5H4N4O2</p>
            <p>Canonical SMILES: C1=NC2=C(N1)C(=O)NC(=O)N2</p>
            <p>PubChem ID: Compound(1188)</p>
            <p>InChI Key: LRFVTYWOQMYALW-UHFFFAOYSA-N</p>
          </html>
        </notes>
      </species>
      <species id="M_cpd00533_c" name="dCDP" compartment="c">
        <notes>
          <html xmlns="http://www.w3.org/1999/xhtml">
            <p>FORMULA: C9H15N3O10P2</p>
            <p>Canonical SMILES: C1C(C(OC1N2C=CC(=NC2=O)N)COP(=O)(O)OP(=O)(O)O)O</p>
            <p>PubChem ID: Compound(150855)</p>
            <p>InChI Key: FTDHDKPUHBLBTL-SHYZEUOFSA-N</p>
          </html>
        </notes>
      </species>
      <species id="M_cpd00383_c" name="Shikimate" compartment="c">
        <notes>
          <html xmlns="http://www.w3.org/1999/xhtml">
            <p>FORMULA: C7H10O5</p>
            <p>Canonical SMILES: C1C(C(C(C=C1C(=O)O)O)O)O</p>
            <p>PubChem ID: Compound(8742)</p>
            <p>InChI Key: JXOHGGNKMLTUBP-HSUXUTPPSA-N</p>
          </html>
        </notes>
      </species>
      <species id="M_cpd02030_c" name="Shikimate 3-phosphate" compartment="c">
        <notes>
          <html xmlns="http://www.w3.org/1999/xhtml">
            <p>FORMULA: C7H11O8P</p>
            <p>Canonical SMILES: C1C(C(C(C=C1C(=O)O)OP(=O)(O)O)O)O</p>
            <p>PubChem ID: Compound(121947)</p>
            <p>InChI Key: QYOJSKGCWNAKGW-PBXRRBTRSA-N</p>
          </html>
        </notes>
      </species>
      <species id="M_cpd00419_c" name="Pyridoxamine" compartment="c">
        <notes>
          <html xmlns="http://www.w3.org/1999/xhtml">
            <p>FORMULA: C8H12N2O2</p>
            <p>Canonical SMILES: CC1=NC=C(C(=C1O)CN)CO</p>
            <p>PubChem ID: Compound(1052)</p>
            <p>InChI Key: NHZMQXZHNVQTQA-UHFFFAOYSA-N</p>
          </html>
        </notes>
      </species>
      <species id="M_cpd00428_c" name="Methylglyoxal" compartment="c">
        <notes>
          <html xmlns="http://www.w3.org/1999/xhtml">
            <p>FORMULA: C3H4O2</p>
            <p>Canonical SMILES: CC(=O)C=O</p>
            <p>PubChem ID: Compound(880)</p>
            <p>InChI Key: AIJULSRZWUXGPQ-UHFFFAOYSA-N</p>
          </html>
        </notes>
      </species>
      <species id="M_cpd03571_c" name="Lactaldehyde" compartment="c">
        <notes>
          <html xmlns="http://www.w3.org/1999/xhtml">
            <p>FORMULA: C3H6O2</p>
            <p>Canonical SMILES: CC(C=O)O</p>
            <p>PubChem ID: Compound(855)</p>
            <p>InChI Key: BSABBBMNWQWLLU-UHFFFAOYSA-N</p>
          </html>
        </notes>
      </species>
      <species id="M_cpd00431_c" name="Sphingomyelin" compartment="c">
        <notes>
          <html xmlns="http://www.w3.org/1999/xhtml">
            <p>FORMULA: C24H49N2O6PR</p>
            <p>Canonical SMILES: CCCCCCCCCCCCCC=CC(C(COP(=O)(O)OCC[N+](C)(C)C)NC=O)O</p>
            <p>PubChem ID: Compound(44176376)</p>
            <p>InChI Key: LRYZPFWEZHSTHD-HEFFAWAOSA-O</p>
          </html>
        </notes>
      </species>
      <species id="M_cpd00453_c" name="Propane-1,2-diol" compartment="c">
        <notes>
          <html xmlns="http://www.w3.org/1999/xhtml">
            <p>FORMULA: C3H8O2</p>
            <p>Canonical SMILES: CC(CO)O</p>
            <p>PubChem ID: Compound(1030)</p>
            <p>InChI Key: DNIAPMSPPWPWGF-UHFFFAOYSA-N</p>
          </html>
        </notes>
      </species>
      <species id="M_cpd02601_c" name="1-Acyl-sn-glycero-3-phosphocholine" compartment="c">
        <notes>
          <html xmlns="http://www.w3.org/1999/xhtml">
            <p>FORMULA: C9H20NO7PR</p>
            <p>Canonical SMILES: C[N+](C)(C)CCOP(=O)(O)OCC(COC=O)O</p>
            <p>PubChem ID: Compound(24798684)</p>
            <p>InChI Key: YWDSJNDDNINOJM-SECBINFHSA-O</p>
          </html>
        </notes>
      </species>
      <species id="M_cpd00558_c" name="Spermine" compartment="c">
        <notes>
          <html xmlns="http://www.w3.org/1999/xhtml">
            <p>FORMULA: C10H26N4</p>
            <p>Canonical SMILES: C(CCNCCCN)CNCCCN</p>
            <p>PubChem ID: Compound(1103)</p>
            <p>InChI Key: PFNFFQXMRSDOHW-UHFFFAOYSA-N</p>
          </html>
        </notes>
      </species>
      <species id="M_cpd00623_c" name="Sphinganine" compartment="c">
        <notes>
          <html xmlns="http://www.w3.org/1999/xhtml">
            <p>FORMULA: C18H39NO2</p>
            <p>Canonical SMILES: CCCCCCCCCCCCCCCC(C(CO)N)O</p>
            <p>PubChem ID: Compound(91486)</p>
            <p>InChI Key: OTKJDMGTUTTYMP-ZWKOTPCHSA-N</p>
          </html>
        </notes>
      </species>
      <species id="M_cpd00873_c" name="Nicotinate D-ribonucleotide" compartment="c">
        <notes>
          <html xmlns="http://www.w3.org/1999/xhtml">
            <p>FORMULA: C11H15NO9P</p>
            <p>Canonical SMILES: C1=CC(=C[N+](=C1)C2C(C(C(O2)COP(=O)(O)O)O)O)C(=O)O</p>
            <p>PubChem ID: Compound(121992)</p>
            <p>InChI Key: JOUIQRNQJGXQDC-ZYUZMQFOSA-O</p>
          </html>
        </notes>
      </species>
      <species id="M_cpd00655_c" name="Dephospho-CoA" compartment="c">
        <notes>
          <html xmlns="http://www.w3.org/1999/xhtml">
            <p>FORMULA: C21H35N7O13P2S</p>
            <p>Canonical SMILES: CC(C)(COP(=O)(O)OP(=O)(O)OCC1C(C(C(O1)N2C=NC3=C2N=CN=C3N)O)O)C(C(=O)NCCC(=O)NCCS)O</p>
            <p>PubChem ID: Compound(444485)</p>
            <p>InChI Key: KDTSHFARGAKYJN-IBOSZNHHSA-N</p>
          </html>
        </notes>
      </species>
      <species id="M_cpd00834_c" name="Pantetheine 4&apos;-phosphate" compartment="c">
        <notes>
          <html xmlns="http://www.w3.org/1999/xhtml">
            <p>FORMULA: C11H23N2O7PS</p>
            <p>Canonical SMILES: CC(C)(COP(=O)(O)O)C(C(=O)NCCC(=O)NCCS)O</p>
            <p>PubChem ID: Compound(987)</p>
            <p>InChI Key: JDMUPRLRUUMCTL-UHFFFAOYSA-N</p>
          </html>
        </notes>
      </species>
      <species id="M_cpd00443_c" name="4-Aminobenzoate" compartment="c">
        <notes>
          <html xmlns="http://www.w3.org/1999/xhtml">
            <p>FORMULA: C7H6NO2</p>
            <p>Canonical SMILES: C1=CC(=CC=C1C(=O)[O-])N</p>
            <p>PubChem ID: Compound(4876)</p>
            <p>InChI Key: ALYNCZNDIQEVRV-UHFFFAOYSA-M</p>
          </html>
        </notes>
      </species>
      <species id="M_cpd16760_c" name="2-Amino-7,8-dihydro-4-hydroxy-6-(diphosphooxymethyl)pteridine" compartment="c">
        <notes>
          <html xmlns="http://www.w3.org/1999/xhtml">
            <p>FORMULA: C7H11N5O8P2</p>
            <p>Canonical SMILES: C1C(=NC2=C(N1)NC(=NC2=O)N)COP(=O)(O)OP(=O)(O)O</p>
            <p>PubChem ID: Compound(666)</p>
            <p>InChI Key: FCQGJGLSOWZZON-UHFFFAOYSA-N</p>
          </html>
        </notes>
      </species>
      <species id="M_cpd00683_c" name="Dihydropteroate" compartment="c">
        <notes>
          <html xmlns="http://www.w3.org/1999/xhtml">
            <p>FORMULA: C14H14N6O3</p>
            <p>Canonical SMILES: C1C(=NC2=C(N1)NC(=NC2=O)N)CNC3=CC=C(C=C3)C(=O)O</p>
            <p>PubChem ID: Compound(170)</p>
            <p>InChI Key: WBFYVDCHGVNRBH-UHFFFAOYSA-N</p>
          </html>
        </notes>
      </species>
      <species id="M_cpd02083_c" name="Coproporphyrinogen III" compartment="c">
        <notes>
          <html xmlns="http://www.w3.org/1999/xhtml">
            <p>FORMULA: C36H44N4O8</p>
            <p>Canonical SMILES: CC1=C2CC3=C(C(=C(N3)CC4=C(C(=C(N4)CC5=C(C(=C(N5)CC(=C1CCC(=O)O)N2)C)CCC(=O)O)C)CCC(=O)O)CCC(=O)O)C</p>
            <p>PubChem ID: Compound(321)</p>
            <p>InChI Key: NIUVHXTXUXOFEB-UHFFFAOYSA-N</p>
          </html>
        </notes>
      </species>
      <species id="M_cpd00791_c" name="Protoporphyrinogen IX" compartment="c">
        <notes>
          <html xmlns="http://www.w3.org/1999/xhtml">
            <p>FORMULA: C34H40N4O4</p>
            <p>Canonical SMILES: CC1=C2CC3=C(C(=C(N3)CC4=C(C(=C(N4)CC5=C(C(=C(N5)CC(=C1CCC(=O)O)N2)CCC(=O)O)C)C=C)C)C=C)C</p>
            <p>PubChem ID: Compound(121893)</p>
            <p>InChI Key: UHSGPDMIQQYNAX-UHFFFAOYSA-N</p>
          </html>
        </notes>
      </species>
      <species id="M_cpd00007_m" name="Oxygen" compartment="m">
        <notes>
          <html xmlns="http://www.w3.org/1999/xhtml">
            <p>FORMULA: O2</p>
            <p>Canonical SMILES: O=O</p>
            <p>PubChem ID: Compound(977)</p>
            <p>InChI Key: MYMOFIZGZYHOMD-UHFFFAOYSA-N</p>
          </html>
        </notes>
      </species>
      <species id="M_cpd00025_m" name="Hydrogen peroxide" compartment="m">
        <notes>
          <html xmlns="http://www.w3.org/1999/xhtml">
            <p>FORMULA: H2O2</p>
            <p>Canonical SMILES: OO</p>
            <p>PubChem ID: Compound(784)</p>
            <p>InChI Key: MHAJPDPJQMAIIY-UHFFFAOYSA-N</p>
          </html>
        </notes>
      </species>
      <species id="M_cpd00791_m" name="Protoporphyrinogen IX" compartment="m">
        <notes>
          <html xmlns="http://www.w3.org/1999/xhtml">
            <p>FORMULA: C34H40N4O4</p>
            <p>Canonical SMILES: CC1=C2CC3=C(C(=C(N3)CC4=C(C(=C(N4)CC5=C(C(=C(N5)CC(=C1CCC(=O)O)N2)CCC(=O)O)C)C=C)C)C=C)C</p>
            <p>PubChem ID: Compound(121893)</p>
            <p>InChI Key: UHSGPDMIQQYNAX-UHFFFAOYSA-N</p>
          </html>
        </notes>
      </species>
      <species id="M_cpd02666_c" name="(R)-4&apos;-Phosphopantothenoyl-L-cysteine" compartment="c">
        <notes>
          <html xmlns="http://www.w3.org/1999/xhtml">
            <p>FORMULA: C12H23N2O9PS</p>
            <p>Canonical SMILES: CC(C)(COP(=O)(O)O)C(C(=O)NCCC(=O)NC(CS)C(=O)O)O</p>
            <p>PubChem ID: Compound(440304)</p>
            <p>InChI Key: XQYALQVLCNHCFT-CBAPKCEASA-N</p>
          </html>
        </notes>
      </species>
      <species id="M_cpd08286_a" name="2-C-Methyl-D-erythritol 4-phosphate" compartment="a">
        <notes>
          <html xmlns="http://www.w3.org/1999/xhtml">
            <p>FORMULA: C5H13O7P</p>
            <p>Canonical SMILES: CC(CO)(C(COP(=O)(O)O)O)O</p>
            <p>PubChem ID: Compound(443198)</p>
            <p>InChI Key: XMWHRVNVKDKBRG-UHNVWZDZSA-N</p>
          </html>
        </notes>
      </species>
      <species id="M_cpd00052_a" name="CTP" compartment="a">
        <notes>
          <html xmlns="http://www.w3.org/1999/xhtml">
            <p>FORMULA: C9H16N3O14P3</p>
            <p>Canonical SMILES: C1=CN(C(=O)N=C1N)C2C(C(C(O2)COP(=O)(O)OP(=O)(O)OP(=O)(O)O)O)O</p>
            <p>PubChem ID: Compound(6176)</p>
            <p>InChI Key: PCDQPRRSZKQHHS-XVFCMESISA-N</p>
          </html>
        </notes>
      </species>
      <species id="M_cpd00012_a" name="Diphosphate" compartment="a">
        <notes>
          <html xmlns="http://www.w3.org/1999/xhtml">
            <p>FORMULA: O7P2</p>
            <p>Canonical SMILES: [O-]P(=O)([O-])OP(=O)([O-])[O-]</p>
            <p>PubChem ID: Compound(644102)</p>
            <p>InChI Key: XPPKVPWEQAFLFU-UHFFFAOYSA-J</p>
          </html>
        </notes>
      </species>
      <species id="M_cpd08287_a" name="4-(Cytidine 5&apos;-diphospho)-2-C-methyl-D-erythritol" compartment="a">
        <notes>
          <html xmlns="http://www.w3.org/1999/xhtml">
            <p>FORMULA: C14H25N3O14P2</p>
            <p>Canonical SMILES: CC(CO)(C(COP(=O)(O)OP(=O)(O)OCC1C(C(C(O1)N2C=CC(=NC2=O)N)O)O)O)O</p>
            <p>PubChem ID: Compound(443199)</p>
            <p>InChI Key: YFAUKWZNPVBCFF-XHIBXCGHSA-N</p>
          </html>
        </notes>
      </species>
      <species id="M_cpd08288_a" name="2-Phospho-4-(cytidine 5&apos;-diphospho)-2-C-methyl-D-erythritol" compartment="a">
        <notes>
          <html xmlns="http://www.w3.org/1999/xhtml">
            <p>FORMULA: C14H26N3O17P3</p>
            <p>Canonical SMILES: CC(CO)(C(COP(=O)(O)OP(=O)(O)OCC1C(C(C(O1)N2C=CC(=NC2=O)N)O)O)O)OP(=O)(O)O</p>
            <p>PubChem ID: Compound(443200)</p>
            <p>InChI Key: HTJXTKBIUVFUAR-XHIBXCGHSA-N</p>
          </html>
        </notes>
      </species>
      <species id="M_cpd00046_a" name="CMP" compartment="a">
        <notes>
          <html xmlns="http://www.w3.org/1999/xhtml">
            <p>FORMULA: C9H14N3O8P</p>
            <p>Canonical SMILES: C1=CN(C(=O)N=C1N)C2C(C(C(O2)COP(=O)(O)O)O)O</p>
            <p>PubChem ID: Compound(6131)</p>
            <p>InChI Key: IERHLVCPSMICTF-XVFCMESISA-N</p>
          </html>
        </notes>
      </species>
      <species id="M_cpd08301_a" name="2-C-Methyl-D-erythritol 2,4-cyclodiphosphate" compartment="a">
        <notes>
          <html xmlns="http://www.w3.org/1999/xhtml">
            <p>FORMULA: C5H12O9P2</p>
            <p>Canonical SMILES: CC1(C(COP(=O)(OP(=O)(O1)O)O)O)CO</p>
            <p>PubChem ID: Compound(126747)</p>
            <p>InChI Key: SFRQRNJMIIUYDI-UHNVWZDZSA-N</p>
          </html>
        </notes>
      </species>
      <species id="M_cpd08289_a" name="1-Deoxy-D-xylulose 5-phosphate" compartment="a">
        <notes>
          <html xmlns="http://www.w3.org/1999/xhtml">
            <p>FORMULA: C5H11O7P</p>
            <p>Canonical SMILES: CC(=O)C(C(COP(=O)(O)O)O)O</p>
            <p>PubChem ID: Compound(443201)</p>
            <p>InChI Key: AJPADPZSRRUGHI-RFZPGFLSSA-N</p>
          </html>
        </notes>
      </species>
      <species id="M_cpd09444_c" name="Phosphodimethylethanolamine" compartment="c">
        <notes>
          <html xmlns="http://www.w3.org/1999/xhtml">
            <p>FORMULA: C4H12NO4P</p>
            <p>Canonical SMILES: CN(C)CCOP(=O)(O)O</p>
            <p>PubChem ID: Compound(151438)</p>
            <p>InChI Key: BLHVJAAEHMLMOI-UHFFFAOYSA-N</p>
          </html>
        </notes>
      </species>
      <species id="M_cpd11421_c" name="Reduced thioredoxin" compartment="c">
        <notes>
          <html xmlns="http://www.w3.org/1999/xhtml">
            <p>FORMULA: C10H14N4O4S2R4</p>
            <p>Canonical SMILES: No Canonical SMILES</p>
            <p>PubChem ID: 3635 (PubChem SID)</p>
            <p>InChI Key: No InChi Key</p>
          </html>
        </notes>
      </species>
      <species id="M_cpd11420_c" name="Oxidized thioredoxin" compartment="c">
        <notes>
          <html xmlns="http://www.w3.org/1999/xhtml">
            <p>FORMULA: C10H12N4O4S2R4</p>
            <p>Canonical SMILES: No Canonical SMILES</p>
            <p>PubChem ID: 3636 (PubChem SID)</p>
            <p>InChI Key: No InChi Key</p>
          </html>
        </notes>
      </species>
      <species id="M_cpd00046_c" name="CMP" compartment="c">
        <notes>
          <html xmlns="http://www.w3.org/1999/xhtml">
            <p>FORMULA: C9H14N3O8P</p>
            <p>Canonical SMILES: C1=CN(C(=O)N=C1N)C2C(C(C(O2)COP(=O)(O)O)O)O</p>
            <p>PubChem ID: Compound(6131)</p>
            <p>InChI Key: IERHLVCPSMICTF-XVFCMESISA-N</p>
          </html>
        </notes>
      </species>
      <species id="M_cpd11454_c" name="Phosphatidylglycerophosphate" compartment="c">
        <notes>
          <html xmlns="http://www.w3.org/1999/xhtml">
            <p>FORMULA: C8H14O13P2R2</p>
            <p>Canonical SMILES: C(C(COP(=O)(O)OCC(COC=O)OC=O)O)OP(=O)(O)O</p>
            <p>PubChem ID: Compound(46873832)</p>
            <p>InChI Key: ZSPJCYNIVYENCI-JGVFFNPUSA-N</p>
          </html>
        </notes>
      </species>
      <species id="M_cpd11427_c" name="CDP-diacylglycerol" compartment="c">
        <notes>
          <html xmlns="http://www.w3.org/1999/xhtml">
            <p>FORMULA: C14H19N3O15P2R2</p>
            <p>Canonical SMILES: No Canonical SMILES</p>
            <p>PubChem ID: 3567 (PubChem SID)</p>
            <p>InChI Key: No InChi Key</p>
          </html>
        </notes>
      </species>
      <species id="M_cpd11423_c" name="1,2-Diacyl-sn-glycerol" compartment="c">
        <notes>
          <html xmlns="http://www.w3.org/1999/xhtml">
            <p>FORMULA: C5H6O5R2</p>
            <p>Canonical SMILES: C(C(COC=O)OC=O)O</p>
            <p>PubChem ID: Compound(6419702)</p>
            <p>InChI Key: JYNGWFMXEJIJEE-YFKPBYRVSA-N</p>
          </html>
        </notes>
      </species>
      <species id="M_cpd11422_c" name="Phosphatidate" compartment="c">
        <notes>
          <html xmlns="http://www.w3.org/1999/xhtml">
            <p>FORMULA: C5H7O8PR2</p>
            <p>Canonical SMILES: C(C(COP(=O)([O-])[O-])OC=O)OC=O</p>
            <p>PubChem ID: Compound(45266627)</p>
            <p>InChI Key: YOMDOOYNZDMRMW-UHFFFAOYSA-L</p>
          </html>
        </notes>
      </species>
      <species id="M_cpd11456_c" name="Phosphatidylethanolamine" compartment="c">
        <notes>
          <html xmlns="http://www.w3.org/1999/xhtml">
            <p>FORMULA: C7H12NO8PR2</p>
            <p>Canonical SMILES: C(COP(=O)(O)OCC(COC=O)OC=O)N</p>
            <p>PubChem ID: Compound(46906077)</p>
            <p>InChI Key: FNMRNKWEDURENQ-ZETCQYMHSA-N</p>
          </html>
        </notes>
      </species>
      <species id="M_cpd11455_c" name="Phosphatidylserine" compartment="c">
        <notes>
          <html xmlns="http://www.w3.org/1999/xhtml">
            <p>FORMULA: C8H12NO10PR2</p>
            <p>Canonical SMILES: CCCC(=O)OC(COC(=O)CC)COP(=O)(O)OCC(C(=O)O)N</p>
            <p>PubChem ID: Compound(6323481)</p>
            <p>InChI Key: UNJJBGNPUUVVFQ-ZJUUUORDSA-N</p>
          </html>
        </notes>
      </species>
      <species id="M_cpd08615_a" name="1-Hydroxy-2-methyl-2-butenyl 4-diphosphate" compartment="a">
        <notes>
          <html xmlns="http://www.w3.org/1999/xhtml">
            <p>FORMULA: C5H12O8P2</p>
            <p>Canonical SMILES: CC(=CCOP(=O)(O)OP(=O)(O)O)CO</p>
            <p>PubChem ID: Compound(5281976)</p>
            <p>InChI Key: MDSIZRKJVDMQOQ-GORDUTHDSA-N</p>
          </html>
        </notes>
      </species>
      <species id="M_cpd00644_c" name="Pantothenate" compartment="c">
        <notes>
          <html xmlns="http://www.w3.org/1999/xhtml">
            <p>FORMULA: C9H17NO5</p>
            <p>Canonical SMILES: CC(C)(CO)C(C(=O)NCCC(=O)O)O</p>
            <p>PubChem ID: Compound(6613)</p>
            <p>InChI Key: GHOKWGTUZJEAQD-ZETCQYMHSA-N</p>
          </html>
        </notes>
      </species>
      <species id="M_cpd00644_c_boundary" name="Pantothenate" compartment="c" boundaryCondition="true">
        <notes>
          <html xmlns="http://www.w3.org/1999/xhtml">
            <p>FORMULA: C9H17NO5</p>
            <p>Canonical SMILES: CC(C)(CO)C(C(=O)NCCC(=O)O)O</p>
            <p>PubChem ID: Compound(6613)</p>
            <p>InChI Key: GHOKWGTUZJEAQD-ZETCQYMHSA-N</p>
          </html>
        </notes>
      </species>
      <species id="M_cpd11464_a" name="Butyryl-[acp]" compartment="a">
        <notes>
          <html xmlns="http://www.w3.org/1999/xhtml">
            <p>FORMULA: C4H7OSR</p>
            <p>Canonical SMILES: No Canonical SMILES</p>
            <p>PubChem ID: 8040 (PubChem SID)</p>
            <p>InChI Key: No InChi Key</p>
          </html>
        </notes>
      </species>
      <species id="M_cpd11465_a" name="But-2-enoyl-[acyl-carrier protein]" compartment="a">
        <notes>
          <html xmlns="http://www.w3.org/1999/xhtml">
            <p>FORMULA: C4H5OSR</p>
            <p>Canonical SMILES: No Canonical SMILES</p>
            <p>PubChem ID: 6911 (PubChem SID)</p>
            <p>InChI Key: No InChi Key</p>
          </html>
        </notes>
      </species>
      <species id="M_cpd11467_a" name="trans-Tetradec-2-enoyl-[acp]" compartment="a">
        <notes>
          <html xmlns="http://www.w3.org/1999/xhtml">
            <p>FORMULA: C14H25OSR</p>
            <p>Canonical SMILES: No Canonical SMILES</p>
            <p>PubChem ID: 8055 (PubChem SID)</p>
            <p>InChI Key: No InChi Key</p>
          </html>
        </notes>
      </species>
      <species id="M_cpd11466_a" name="Tetradecanoyl-[acp]" compartment="a">
        <notes>
          <html xmlns="http://www.w3.org/1999/xhtml">
            <p>FORMULA: C14H27OSR</p>
            <p>Canonical SMILES: CCCCCCCCCCCCCC(=O)S</p>
            <p>PubChem ID: Compound(446020)</p>
            <p>InChI Key: JCBQWVZNUIFFBX-UHFFFAOYSA-N</p>
          </html>
        </notes>
      </species>
      <species id="M_cpd11468_a" name="Dodecanoyl-[acyl-carrier protein]" compartment="a">
        <notes>
          <html xmlns="http://www.w3.org/1999/xhtml">
            <p>FORMULA: C12H23OSR</p>
            <p>Canonical SMILES: No Canonical SMILES</p>
            <p>PubChem ID: 7620 (PubChem SID)</p>
            <p>InChI Key: No InChi Key</p>
          </html>
        </notes>
      </species>
      <species id="M_cpd11469_a" name="trans-Dodec-2-enoyl-[acp]" compartment="a">
        <notes>
          <html xmlns="http://www.w3.org/1999/xhtml">
            <p>FORMULA: C12H21OSR</p>
            <p>Canonical SMILES: No Canonical SMILES</p>
            <p>PubChem ID: 8053 (PubChem SID)</p>
            <p>InChI Key: No InChi Key</p>
          </html>
        </notes>
      </species>
      <species id="M_cpd11470_a" name="Octanoyl-[acp]" compartment="a">
        <notes>
          <html xmlns="http://www.w3.org/1999/xhtml">
            <p>FORMULA: C8H15OSR</p>
            <p>Canonical SMILES: CCCCCCCC(=O)S</p>
            <p>PubChem ID: Compound(447633)</p>
            <p>InChI Key: PDEYSNPCEJMIMW-UHFFFAOYSA-N</p>
          </html>
        </notes>
      </species>
      <species id="M_cpd11471_a" name="trans-Oct-2-enoyl-[acp]" compartment="a">
        <notes>
          <html xmlns="http://www.w3.org/1999/xhtml">
            <p>FORMULA: C8H13OSR</p>
            <p>Canonical SMILES: No Canonical SMILES</p>
            <p>PubChem ID: 8046 (PubChem SID)</p>
            <p>InChI Key: No InChi Key</p>
          </html>
        </notes>
      </species>
      <species id="M_cpd11473_a" name="trans-Hex-2-enoyl-[acp]" compartment="a">
        <notes>
          <html xmlns="http://www.w3.org/1999/xhtml">
            <p>FORMULA: C6H9OSR</p>
            <p>Canonical SMILES: No Canonical SMILES</p>
            <p>PubChem ID: 8043 (PubChem SID)</p>
            <p>InChI Key: No InChi Key</p>
          </html>
        </notes>
      </species>
      <species id="M_cpd11472_a" name="Hexanoyl-[acp]" compartment="a">
        <notes>
          <html xmlns="http://www.w3.org/1999/xhtml">
            <p>FORMULA: C6H11OSR</p>
            <p>Canonical SMILES: No Canonical SMILES</p>
            <p>PubChem ID: 8044 (PubChem SID)</p>
            <p>InChI Key: No InChi Key</p>
          </html>
        </notes>
      </species>
      <species id="M_cpd11474_a" name="Decanoyl-[acp]" compartment="a">
        <notes>
          <html xmlns="http://www.w3.org/1999/xhtml">
            <p>FORMULA: C10H19OSR</p>
            <p>Canonical SMILES: CCCCCCCCCC(=O)S</p>
            <p>PubChem ID: Compound(6540288)</p>
            <p>InChI Key: KCCRAAQDMFFCJS-UHFFFAOYSA-N</p>
          </html>
        </notes>
      </species>
      <species id="M_cpd11475_a" name="trans-Dec-2-enoyl-[acp]" compartment="a">
        <notes>
          <html xmlns="http://www.w3.org/1999/xhtml">
            <p>FORMULA: C10H17OSR</p>
            <p>Canonical SMILES: No Canonical SMILES</p>
            <p>PubChem ID: 8049 (PubChem SID)</p>
            <p>InChI Key: No InChi Key</p>
          </html>
        </notes>
      </species>
      <species id="M_cpd11477_a" name="trans-Hexadec-2-enoyl-[acp]" compartment="a">
        <notes>
          <html xmlns="http://www.w3.org/1999/xhtml">
            <p>FORMULA: C16H29OSR</p>
            <p>Canonical SMILES: No Canonical SMILES</p>
            <p>PubChem ID: 8058 (PubChem SID)</p>
            <p>InChI Key: No InChi Key</p>
          </html>
        </notes>
      </species>
      <species id="M_cpd11476_a" name="Hexadecanoyl-[acp]" compartment="a">
        <notes>
          <html xmlns="http://www.w3.org/1999/xhtml">
            <p>FORMULA: C16H31OSR</p>
            <p>Canonical SMILES: CCCCCCCCCCCCCCCC(=O)S</p>
            <p>PubChem ID: Compound(444210)</p>
            <p>InChI Key: KPUXJBYSYFEKKB-UHFFFAOYSA-N</p>
          </html>
        </notes>
      </species>
      <species id="M_cpd11478_a" name="(3R)-3-Hydroxybutanoyl-[acyl-carrier protein]" compartment="a">
        <notes>
          <html xmlns="http://www.w3.org/1999/xhtml">
            <p>FORMULA: C4H7O2SR</p>
            <p>Canonical SMILES: No Canonical SMILES</p>
            <p>PubChem ID: 7208 (PubChem SID)</p>
            <p>InChI Key: No InChi Key</p>
          </html>
        </notes>
      </species>
      <species id="M_cpd11479_a" name="(R)-3-Hydroxyhexanoyl-[acp]" compartment="a">
        <notes>
          <html xmlns="http://www.w3.org/1999/xhtml">
            <p>FORMULA: C6H11O2SR</p>
            <p>Canonical SMILES: No Canonical SMILES</p>
            <p>PubChem ID: 8042 (PubChem SID)</p>
            <p>InChI Key: No InChi Key</p>
          </html>
        </notes>
      </species>
      <species id="M_cpd11480_a" name="(R)-3-Hydroxydodecanoyl-[acp]" compartment="a">
        <notes>
          <html xmlns="http://www.w3.org/1999/xhtml">
            <p>FORMULA: C12H23O2SR</p>
            <p>Canonical SMILES: No Canonical SMILES</p>
            <p>PubChem ID: 8052 (PubChem SID)</p>
            <p>InChI Key: No InChi Key</p>
          </html>
        </notes>
      </species>
      <species id="M_cpd11481_a" name="(3R)-3-Hydroxypalmitoyl-[acyl-carrier protein]" compartment="a">
        <notes>
          <html xmlns="http://www.w3.org/1999/xhtml">
            <p>FORMULA: C16H31O2SR</p>
            <p>Canonical SMILES: No Canonical SMILES</p>
            <p>PubChem ID: 7222 (PubChem SID)</p>
            <p>InChI Key: No InChi Key</p>
          </html>
        </notes>
      </species>
      <species id="M_cpd11482_a" name="(3R)-3-Hydroxydecanoyl-[acyl-carrier protein]" compartment="a">
        <notes>
          <html xmlns="http://www.w3.org/1999/xhtml">
            <p>FORMULA: C10H19O2SR</p>
            <p>Canonical SMILES: No Canonical SMILES</p>
            <p>PubChem ID: 7209 (PubChem SID)</p>
            <p>InChI Key: No InChi Key</p>
          </html>
        </notes>
      </species>
      <species id="M_cpd11483_a" name="(3R)-3-Hydroxyoctanoyl-[acyl-carrier protein]" compartment="a">
        <notes>
          <html xmlns="http://www.w3.org/1999/xhtml">
            <p>FORMULA: C8H15O2SR</p>
            <p>Canonical SMILES: No Canonical SMILES</p>
            <p>PubChem ID: 7210 (PubChem SID)</p>
            <p>InChI Key: No InChi Key</p>
          </html>
        </notes>
      </species>
      <species id="M_cpd11484_a" name="(3R)-3-Hydroxytetradecanoyl-[acyl-carrier protein]" compartment="a">
        <notes>
          <html xmlns="http://www.w3.org/1999/xhtml">
            <p>FORMULA: C14H27O2SR</p>
            <p>Canonical SMILES: No Canonical SMILES</p>
            <p>PubChem ID: 7269 (PubChem SID)</p>
            <p>InChI Key: No InChi Key</p>
          </html>
        </notes>
      </species>
      <species id="M_cpd11485_a" name="3-Oxohexadecanoyl-[acp]" compartment="a">
        <notes>
          <html xmlns="http://www.w3.org/1999/xhtml">
            <p>FORMULA: C16H29O2SR</p>
            <p>Canonical SMILES: CCCCCCCCCCCCCC(=O)CC(=O)S</p>
            <p>PubChem ID: Compound(53356664)</p>
            <p>InChI Key: VKNRDDHQAWQZCD-UHFFFAOYSA-N</p>
          </html>
        </notes>
      </species>
      <species id="M_cpd11486_a" name="3-Oxohexanoyl-[acp]" compartment="a">
        <notes>
          <html xmlns="http://www.w3.org/1999/xhtml">
            <p>FORMULA: C6H9O2SR</p>
            <p>Canonical SMILES: No Canonical SMILES</p>
            <p>PubChem ID: 8041 (PubChem SID)</p>
            <p>InChI Key: No InChi Key</p>
          </html>
        </notes>
      </species>
      <species id="M_cpd11487_a" name="3-Oxodecanoyl-[acp]" compartment="a">
        <notes>
          <html xmlns="http://www.w3.org/1999/xhtml">
            <p>FORMULA: C10H17O2SR</p>
            <p>Canonical SMILES: No Canonical SMILES</p>
            <p>PubChem ID: 8048 (PubChem SID)</p>
            <p>InChI Key: No InChi Key</p>
          </html>
        </notes>
      </species>
      <species id="M_cpd11488_a" name="Acetoacetyl-[acp]" compartment="a">
        <notes>
          <html xmlns="http://www.w3.org/1999/xhtml">
            <p>FORMULA: C4H5O2SR</p>
            <p>Canonical SMILES: CC(=O)CC(=O)S</p>
            <p>PubChem ID: Compound(20545621)</p>
            <p>InChI Key: QPLPMPAMOJIAMN-UHFFFAOYSA-N</p>
          </html>
        </notes>
      </species>
      <species id="M_cpd11489_a" name="3-Oxododecanoyl-[acp]" compartment="a">
        <notes>
          <html xmlns="http://www.w3.org/1999/xhtml">
            <p>FORMULA: C12H21O2SR</p>
            <p>Canonical SMILES: No Canonical SMILES</p>
            <p>PubChem ID: 8051 (PubChem SID)</p>
            <p>InChI Key: No InChi Key</p>
          </html>
        </notes>
      </species>
      <species id="M_cpd11490_a" name="3-Oxooctanoyl-[acp]" compartment="a">
        <notes>
          <html xmlns="http://www.w3.org/1999/xhtml">
            <p>FORMULA: C8H13O2SR</p>
            <p>Canonical SMILES: No Canonical SMILES</p>
            <p>PubChem ID: 8045 (PubChem SID)</p>
            <p>InChI Key: No InChi Key</p>
          </html>
        </notes>
      </species>
      <species id="M_cpd11491_a" name="3-Oxotetradecanoyl-[acp]" compartment="a">
        <notes>
          <html xmlns="http://www.w3.org/1999/xhtml">
            <p>FORMULA: C14H25O2SR</p>
            <p>Canonical SMILES: No Canonical SMILES</p>
            <p>PubChem ID: 8054 (PubChem SID)</p>
            <p>InChI Key: No InChi Key</p>
          </html>
        </notes>
      </species>
      <species id="M_cpd11492_a" name="Malonyl-[acyl-carrier protein]" compartment="a">
        <notes>
          <html xmlns="http://www.w3.org/1999/xhtml">
            <p>FORMULA: C3H3O3SR</p>
            <p>Canonical SMILES: C(C(=O)[O-])C(=O)S</p>
            <p>PubChem ID: Compound(45266628)</p>
            <p>InChI Key: DQJIPLBLBSCDMP-UHFFFAOYSA-M</p>
          </html>
        </notes>
      </species>
      <species id="M_cpd11493_a" name="Acyl-carrier protein" compartment="a">
        <notes>
          <html xmlns="http://www.w3.org/1999/xhtml">
            <p>FORMULA: HSR</p>
            <p>Canonical SMILES: No Canonical SMILES</p>
            <p>PubChem ID: 3528 (PubChem SID)</p>
            <p>InChI Key: No InChi Key</p>
          </html>
        </notes>
      </species>
      <species id="M_cpd11494_a" name="Acetyl-[acyl-carrier protein]" compartment="a">
        <notes>
          <html xmlns="http://www.w3.org/1999/xhtml">
            <p>FORMULA: C2H3OSR</p>
            <p>Canonical SMILES: CC(=O)S</p>
            <p>PubChem ID: Compound(10484)</p>
            <p>InChI Key: DUYAAUVXQSMXQP-UHFFFAOYSA-N</p>
          </html>
        </notes>
      </species>
      <species id="M_cpd11797_c" name="Ferrocytochrome b5" compartment="c">
        <notes>
          <html xmlns="http://www.w3.org/1999/xhtml">
            <p>FORMULA: C42H44FeN8O8S2R4</p>
            <p>Canonical SMILES: No Canonical SMILES</p>
            <p>PubChem ID: No PubChem ID</p>
            <p>InChI Key: No InChi Key</p>
          </html>
        </notes>
      </species>
      <species id="M_cpd11795_c" name="Ferricytochrome b5" compartment="c">
        <notes>
          <html xmlns="http://www.w3.org/1999/xhtml">
            <p>FORMULA: C42H44FeN8O8S2R4</p>
            <p>Canonical SMILES: No Canonical SMILES</p>
            <p>PubChem ID: 4242 (PubChem SID)</p>
            <p>InChI Key: No InChi Key</p>
          </html>
        </notes>
      </species>
      <species id="M_cpd11624_c" name="Phosphatidylcholine" compartment="c">
        <notes>
          <html xmlns="http://www.w3.org/1999/xhtml">
            <p>FORMULA: C10H18NO8PR2</p>
            <p>Canonical SMILES: C[N+](C)(C)CCOP(=O)(O)OCC(COC=O)OC=O</p>
            <p>PubChem ID: Compound(10425706)</p>
            <p>InChI Key: RBAWEGYJSDPEHX-UHFFFAOYSA-O</p>
          </html>
        </notes>
      </species>
      <species id="M_cpd11822_c" name="Phosphatidyl-1D-myo-inositol" compartment="c">
        <notes>
          <html xmlns="http://www.w3.org/1999/xhtml">
            <p>FORMULA: C11H17O13PR2</p>
            <p>Canonical SMILES: C(C(COP(=O)(O)OC1C(C(C(C(C1O)O)O)O)O)OC=O)OC=O</p>
            <p>PubChem ID: Compound(53477912)</p>
            <p>InChI Key: GUBXYMKIJFOYOA-WSRCIYAPSA-N</p>
          </html>
        </notes>
      </species>
      <species id="M_cpd00517_c" name="1-Acyl-sn-glycerol 3-phosphate" compartment="c">
        <notes>
          <html xmlns="http://www.w3.org/1999/xhtml">
            <p>FORMULA: C4H8O7PR</p>
            <p>Canonical SMILES: C(C(COP(=O)(O)O)O)OC=O</p>
            <p>PubChem ID: Compound(25163997)</p>
            <p>InChI Key: FIZSCSXWOJBHKQ-SCSAIBSYSA-N</p>
          </html>
        </notes>
      </species>
      <species id="M_cpd11611_c" name="Acyl-CoA" compartment="c">
        <notes>
          <html xmlns="http://www.w3.org/1999/xhtml">
            <p>FORMULA: C22H35N7O17P3SR</p>
            <p>Canonical SMILES: No Canonical SMILES</p>
            <p>PubChem ID: 3342 (PubChem SID)</p>
            <p>InChI Key: No InChi Key</p>
          </html>
        </notes>
      </species>
      <species id="M_cpd11677_c" name="Triacylglycerol" compartment="c">
        <notes>
          <html xmlns="http://www.w3.org/1999/xhtml">
            <p>FORMULA: C6H5O6R3</p>
            <p>Canonical SMILES: CCCCCCCCCCCCCCCCCC(=O)OCC(COC(=O)CCCCCCCCCCCCCCCCC)OC(=O)CCCCCCCCCCCCCCCCC</p>
            <p>PubChem ID: Compound(11146)</p>
            <p>InChI Key: DCXXMTOCNZCJGO-UHFFFAOYSA-N</p>
          </html>
        </notes>
      </species>
      <species id="M_cpd12052_m" name="Apocytochrome c" compartment="m">
        <notes>
          <html xmlns="http://www.w3.org/1999/xhtml">
            <p>FORMULA: C8H12N4O4S2R4</p>
            <p>Canonical SMILES: No Canonical SMILES</p>
            <p>PubChem ID: 5311 (PubChem SID)</p>
            <p>InChI Key: No InChi Key</p>
          </html>
        </notes>
      </species>
      <species id="M_cpd00110_m" name="Ferrocytochrome c" compartment="m">
        <notes>
          <html xmlns="http://www.w3.org/1999/xhtml">
            <p>FORMULA: C42H44FeN8O8S2R4</p>
            <p>Canonical SMILES: CC1=C(C2=CC3=NC(=CC4=C(C(=C([N-]4)C=C5C(=C(C(=N5)C=C1[N-]2)C(C)SCC(C(=O)NC)N)C)C(C)SCC(C(=O)NC)N)C)C(=C3CCC(=O)O)C)CCC(=O)O.[Fe+2]</p>
            <p>Notes: Changed molecular formula from C42H52FeN8O6S2 (PubChem) to C42H44FeN8O8S2R4 (KEGG)</p>
            <p>PubChem ID: Compound(439171)</p>
            <p>InChI Key: WFVBWSTZNVJEAY-UHFFFAOYSA-L</p>
          </html>
        </notes>
      </species>
      <species id="M_cpd11837_c" name="1-Phosphatidyl-1D-myo-inositol 4-phosphate" compartment="c">
        <notes>
          <html xmlns="http://www.w3.org/1999/xhtml">
            <p>FORMULA: C11H18O16P2R2</p>
            <p>Canonical SMILES: No Canonical SMILES</p>
            <p>PubChem ID: 4496 (PubChem SID)</p>
            <p>InChI Key: No InChi Key</p>
          </html>
        </notes>
      </species>
      <species id="M_cpd00916_c" name="D-myo-Inositol 1,4,5-trisphosphate" compartment="c">
        <notes>
          <html xmlns="http://www.w3.org/1999/xhtml">
            <p>FORMULA: C6H15O15P3</p>
            <p>Canonical SMILES: C1(C(C(C(C(C1OP(=O)(O)O)O)OP(=O)(O)O)OP(=O)(O)O)O)O</p>
            <p>PubChem ID: Compound(439456)</p>
            <p>InChI Key: MMWCIQZXVOZEGG-XJTPDSDZSA-N</p>
          </html>
        </notes>
      </species>
      <species id="M_cpd12582_c" name="1-Phosphatidyl-D-myo-inositol 4,5-bisphosphate" compartment="c">
        <notes>
          <html xmlns="http://www.w3.org/1999/xhtml">
            <p>FORMULA: C11H19O19P3R2</p>
            <p>Canonical SMILES: C(C(COP(=O)(O)OC1C(C(C(C(C1O)OP(=O)(O)O)OP(=O)(O)O)O)O)OC=O)OC=O</p>
            <p>PubChem ID: Compound(24755493)</p>
            <p>InChI Key: JACRVMAFUDKXJP-DEKDTTDGSA-N</p>
          </html>
        </notes>
      </species>
      <species id="M_cpd00013_m" name="NH3" compartment="m">
        <notes>
          <html xmlns="http://www.w3.org/1999/xhtml">
            <p>FORMULA: H3N</p>
            <p>Canonical SMILES: N</p>
            <p>PubChem ID: Compound(222)</p>
            <p>InChI Key: QGZKDVFQNNGYKY-UHFFFAOYSA-N</p>
          </html>
        </notes>
      </species>
      <species id="M_cpd00087_m" name="Tetrahydrofolate" compartment="m">
        <notes>
          <html xmlns="http://www.w3.org/1999/xhtml">
            <p>FORMULA: C19H23N7O6</p>
            <p>Canonical SMILES: C1C(NC2=C(N1)NC(=NC2=O)N)CNC3=CC=C(C=C3)C(=O)NC(CCC(=O)O)C(=O)O</p>
            <p>PubChem ID: Compound(91443)</p>
            <p>InChI Key: MSTNYGQPCMXVAQ-KIYNQFGBSA-N</p>
          </html>
        </notes>
      </species>
      <species id="M_cpd12225_m" name="Dihydrolipoylprotein" compartment="m">
        <notes>
          <html xmlns="http://www.w3.org/1999/xhtml">
            <p>FORMULA: C8H16NOS2R</p>
            <p>Canonical SMILES: No Canonical SMILES</p>
            <p>PubChem ID: 5884 (PubChem SID)</p>
            <p>InChI Key: No InChi Key</p>
          </html>
        </notes>
      </species>
      <species id="M_cpd11830_m" name="S-Aminomethyldihydrolipoylprotein" compartment="m">
        <notes>
          <html xmlns="http://www.w3.org/1999/xhtml">
            <p>FORMULA: C9H19N2OS2R</p>
            <p>Canonical SMILES: No Canonical SMILES</p>
            <p>PubChem ID: 4463 (PubChem SID)</p>
            <p>InChI Key: No InChi Key</p>
          </html>
        </notes>
      </species>
      <species id="M_cpd00125_m" name="5,10-Methylenetetrahydrofolate" compartment="m">
        <notes>
          <html xmlns="http://www.w3.org/1999/xhtml">
            <p>FORMULA: C20H23N7O6</p>
            <p>Canonical SMILES: C1C2CN(CN2C3=C(N1)NC(=NC3=O)N)C4=CC=C(C=C4)C(=O)NC(CCC(=O)O)C(=O)O</p>
            <p>PubChem ID: Compound(439175)</p>
            <p>InChI Key: QYNUQALWYRSVHF-PZORYLMUSA-N</p>
          </html>
        </notes>
      </species>
      <species id="M_cpd12543_a" name="Carboxybiotin-carboxyl-carrier protein" compartment="a">
        <notes>
          <html xmlns="http://www.w3.org/1999/xhtml">
            <p>FORMULA: C18H26N5O6SR2</p>
            <p>Canonical SMILES: No Canonical SMILES</p>
            <p>PubChem ID: 7051 (PubChem SID)</p>
            <p>InChI Key: No InChi Key</p>
          </html>
        </notes>
      </species>
      <species id="M_cpd12848_a" name="Holo-[carboxylase]" compartment="a">
        <notes>
          <html xmlns="http://www.w3.org/1999/xhtml">
            <p>FORMULA: C17H27N5O4SR2</p>
            <p>Canonical SMILES: No Canonical SMILES</p>
            <p>PubChem ID: 8489 (PubChem SID)</p>
            <p>InChI Key: No InChi Key</p>
          </html>
        </notes>
      </species>
      <species id="M_cpd08908_c" name="Dihydroceramide" compartment="c">
        <notes>
          <html xmlns="http://www.w3.org/1999/xhtml">
            <p>FORMULA: C19H38NO3R</p>
            <p>Canonical SMILES: CCCCCCCCCCCCCCCC(C(CO)NC=O)O</p>
            <p>PubChem ID: Compound(16755624)</p>
            <p>InChI Key: XSDVOEIEBUGRQX-RBUKOAKNSA-N</p>
          </html>
        </notes>
      </species>
      <species id="M_cpd14938_a" name="3-Oxostearoyl-[acp]" compartment="a">
        <notes>
          <html xmlns="http://www.w3.org/1999/xhtml">
            <p>FORMULA: C18H33O2SR</p>
            <p>Canonical SMILES: No Canonical SMILES</p>
            <p>PubChem ID: 47205527 (PubChem SID)</p>
            <p>InChI Key: No InChi Key</p>
          </html>
        </notes>
      </species>
      <species id="M_cpd14939_a" name="3-Hydroxyoctadecanoyl-[acp]" compartment="a">
        <notes>
          <html xmlns="http://www.w3.org/1999/xhtml">
            <p>FORMULA: C18H35O2SR</p>
            <p>Canonical SMILES: No Canonical SMILES</p>
            <p>PubChem ID: 47205528 (PubChem SID)</p>
            <p>InChI Key: No InChi Key</p>
          </html>
        </notes>
      </species>
      <species id="M_cpd14940_a" name="(2E)-Octadecenoyl-[acp]" compartment="a">
        <notes>
          <html xmlns="http://www.w3.org/1999/xhtml">
            <p>FORMULA: C18H33OSR</p>
            <p>Canonical SMILES: No Canonical SMILES</p>
            <p>PubChem ID: 47205529 (PubChem SID)</p>
            <p>InChI Key: No InChi Key</p>
          </html>
        </notes>
      </species>
      <species id="M_cpd12458_a" name="Stearoyl-[acyl-carrier protein]" compartment="a">
        <notes>
          <html xmlns="http://www.w3.org/1999/xhtml">
            <p>FORMULA: C18H35OSR</p>
            <p>Canonical SMILES: No Canonical SMILES</p>
            <p>PubChem ID: 6780 (PubChem SID)</p>
            <p>InChI Key: No InChi Key</p>
          </html>
        </notes>
      </species>
      <species id="M_cpd00202_a" name="Dimethylallyl diphosphate" compartment="a">
        <notes>
          <html xmlns="http://www.w3.org/1999/xhtml">
            <p>FORMULA: C5H12O7P2</p>
            <p>Canonical SMILES: CC(=CCOP(=O)(O)OP(=O)(O)O)C</p>
            <p>PubChem ID: Compound(647)</p>
            <p>InChI Key: CBIDRCWHNCKSTO-UHFFFAOYSA-N</p>
          </html>
        </notes>
      </species>
      <species id="M_cpd00113_a" name="Isopentenyl diphosphate" compartment="a">
        <notes>
          <html xmlns="http://www.w3.org/1999/xhtml">
            <p>FORMULA: C5H12O7P2</p>
            <p>Canonical SMILES: CC(=C)CCOP(=O)(O)OP(=O)(O)O</p>
            <p>PubChem ID: Compound(1195)</p>
            <p>InChI Key: NUHSROFQTUXZQQ-UHFFFAOYSA-N</p>
          </html>
        </notes>
      </species>
      <species id="M_cpd11665_m" name="Ubiquinol-8" compartment="m">
        <notes>
          <html xmlns="http://www.w3.org/1999/xhtml">
            <p>FORMULA: C49H76O4</p>
            <p>Canonical SMILES: CC1=C(C(=C(C(=C1O)OC)OC)O)CC=C(C)CCC=C(C)C</p>
            <p>PubChem ID: Compound(5280344)</p>
            <p>InChI Key: RNUCUWWMTTWKAH-JLHYYAGUSA-N</p>
          </html>
        </notes>
      </species>
      <species id="M_cpd11669_m" name="Ubiquinone-8" compartment="m">
        <notes>
          <html xmlns="http://www.w3.org/1999/xhtml">
            <p>FORMULA: C49H74O4</p>
            <p>Canonical SMILES: CC1=C(C(=O)C(=C(C1=O)OC)OC)CC=C(C)CCC=C(C)C</p>
            <p>PubChem ID: Compound(5280346)</p>
            <p>InChI Key: SQQWBSBBCSFQGC-JLHYYAGUSA-N</p>
          </html>
        </notes>
      </species>
      <species id="M_cpd02201_c" name="D-4&apos;-Phosphopantothenate" compartment="c">
        <notes>
          <html xmlns="http://www.w3.org/1999/xhtml">
            <p>FORMULA: C9H18NO8P</p>
            <p>Canonical SMILES: CC(C)(COP(=O)(O)O)C(C(=O)NCCC(=O)O)O</p>
            <p>PubChem ID: Compound(41635)</p>
            <p>InChI Key: XHFVGHPGDLDEQO-ZETCQYMHSA-N</p>
          </html>
        </notes>
      </species>
      <species id="M_cpd00019_m" name="S-Adenosyl-L-homocysteine" compartment="m">
        <notes>
          <html xmlns="http://www.w3.org/1999/xhtml">
            <p>FORMULA: C14H20N6O5S</p>
            <p>Canonical SMILES: C1=NC2=C(C(=N1)N)N=CN2C3C(C(C(O3)CSCCC(C(=O)O)N)O)O</p>
            <p>PubChem ID: Compound(439155)</p>
            <p>InChI Key: ZJUKTBDSGOFHSH-WFMPWKQPSA-N</p>
          </html>
        </notes>
      </species>
      <species id="M_cpd03449_m" name="2-Octaprenyl-3-methyl-5-hydroxy-6-methoxy-1,4-benzoquinone" compartment="m">
        <notes>
          <html xmlns="http://www.w3.org/1999/xhtml">
            <p>FORMULA: C48H72O4</p>
            <p>Canonical SMILES: CC1=C(C(=C(C(=O)C1=O)OC)O)CC=C(C)CCC=C(C)CCC=C(C)CCC=C(C)CCC=C(C)CCC=C(C)CCC=C(C)CCC=C(C)C</p>
            <p>PubChem ID: Compound(5280837)</p>
            <p>InChI Key: DQJWFZUHRQXFGB-WDXILIIOSA-N</p>
          </html>
        </notes>
      </species>
      <species id="M_cpd00064_c" name="L-Ornithine" compartment="c">
        <notes>
          <html xmlns="http://www.w3.org/1999/xhtml">
            <p>FORMULA: C5H12N2O2</p>
            <p>Canonical SMILES: C(CC(C(=O)O)N)CN</p>
            <p>PubChem ID: Compound(6262)</p>
            <p>InChI Key: AHLPHDHHMVZTML-BYPYZUCNSA-N</p>
          </html>
        </notes>
      </species>
      <species id="M_cpd00102_c" name="D-Glyceraldehyde 3-phosphate" compartment="c">
        <notes>
          <html xmlns="http://www.w3.org/1999/xhtml">
            <p>FORMULA: C3H7O6P</p>
            <p>Canonical SMILES: C(C(C=O)O)OP(=O)(O)O</p>
            <p>PubChem ID: Compound(439168)</p>
            <p>InChI Key: LXJXRIRHZLFYRP-VKHMYHEASA-N</p>
          </html>
        </notes>
      </species>
      <species id="M_cpd00290_c" name="D-Fructose 1,6-bisphosphate" compartment="c">
        <notes>
          <html xmlns="http://www.w3.org/1999/xhtml">
            <p>FORMULA: C6H14O12P2</p>
            <p>Canonical SMILES: C(C1C(C(C(O1)(COP(=O)(O)O)O)O)O)OP(=O)(O)O</p>
            <p>PubChem ID: Compound(10267)</p>
            <p>InChI Key: RNBGYGVWRKECFJ-ARQDHWQXSA-N</p>
          </html>
        </notes>
      </species>
      <species id="M_cpd00858_c" name="L-Glutamate 5-semialdehyde" compartment="c">
        <notes>
          <html xmlns="http://www.w3.org/1999/xhtml">
            <p>FORMULA: C5H9NO3</p>
            <p>Canonical SMILES: C(CC(C(=O)O)N)C=O</p>
            <p>PubChem ID: Compound(193305)</p>
            <p>InChI Key: KABXUUFDPUOJMW-BYPYZUCNSA-N</p>
          </html>
        </notes>
      </species>
      <species id="M_cpd02431_c" name="(S)-1-Pyrroline-5-carboxylate" compartment="c">
        <notes>
          <html xmlns="http://www.w3.org/1999/xhtml">
            <p>FORMULA: C5H7NO2</p>
            <p>Canonical SMILES: C1CC(N=C1)C(=O)O</p>
            <p>PubChem ID: Compound(440162)</p>
            <p>InChI Key: DWAKNKKXGALPNW-BYPYZUCNSA-N</p>
          </html>
        </notes>
      </species>
      <species id="M_cpd00160_c" name="Cholesterol" compartment="c">
        <notes>
          <html xmlns="http://www.w3.org/1999/xhtml">
            <p>FORMULA: C27H46O</p>
            <p>Canonical SMILES: CC(C)CCCC(C)C1CCC2C1(CCC3C2CC=C4C3(CCC(C4)O)C)C</p>
            <p>PubChem ID: Compound(5997)</p>
            <p>InChI Key: HVYWMOMLDIMFJA-DPAQBDIFSA-N</p>
          </html>
        </notes>
      </species>
      <species id="M_cpd01664_c" name="Cholesterol ester" compartment="c">
        <notes>
          <html xmlns="http://www.w3.org/1999/xhtml">
            <p>FORMULA: C28H45O2R</p>
            <p>Canonical SMILES: No Canonical SMILES</p>
            <p>PubChem ID: 5537 (PubChem SID)</p>
            <p>InChI Key: No InChi Key</p>
          </html>
        </notes>
      </species>
      <species id="M_cpd00508_m" name="(S)-3-Methyl-2-oxopentanoic acid" compartment="m">
        <notes>
          <html xmlns="http://www.w3.org/1999/xhtml">
            <p>FORMULA: C6H10O3</p>
            <p>Canonical SMILES: CCC(C)C(=O)C(=O)O</p>
            <p>PubChem ID: Compound(47)</p>
            <p>InChI Key: JVQYSWDUAOAHFM-UHFFFAOYSA-N</p>
          </html>
        </notes>
      </species>
      <species id="M_cpd00760_m" name="(S)-2-Methylbutanoyl-CoA" compartment="m">
        <notes>
          <html xmlns="http://www.w3.org/1999/xhtml">
            <p>FORMULA: C26H44N7O17P3S</p>
            <p>Canonical SMILES: CCC(C)C(=O)SCCNC(=O)CCNC(=O)C(C(C)(C)COP(=O)(O)OP(=O)(O)OCC1C(C(C(O1)N2C=NC3=C2N=CN=C3N)O)OP(=O)(O)O)O</p>
            <p>PubChem ID: Compound(71448903)</p>
            <p>InChI Key: LYNVNYDEQMMNMZ-JRQZLUQRSA-N</p>
          </html>
        </notes>
      </species>
      <species id="M_cpd00238_c" name="Sedoheptulose 7-phosphate" compartment="c">
        <notes>
          <html xmlns="http://www.w3.org/1999/xhtml">
            <p>FORMULA: C7H15O10P</p>
            <p>Canonical SMILES: C(C(C(C(C(C(=O)CO)O)O)O)O)OP(=O)(O)O</p>
            <p>PubChem ID: Compound(165007)</p>
            <p>InChI Key: JDTUMPKOJBQPKX-GBNDHIKLSA-N</p>
          </html>
        </notes>
      </species>
      <species id="M_cpd02574_c" name="S-Methyl-5-thio-D-ribose 1-phosphate" compartment="c">
        <notes>
          <html xmlns="http://www.w3.org/1999/xhtml">
            <p>FORMULA: C6H13O7PS</p>
            <p>Canonical SMILES: CSCC1C(C(C(O1)OP(=O)(O)O)O)O</p>
            <p>PubChem ID: Compound(11988266)</p>
            <p>InChI Key: JTFITTQBRJDSTL-KVTDHHQDSA-N</p>
          </html>
        </notes>
      </species>
      <species id="M_xpd002620_c" name="S-Methyl-5&apos;-thioinosine" compartment="c">
        <notes>
          <html xmlns="http://www.w3.org/1999/xhtml">
            <p>FORMULA: C11H14N4O4S</p>
            <p>Canonical SMILES: CSC1=NC=NC2=C1N=CN2C3C(C(C(O3)COP(=O)(O)O)O)O</p>
            <p>PubChem ID: Compound(10091038)</p>
            <p>InChI Key: BMYFUCYXRGTQQL-IOSLPCCCSA-N</p>
          </html>
        </notes>
      </species>
      <species id="M_cpd00588_c" name="D-Sorbitol" compartment="c">
        <notes>
          <html xmlns="http://www.w3.org/1999/xhtml">
            <p>FORMULA: C6H14O6</p>
            <p>Canonical SMILES: C(C(C(C(C(CO)O)O)O)O)O</p>
            <p>PubChem ID: Compound(5780)</p>
            <p>InChI Key: FBPFZTCFMRRESA-JGWLITMVSA-N</p>
          </html>
        </notes>
      </species>
      <species id="M_cpd00510_c" name="2-Deoxy-D-ribose 5-phosphate" compartment="c">
        <notes>
          <html xmlns="http://www.w3.org/1999/xhtml">
            <p>FORMULA: C5H11O7P</p>
            <p>Canonical SMILES: C1C(C(OC1O)COP(=O)(O)O)O</p>
            <p>PubChem ID: Compound(439288)</p>
            <p>InChI Key: KKZFLSZAWCYPOC-PYHARJCCSA-N</p>
          </html>
        </notes>
      </species>
      <species id="M_cpd00071_c" name="Acetaldehyde" compartment="c">
        <notes>
          <html xmlns="http://www.w3.org/1999/xhtml">
            <p>FORMULA: C2H4O</p>
            <p>Canonical SMILES: CC=O</p>
            <p>PubChem ID: Compound(177)</p>
            <p>InChI Key: IKHGUXGNUITLKF-UHFFFAOYSA-N</p>
          </html>
        </notes>
      </species>
      <species id="M_cpd00508_c" name="(S)-3-Methyl-2-oxopentanoic acid" compartment="c">
        <notes>
          <html xmlns="http://www.w3.org/1999/xhtml">
            <p>FORMULA: C6H10O3</p>
            <p>Canonical SMILES: CCC(C)C(=O)C(=O)O</p>
            <p>PubChem ID: Compound(47)</p>
            <p>InChI Key: JVQYSWDUAOAHFM-UHFFFAOYSA-N</p>
          </html>
        </notes>
      </species>
      <species id="M_cpd00236_c" name="D-Erythrose 4-phosphate" compartment="c">
        <notes>
          <html xmlns="http://www.w3.org/1999/xhtml">
            <p>FORMULA: C4H9O7P</p>
            <p>Canonical SMILES: C(C(C(C=O)O)O)OP(=O)(O)O</p>
            <p>PubChem ID: Compound(122357)</p>
            <p>InChI Key: NGHMDNPXVRFFGS-IUYQGCFVSA-N</p>
          </html>
        </notes>
      </species>
      <species id="M_cpd00135_c" name="L-Homocysteine" compartment="c">
        <notes>
          <html xmlns="http://www.w3.org/1999/xhtml">
            <p>FORMULA: C4H9NO2S</p>
            <p>Canonical SMILES: C(CS)C(C(=O)O)N</p>
            <p>PubChem ID: Compound(91552)</p>
            <p>InChI Key: FFFHZYDWPBMWHY-VKHMYHEASA-N</p>
          </html>
        </notes>
      </species>
      <species id="M_cpd00089_c" name="D-Glucose 1-phosphate" compartment="c">
        <notes>
          <html xmlns="http://www.w3.org/1999/xhtml">
            <p>FORMULA: C6H13O9P</p>
            <p>Canonical SMILES: C(C1C(C(C(C(O1)OP(=O)(O)O)O)O)O)O</p>
            <p>PubChem ID: Compound(65533)</p>
            <p>InChI Key: HXXFSFRBOHSIMQ-VFUOTHLCSA-N</p>
          </html>
        </notes>
      </species>
      <species id="M_cpd12547_c" name="1-Acyl-sn-glycero-3-phosphoethanolamine" compartment="c">
        <notes>
          <html xmlns="http://www.w3.org/1999/xhtml">
            <p>FORMULA: C6H13NO7PR</p>
            <p>Canonical SMILES: No Canonical SMILES</p>
            <p>PubChem ID: 7069 (PubChem SID)</p>
            <p>InChI Key: No InChi Key</p>
          </html>
        </notes>
      </species>
      <species id="M_xpd006145_a" name="S-Acetyldihydrolipoamide-E" compartment="a">
        <notes>
          <html xmlns="http://www.w3.org/1999/xhtml">
            <p>FORMULA: C10H18NO2S2R</p>
            <p>Canonical SMILES: CC(=O)SCCC(CCCCC(=O)N)S</p>
            <p>PubChem ID: Compound(24906332)</p>
            <p>InChI Key: WXCOTNFMLYTGPZ-UHFFFAOYSA-N</p>
          </html>
        </notes>
      </species>
      <species id="M_xpd096068_a" name="Dihydrolipoamide-E" compartment="a">
        <notes>
          <html xmlns="http://www.w3.org/1999/xhtml">
            <p>FORMULA: C8H16NOS2R</p>
            <p>Canonical SMILES: No Canonical SMILES</p>
            <p>PubChem ID: 47205286 (PubChem SID)</p>
            <p>InChI Key: No InChi Key</p>
          </html>
        </notes>
      </species>
      <species id="M_cpd02603_c" name="2-Acyl-sn-glycero-3-phosphocholine" compartment="c">
        <notes>
          <html xmlns="http://www.w3.org/1999/xhtml">
            <p>FORMULA: C9H20NO7PR</p>
            <p>Canonical SMILES: C[N+](C)(C)CCOP(=O)(O)OCC(CO)OC=O</p>
            <p>PubChem ID: Compound(24798682)</p>
            <p>InChI Key: WOBXACRJIURDTO-SECBINFHSA-O</p>
          </html>
        </notes>
      </species>
      <species id="M_xpd096063_a" name="Lipoamide-E" compartment="a">
        <notes>
          <html xmlns="http://www.w3.org/1999/xhtml">
            <p>FORMULA: C8H14NOS2R</p>
            <p>Canonical SMILES: No Canonical SMILES</p>
            <p>PubChem ID: 47205285 (PubChem SID)</p>
            <p>InChI Key: No InChi Key</p>
          </html>
        </notes>
      </species>
      <species id="M_cpd00214_a" name="Palmitate" compartment="a">
        <notes>
          <html xmlns="http://www.w3.org/1999/xhtml">
            <p>FORMULA: C16H32O2</p>
            <p>Canonical SMILES: CCCCCCCCCCCCCCCC(=O)O</p>
            <p>PubChem ID: Compound(985)</p>
            <p>InChI Key: IPCSVZSSVZVIGE-UHFFFAOYSA-N</p>
          </html>
        </notes>
      </species>
      <species id="M_cpd03448_m" name="2-Octaprenyl-3-methyl-6-methoxy-1,4-benzoquinone" compartment="m">
        <notes>
          <html xmlns="http://www.w3.org/1999/xhtml">
            <p>FORMULA: C48H72O3</p>
            <p>Canonical SMILES: CC1=C(C(=O)C(=CC1=O)OC)CC=C(C)CCC=C(C)CCC=C(C)CCC=C(C)CCC=C(C)CCC=C(C)CCC=C(C)CCC=C(C)C</p>
            <p>PubChem ID: Compound(5280836)</p>
            <p>InChI Key: FLYBTLROCQBHMR-KFSSTAEESA-N</p>
          </html>
        </notes>
      </species>
      <species id="M_cpd03447_m" name="2-Octaprenyl-6-methoxy-1,4-benzoquinone" compartment="m">
        <notes>
          <html xmlns="http://www.w3.org/1999/xhtml">
            <p>FORMULA: C47H70O3</p>
            <p>Canonical SMILES: CC(=CCCC(=CCCC(=CCCC(=CCCC(=CCCC(=CCCC(=CCCC(=CCC1=CC(=O)C=C(C1=O)OC)C)C)C)C)C)C)C)C</p>
            <p>PubChem ID: Compound(5280835)</p>
            <p>InChI Key: AFTBILPWMUSGIN-MYCGWMCTSA-N</p>
          </html>
        </notes>
      </species>
      <species id="M_cpd03445_m" name="2-Octaprenyl-6-hydroxyphenol" compartment="m">
        <notes>
          <html xmlns="http://www.w3.org/1999/xhtml">
            <p>FORMULA: C46H70O2</p>
            <p>Canonical SMILES: CC(=CCCC(=CCCC(=CCCC(=CCCC(=CCCC(=CCCC(=CCCC(=CCC1=C(C(=CC=C1)O)O)C)C)C)C)C)C)C)C</p>
            <p>PubChem ID: Compound(5280833)</p>
            <p>InChI Key: YNPGYMZVNLIZLD-BQFKTQOQSA-N</p>
          </html>
        </notes>
      </species>
      <species id="M_cpd03446_m" name="2-Octaprenyl-6-methoxyphenol" compartment="m">
        <notes>
          <html xmlns="http://www.w3.org/1999/xhtml">
            <p>FORMULA: C47H72O2</p>
            <p>Canonical SMILES: CC(=CCCC(=CCCC(=CCCC(=CCCC(=CCCC(=CCCC(=CCCC(=CCC1=C(C(=CC=C1)OC)O)C)C)C)C)C)C)C)C</p>
            <p>PubChem ID: Compound(5280834)</p>
            <p>InChI Key: MARGKPIMNMASKJ-CMAXTTDKSA-N</p>
          </html>
        </notes>
      </species>
      <species id="M_cpd03444_m" name="2-Octaprenylphenol" compartment="m">
        <notes>
          <html xmlns="http://www.w3.org/1999/xhtml">
            <p>FORMULA: C46H70O</p>
            <p>Canonical SMILES: CC(=CCCC(=CCCC(=CCCC(=CCCC(=CCCC(=CCCC(=CCCC(=CCC1=CC=CC=C1O)C)C)C)C)C)C)C)C</p>
            <p>PubChem ID: Compound(5280832)</p>
            <p>InChI Key: VUNQJPPPTJIREN-CMAXTTDKSA-N</p>
          </html>
        </notes>
      </species>
      <species id="M_cpd03443_m" name="3-Octaprenyl-4-hydroxybenzoate" compartment="m">
        <notes>
          <html xmlns="http://www.w3.org/1999/xhtml">
            <p>FORMULA: C47H70O3</p>
            <p>Canonical SMILES: CC(=CCCC(=CCCC(=CCCC(=CCCC(=CCCC(=CCCC(=CCCC(=CCC1=C(C=CC(=C1)C(=O)O)O)C)C)C)C)C)C)C)C</p>
            <p>PubChem ID: Compound(5280831)</p>
            <p>InChI Key: UTIBHEBNILDQKX-LQOKPSQISA-N</p>
          </html>
        </notes>
      </species>
      <species id="M_cpd00012_m" name="Diphosphate" compartment="m">
        <notes>
          <html xmlns="http://www.w3.org/1999/xhtml">
            <p>FORMULA: O7P2</p>
            <p>Canonical SMILES: [O-]P(=O)([O-])OP(=O)([O-])[O-]</p>
            <p>PubChem ID: Compound(644102)</p>
            <p>InChI Key: XPPKVPWEQAFLFU-UHFFFAOYSA-J</p>
          </html>
        </notes>
      </species>
      <species id="M_cpd02557_m" name="all-trans-Octaprenyl diphosphate" compartment="m">
        <notes>
          <html xmlns="http://www.w3.org/1999/xhtml">
            <p>FORMULA: C40H68O7P2</p>
            <p>Canonical SMILES: CC(=CCCC(=CCCC(=CCCC(=CCCC(=CCCC(=CCCC(=CCCC(=CCOP(=O)(O)OP(=O)(O)O)C)C)C)C)C)C)C)C</p>
            <p>PubChem ID: Compound(5280651)</p>
            <p>InChI Key: IKKLDISSULFFQO-DJMILUHSSA-N</p>
          </html>
        </notes>
      </species>
      <species id="M_cpd00136_m" name="4-Hydroxybenzoate" compartment="m">
        <notes>
          <html xmlns="http://www.w3.org/1999/xhtml">
            <p>FORMULA: C7H5O3</p>
            <p>Canonical SMILES: C1=CC(=CC=C1C(=O)O)[O-]</p>
            <p>PubChem ID: Compound(54675830)</p>
            <p>InChI Key: FJKROLUGYXJWQN-UHFFFAOYSA-M</p>
          </html>
        </notes>
      </species>
      <species id="M_cpd00020_m" name="Pyruvate" compartment="m">
        <notes>
          <html xmlns="http://www.w3.org/1999/xhtml">
            <p>FORMULA: C3H3O3</p>
            <p>Canonical SMILES: CC(=O)C(=O)[O-]</p>
            <p>PubChem ID: Compound(107735)</p>
            <p>InChI Key: LCTONWCANYUPML-UHFFFAOYSA-M</p>
          </html>
        </notes>
      </species>
      <species id="M_cpd00216_m" name="Chorismate" compartment="m">
        <notes>
          <html xmlns="http://www.w3.org/1999/xhtml">
            <p>FORMULA: C10H10O6</p>
            <p>Canonical SMILES: C=C(C(=O)O)OC1C=C(C=CC1O)C(=O)O</p>
            <p>PubChem ID: Compound(12039)</p>
            <p>InChI Key: WTFXTQVDAKGDEY-HTQZYQBOSA-N</p>
          </html>
        </notes>
      </species>
      <species id="M_cpd00283_a" name="Geranyl diphosphate" compartment="a">
        <notes>
          <html xmlns="http://www.w3.org/1999/xhtml">
            <p>FORMULA: C10H20O7P2</p>
            <p>Canonical SMILES: CC(=CCCC(=CCOP(=O)(O)OP(=O)(O)O)C)C</p>
            <p>PubChem ID: Compound(445995)</p>
            <p>InChI Key: GVVPGTZRZFNKDS-JXMROGBWSA-N</p>
          </html>
        </notes>
      </species>
      <species id="M_cpd12005_m" name="Lipoylprotein" compartment="m">
        <notes>
          <html xmlns="http://www.w3.org/1999/xhtml">
            <p>FORMULA: C8H14NOS2R</p>
            <p>Canonical SMILES: No Canonical SMILES</p>
            <p>PubChem ID: 5140 (PubChem SID)</p>
            <p>InChI Key: No InChi Key</p>
          </html>
        </notes>
      </species>
      <species id="M_cpd00109_m" name="Ferricytochrome c" compartment="m">
        <notes>
          <html xmlns="http://www.w3.org/1999/xhtml">
            <p>FORMULA: C42H44FeN8O8S2R4</p>
            <p>Canonical SMILES: CC1=C(C2=CC3=NC(=CC4=C(C(=C([N-]4)C=C5C(=C(C(=N5)C=C1[N-]2)C(C)SCC(C(=O)NC)N)C)C(C)SCC(C(=O)NC)N)C)C(=C3CCC(=O)O)C)CCC(=O)O.[Fe+2]</p>
            <p>Notes: Changed molecular formula from C42H52FeN8O6S2 (PubChem) to C42H44FeN8O8S2R4 (KEGG)</p>
            <p>PubChem ID: Compound(439171)</p>
            <p>InChI Key: WFVBWSTZNVJEAY-UHFFFAOYSA-L</p>
          </html>
        </notes>
      </species>
      <species id="M_cpd11652_c" name="Phosphatidylglycerol" compartment="c">
        <notes>
          <html xmlns="http://www.w3.org/1999/xhtml">
            <p>FORMULA: C8H13O10PR2</p>
            <p>Canonical SMILES: CCC.CCO.C(C(COP(=O)(O)O)O)O</p>
            <p>PubChem ID: Compound(45109789)</p>
            <p>InChI Key: GDQGIGPGALPYCN-UHFFFAOYSA-N</p>
          </html>
        </notes>
      </species>
      <species id="M_cpd12801_c" name="Cardiolipin" compartment="c">
        <notes>
          <html xmlns="http://www.w3.org/1999/xhtml">
            <p>FORMULA: C13H18O17P2R4</p>
            <p>Canonical SMILES: CCCCCCCCCCCCCCCCCC(=O)OCC(COP(=O)(O)OCC(COP(=O)(O)OCC(COC(=O)CCCCCCCCCCCCCCCCC)OC(=O)CCCCCCCCCCCCCCCCC)O)OC(=O)CCCCCCCCCCCCCCCCC</p>
            <p>PubChem ID: Compound(449005)</p>
            <p>InChI Key: XVTUQDWPJJBEHJ-KZCWQMDCSA-N</p>
          </html>
        </notes>
      </species>
      <species id="M_cpd00898_c" name="1D-myo-Inositol 1,4-bisphosphate" compartment="c">
        <notes>
          <html xmlns="http://www.w3.org/1999/xhtml">
            <p>FORMULA: C6H14O12P2</p>
            <p>Canonical SMILES: C1(C(C(C(C(C1OP(=O)(O)O)O)O)OP(=O)(O)O)O)O</p>
            <p>PubChem ID: Compound(439444)</p>
            <p>InChI Key: PELZSPZCXGTUMR-MBEOBJKWSA-N</p>
          </html>
        </notes>
      </species>
      <species id="M_cpd02230_c" name="myo-Inositol 4-phosphate" compartment="c">
        <notes>
          <html xmlns="http://www.w3.org/1999/xhtml">
            <p>FORMULA: C6H13O9P</p>
            <p>Canonical SMILES: C1(C(C(C(C(C1O)O)OP(=O)(O)O)O)O)O</p>
            <p>PubChem ID: Compound(440043)</p>
            <p>InChI Key: INAPMGSXUVUWAF-GFWFORPUSA-N</p>
          </html>
        </notes>
      </species>
      <species id="M_cpd00338_a" name="5-Aminolevulinate" compartment="a">
        <notes>
          <html xmlns="http://www.w3.org/1999/xhtml">
            <p>FORMULA: C5H9NO3</p>
            <p>Canonical SMILES: C(CC(=O)O)C(=O)CN</p>
            <p>PubChem ID: Compound(137)</p>
            <p>InChI Key: ZGXJTSGNIOSYLO-UHFFFAOYSA-N</p>
          </html>
        </notes>
      </species>
      <species id="M_cpd00689_a" name="Porphobilinogen" compartment="a">
        <notes>
          <html xmlns="http://www.w3.org/1999/xhtml">
            <p>FORMULA: C10H14N2O4</p>
            <p>Canonical SMILES: C1=C(C(=C(N1)CN)CC(=O)O)CCC(=O)O</p>
            <p>PubChem ID: Compound(1021)</p>
            <p>InChI Key: QSHWIQZFGQKFMA-UHFFFAOYSA-N</p>
          </html>
        </notes>
      </species>
      <species id="M_cpd00013_a" name="NH3" compartment="a">
        <notes>
          <html xmlns="http://www.w3.org/1999/xhtml">
            <p>FORMULA: H3N</p>
            <p>Canonical SMILES: N</p>
            <p>PubChem ID: Compound(222)</p>
            <p>InChI Key: QGZKDVFQNNGYKY-UHFFFAOYSA-N</p>
          </html>
        </notes>
      </species>
      <species id="M_cpd00755_a" name="Hydroxymethylbilane" compartment="a">
        <notes>
          <html xmlns="http://www.w3.org/1999/xhtml">
            <p>FORMULA: C40H46N4O17</p>
            <p>Canonical SMILES: C1=C(C(=C(N1)CC2=C(C(=C(N2)CC3=C(C(=C(N3)CC4=C(C(=C(N4)CO)CC(=O)O)CCC(=O)O)CC(=O)O)CCC(=O)O)CC(=O)O)CCC(=O)O)CC(=O)O)CCC(=O)O</p>
            <p>PubChem ID: Compound(788)</p>
            <p>InChI Key: WDFJYRZCZIUBPR-UHFFFAOYSA-N</p>
          </html>
        </notes>
      </species>
      <species id="M_cpd00774_a" name="Uroporphyrinogen III" compartment="a">
        <notes>
          <html xmlns="http://www.w3.org/1999/xhtml">
            <p>FORMULA: C40H44N4O16</p>
            <p>Canonical SMILES: C1C2=C(C(=C(N2)CC3=C(C(=C(N3)CC4=C(C(=C(N4)CC5=C(C(=C1N5)CCC(=O)O)CC(=O)O)CC(=O)O)CCC(=O)O)CC(=O)O)CCC(=O)O)CC(=O)O)CCC(=O)O</p>
            <p>PubChem ID: Compound(1179)</p>
            <p>InChI Key: HUHWZXWWOFSFKF-UHFFFAOYSA-N</p>
          </html>
        </notes>
      </species>
      <species id="M_cpd02083_a" name="Coproporphyrinogen III" compartment="a">
        <notes>
          <html xmlns="http://www.w3.org/1999/xhtml">
            <p>FORMULA: C36H44N4O8</p>
            <p>Canonical SMILES: CC1=C2CC3=C(C(=C(N3)CC4=C(C(=C(N4)CC5=C(C(=C(N5)CC(=C1CCC(=O)O)N2)C)CCC(=O)O)C)CCC(=O)O)CCC(=O)O)C</p>
            <p>PubChem ID: Compound(321)</p>
            <p>InChI Key: NIUVHXTXUXOFEB-UHFFFAOYSA-N</p>
          </html>
        </notes>
      </species>
      <species id="M_cpd00028_c" name="Haem" compartment="c">
        <notes>
          <html xmlns="http://www.w3.org/1999/xhtml">
            <p>FORMULA: C34H32FeN4O4</p>
            <p>Canonical SMILES: CC1=C(C2=CC3=C(C(=C([N-]3)C=C4C(=C(C(=N4)C=C5C(=C(C(=N5)C=C1[N-]2)C=C)C)C=C)C)C)CCC(=O)O)CCC(=O)O.[Fe+2]</p>
            <p>PubChem ID: Compound(26945)</p>
            <p>InChI Key: KABFMIBPWCXCRK-UHFFFAOYSA-L</p>
          </html>
        </notes>
      </species>
      <species id="M_cpd10515_c" name="Fe2+" compartment="c">
        <notes>
          <html xmlns="http://www.w3.org/1999/xhtml">
            <p>FORMULA: Fe</p>
            <p>Canonical SMILES: [Fe+2]</p>
            <p>PubChem ID: Compound(27284)</p>
            <p>InChI Key: CWYNVVGOOAEACU-UHFFFAOYSA-N</p>
          </html>
        </notes>
      </species>
      <species id="M_cpd00204_c" name="CO" compartment="c">
        <notes>
          <html xmlns="http://www.w3.org/1999/xhtml">
            <p>FORMULA: CO</p>
            <p>Canonical SMILES: [C-]#[O+]</p>
            <p>PubChem ID: Compound(281)</p>
            <p>InChI Key: UGFAIRIUMAVXCW-UHFFFAOYSA-N</p>
          </html>
        </notes>
      </species>
      <species id="M_cpd00389_c" name="Biliverdin" compartment="c">
        <notes>
          <html xmlns="http://www.w3.org/1999/xhtml">
            <p>FORMULA: C33H34N4O6</p>
            <p>Canonical SMILES: CC1=C(C(=CC2=C(C(=C(N2)C=C3C(=C(C(=O)N3)C)C=C)C)CCC(=O)O)NC1=CC4=NC(=O)C(=C4C)C=C)CCC(=O)O</p>
            <p>PubChem ID: Compound(5280353)</p>
            <p>InChI Key: RCNSAJSGRJSBKK-NSQVQWHSSA-N</p>
          </html>
        </notes>
      </species>
      <species id="M_cpd02857_c" name="2-Dehydro-3-deoxy-D-arabino-heptonate 7-phosphate" compartment="c">
        <notes>
          <html xmlns="http://www.w3.org/1999/xhtml">
            <p>FORMULA: C7H13O10P</p>
            <p>Canonical SMILES: C(C(C(C(COP(=O)(O)O)O)O)O)C(=O)C(=O)O</p>
            <p>PubChem ID: Compound(160647)</p>
            <p>InChI Key: PJWIPEXIFFQAQZ-PUFIMZNGSA-N</p>
          </html>
        </notes>
      </species>
      <species id="M_cpd00699_c" name="3-Dehydroquinate" compartment="c">
        <notes>
          <html xmlns="http://www.w3.org/1999/xhtml">
            <p>FORMULA: C7H10O6</p>
            <p>Canonical SMILES: C1C(C(C(=O)CC1(C(=O)O)O)O)O</p>
            <p>PubChem ID: Compound(439351)</p>
            <p>InChI Key: WVMWZWGZRAXUBK-SYTVJDICSA-N</p>
          </html>
        </notes>
      </species>
      <species id="M_cpd01716_c" name="3-Dehydroshikimate" compartment="c">
        <notes>
          <html xmlns="http://www.w3.org/1999/xhtml">
            <p>FORMULA: C7H8O5</p>
            <p>Canonical SMILES: C1C(C(C(=O)C=C1C(=O)O)O)O</p>
            <p>PubChem ID: Compound(439774)</p>
            <p>InChI Key: SLWWJZMPHJJOPH-PHDIDXHHSA-N</p>
          </html>
        </notes>
      </species>
      <species id="M_cpd00200_m" name="4-Methyl-2-oxopentanoate" compartment="m">
        <notes>
          <html xmlns="http://www.w3.org/1999/xhtml">
            <p>FORMULA: C6H10O3</p>
            <p>Canonical SMILES: CC(C)CC(=O)C(=O)O</p>
            <p>PubChem ID: Compound(70)</p>
            <p>InChI Key: BKAJNAXTPSGJCU-UHFFFAOYSA-N</p>
          </html>
        </notes>
      </species>
      <species id="M_cpd01882_m" name="3-Methylbutanoyl-CoA" compartment="m">
        <notes>
          <html xmlns="http://www.w3.org/1999/xhtml">
            <p>FORMULA: C26H40N7O17P3S</p>
            <p>Canonical SMILES: CC(C)CC(=O)SCCNC(=O)CCNC(=O)C(C(C)(C)COP(=O)([O-])OP(=O)([O-])OCC1C(C(C(O1)N2C=NC3=C2N=CN=C3N)O)OP(=O)([O-])[O-])O</p>
            <p>PubChem ID: Compound(45266576)</p>
            <p>InChI Key: UYVZIWWBJMYRCD-ZMHDXICWSA-J</p>
          </html>
        </notes>
      </species>
      <species id="M_cpd03174_c" name="2-Hydroxy-3-(4-hydroxyphenyl)propenoate" compartment="c">
        <notes>
          <html xmlns="http://www.w3.org/1999/xhtml">
            <p>FORMULA: C9H8O4</p>
            <p>Canonical SMILES: C1=CC(=CC=C1C=C(C(=O)O)O)O</p>
            <p>PubChem ID: Compound(636708)</p>
            <p>InChI Key: GQYBCIHRWMPOOF-YVMONPNESA-N</p>
          </html>
        </notes>
      </species>
      <species id="M_cpd00305_c" name="Thiamine" compartment="c">
        <notes>
          <html xmlns="http://www.w3.org/1999/xhtml">
            <p>FORMULA: C12H17N4OS</p>
            <p>Canonical SMILES: CC1=C(SC=[N+]1CC2=CN=C(N=C2N)C)CCO</p>
            <p>PubChem ID: Compound(1130)</p>
            <p>InChI Key: JZRWCGZRTZMZEH-UHFFFAOYSA-N</p>
          </html>
        </notes>
      </species>
      <species id="M_cpd00056_c" name="Thiamin diphosphate" compartment="c">
        <notes>
          <html xmlns="http://www.w3.org/1999/xhtml">
            <p>FORMULA: C12H18N4O7P2S</p>
            <p>Canonical SMILES: CC1=C(SC=[N+]1CC2=CN=C(N=C2N)C)CCOP(=O)(O)OP(=O)(O)[O-]</p>
            <p>PubChem ID: Compound(5431)</p>
            <p>InChI Key: AYEKOFBPNLCAJY-UHFFFAOYSA-N</p>
          </html>
        </notes>
      </species>
      <species id="M_cpd00023_m" name="L-Glutamate" compartment="m">
        <notes>
          <html xmlns="http://www.w3.org/1999/xhtml">
            <p>FORMULA: C5H9NO4</p>
            <p>Canonical SMILES: C(CC(=O)O)C(C(=O)O)N</p>
            <p>PubChem ID: Compound(33032)</p>
            <p>InChI Key: WHUUTDBJXJRKMK-VKHMYHEASA-N</p>
          </html>
        </notes>
      </species>
      <species id="M_cpd16763_c" name="2-Amino-4-hydroxy-6-hydroxymethyl-7,8-dihydropteridine" compartment="c">
        <notes>
          <html xmlns="http://www.w3.org/1999/xhtml">
            <p>FORMULA: C7H9N5O2</p>
            <p>Canonical SMILES: C1C(=NC2=C(N1)NC(=NC2=O)N)CO</p>
            <p>PubChem ID: Compound(218)</p>
            <p>InChI Key: CQQNNQTXUGLUEV-UHFFFAOYSA-N</p>
          </html>
        </notes>
      </species>
      <species id="M_cpd00137_c" name="Citrate" compartment="c">
        <notes>
          <html xmlns="http://www.w3.org/1999/xhtml">
            <p>FORMULA: C6H8O7</p>
            <p>Canonical SMILES: C(C(=O)O)C(CC(=O)O)(C(=O)O)O</p>
            <p>PubChem ID: Compound(311)</p>
            <p>InChI Key: KRKNYBCHXYNGOX-UHFFFAOYSA-N</p>
          </html>
        </notes>
      </species>
      <species id="M_cpd00036_c" name="Succinate" compartment="c">
        <notes>
          <html xmlns="http://www.w3.org/1999/xhtml">
            <p>FORMULA: C4H4O4</p>
            <p>Canonical SMILES: C(CC(=O)[O-])C(=O)[O-]</p>
            <p>PubChem ID: Compound(160419)</p>
            <p>InChI Key: KDYFGRWQOYBRFD-UHFFFAOYSA-L</p>
          </html>
        </notes>
      </species>
      <species id="M_cpd00851_c" name="Hydroxyproline" compartment="c">
        <notes>
          <html xmlns="http://www.w3.org/1999/xhtml">
            <p>FORMULA: C5H9NO3</p>
            <p>Canonical SMILES: C1C(CNC1C(=O)O)O</p>
            <p>PubChem ID: Compound(5810)</p>
            <p>InChI Key: PMMYEEVYMWASQN-DMTCNVIQSA-N</p>
          </html>
        </notes>
      </species>
      <species id="M_cpd02027_c" name="S-Methyl-L-methionine" compartment="c">
        <notes>
          <html xmlns="http://www.w3.org/1999/xhtml">
            <p>FORMULA: C6H14NO2S</p>
            <p>Canonical SMILES: C[S+](C)CCC(C(=O)O)N</p>
            <p>PubChem ID: Compound(145692)</p>
            <p>InChI Key: YDBYJHTYSHBBAU-YFKPBYRVSA-O</p>
          </html>
        </notes>
      </species>
      <species id="M_cpd00939_c" name="4-Amino-5-hydroxymethyl-2-methylpyrimidine" compartment="c">
        <notes>
          <html xmlns="http://www.w3.org/1999/xhtml">
            <p>FORMULA: C6H9N3O</p>
            <p>Canonical SMILES: CC1=NC=C(C(=N1)N)CO</p>
            <p>PubChem ID: Compound(777)</p>
            <p>InChI Key: VUTBELPREDJDDH-UHFFFAOYSA-N</p>
          </html>
        </notes>
      </species>
      <species id="M_cpd02775_c" name="4-Amino-2-methyl-5-phosphomethylpyrimidine" compartment="c">
        <notes>
          <html xmlns="http://www.w3.org/1999/xhtml">
            <p>FORMULA: C6H10N3O4P</p>
            <p>Canonical SMILES: CC1=NC=C(C(=N1)N)COP(=O)(O)O</p>
            <p>PubChem ID: Compound(216)</p>
            <p>InChI Key: PKYFHKIYHBRTPI-UHFFFAOYSA-N</p>
          </html>
        </notes>
      </species>
      <species id="M_cpd02894_c" name="2-Methyl-4-amino-5-hydroxymethylpyrimidine diphosphate" compartment="c">
        <notes>
          <html xmlns="http://www.w3.org/1999/xhtml">
            <p>FORMULA: C6H11N3O7P2</p>
            <p>Canonical SMILES: CC1=NC=C(C(=N1)N)COP(=O)(O)OP(=O)(O)O</p>
            <p>PubChem ID: Compound(217)</p>
            <p>InChI Key: AGQJQCFEPUVXNK-UHFFFAOYSA-N</p>
          </html>
        </notes>
      </species>
      <species id="M_cpd02654_c" name="4-Methyl-5-(2-phosphoethyl)-thiazole" compartment="c">
        <notes>
          <html xmlns="http://www.w3.org/1999/xhtml">
            <p>FORMULA: C6H8NO4PS</p>
            <p>Canonical SMILES: CC1=C(SC=N1)CCOP(=O)([O-])[O-]</p>
            <p>PubChem ID: Compound(25245616)</p>
            <p>InChI Key: OCYMERZCMYJQQO-UHFFFAOYSA-L</p>
          </html>
        </notes>
      </species>
      <species id="M_cpd02636_c" name="5-(2-Hydroxyethyl)-4-methylthiazole" compartment="c">
        <notes>
          <html xmlns="http://www.w3.org/1999/xhtml">
            <p>FORMULA: C6H9NOS</p>
            <p>Canonical SMILES: CC1=C(SC=N1)CCO</p>
            <p>PubChem ID: Compound(1136)</p>
            <p>InChI Key: BKAWJIRCKVUVED-UHFFFAOYSA-N</p>
          </html>
        </notes>
      </species>
      <species id="M_cpd00793_c" name="Thiamine monophosphate" compartment="c">
        <notes>
          <html xmlns="http://www.w3.org/1999/xhtml">
            <p>FORMULA: C12H18N4O4PS</p>
            <p>Canonical SMILES: CC1=C(SC=[N+]1CC2=CN=C(N=C2N)C)CCOP(=O)(O)O</p>
            <p>PubChem ID: Compound(1131)</p>
            <p>InChI Key: HZSAJDVWZRBGIF-UHFFFAOYSA-O</p>
          </html>
        </notes>
      </species>
      <species id="M_cpd00220_c" name="Riboflavin" compartment="c">
        <notes>
          <html xmlns="http://www.w3.org/1999/xhtml">
            <p>FORMULA: C17H20N4O6</p>
            <p>Canonical SMILES: CC1=CC2=C(C=C1C)N(C3=NC(=O)NC(=O)C3=N2)CC(C(C(CO)O)O)O</p>
            <p>PubChem ID: Compound(493570)</p>
            <p>InChI Key: AUNGANRZJHBGPY-SCRDCRAPSA-N</p>
          </html>
        </notes>
      </species>
      <species id="M_cpd00050_c" name="FMN" compartment="c">
        <notes>
          <html xmlns="http://www.w3.org/1999/xhtml">
            <p>FORMULA: C17H21N4O9P</p>
            <p>Canonical SMILES: CC1=CC2=C(C=C1C)N(C3=NC(=O)NC(=O)C3=N2)CC(C(C(COP(=O)(O)O)O)O)O</p>
            <p>PubChem ID: Compound(643976)</p>
            <p>InChI Key: FVTCRASFADXXNN-SCRDCRAPSA-N</p>
          </html>
        </notes>
      </species>
      <species id="M_cpd00054_m" name="L-Serine" compartment="m">
        <notes>
          <html xmlns="http://www.w3.org/1999/xhtml">
            <p>FORMULA: C3H7NO3</p>
            <p>Canonical SMILES: C(C(C(=O)O)N)O</p>
            <p>PubChem ID: Compound(5951)</p>
            <p>InChI Key: MTCFGRXMJLQNBG-REOHCLBHSA-N</p>
          </html>
        </notes>
      </species>
      <species id="M_cpd03557_c" name="2-Acyl-sn-glycero-3-phosphoethanolamine" compartment="c">
        <notes>
          <html xmlns="http://www.w3.org/1999/xhtml">
            <p>FORMULA: C6H13NO7PR</p>
            <p>Canonical SMILES: C(COP(=O)([O-])OCC(CO)OC=O)[NH3+]</p>
            <p>PubChem ID: Compound(57339183)</p>
            <p>InChI Key: MIVJYYBLTQGACL-ZCFIWIBFSA-N</p>
          </html>
        </notes>
      </species>
      <species id="M_cpd00517_a" name="1-Acyl-sn-glycerol 3-phosphate" compartment="a">
        <notes>
          <html xmlns="http://www.w3.org/1999/xhtml">
            <p>FORMULA: C4H8O7PR</p>
            <p>Canonical SMILES: C(C(COP(=O)(O)O)O)OC=O</p>
            <p>PubChem ID: Compound(25163997)</p>
            <p>InChI Key: FIZSCSXWOJBHKQ-SCSAIBSYSA-N</p>
          </html>
        </notes>
      </species>
      <species id="M_cpd11611_a" name="Acyl-CoA" compartment="a">
        <notes>
          <html xmlns="http://www.w3.org/1999/xhtml">
            <p>FORMULA: C22H35N7O17P3SR</p>
            <p>Canonical SMILES: No Canonical SMILES</p>
            <p>PubChem ID: 3342 (PubChem SID)</p>
            <p>InChI Key: No InChi Key</p>
          </html>
        </notes>
      </species>
      <species id="M_cpd11422_a" name="Phosphatidate" compartment="a">
        <notes>
          <html xmlns="http://www.w3.org/1999/xhtml">
            <p>FORMULA: C5H7O8PR2</p>
            <p>Canonical SMILES: C(C(COP(=O)([O-])[O-])OC=O)OC=O</p>
            <p>PubChem ID: Compound(45266627)</p>
            <p>InChI Key: YOMDOOYNZDMRMW-UHFFFAOYSA-L</p>
          </html>
        </notes>
      </species>
      <species id="M_cpd00281_m" name="GABA" compartment="m">
        <notes>
          <html xmlns="http://www.w3.org/1999/xhtml">
            <p>FORMULA: C4H9NO2</p>
            <p>Canonical SMILES: C(CC(=O)O)CN</p>
            <p>PubChem ID: Compound(119)</p>
            <p>InChI Key: BTCSSZJGUNDROE-UHFFFAOYSA-N</p>
          </html>
        </notes>
      </species>
      <species id="M_cpd00199_m" name="Succinate semialdehyde" compartment="m">
        <notes>
          <html xmlns="http://www.w3.org/1999/xhtml">
            <p>FORMULA: C4H5O3</p>
            <p>Canonical SMILES: C(CC(=O)[O-])C=O</p>
            <p>PubChem ID: Compound(9543238)</p>
            <p>InChI Key: UIUJIQZEACWQSV-UHFFFAOYSA-M</p>
          </html>
        </notes>
      </species>
      <species id="M_cpd00281_c" name="GABA" compartment="c">
        <notes>
          <html xmlns="http://www.w3.org/1999/xhtml">
            <p>FORMULA: C4H9NO2</p>
            <p>Canonical SMILES: C(CC(=O)O)CN</p>
            <p>PubChem ID: Compound(119)</p>
            <p>InChI Key: BTCSSZJGUNDROE-UHFFFAOYSA-N</p>
          </html>
        </notes>
      </species>
      <species id="M_cpd11940_c" name="Haemoglobin" compartment="c">
        <notes>
          <html xmlns="http://www.w3.org/1999/xhtml">
            <p>FORMULA: C2974H5692N784O1384S16Fe4</p>
          </html>
        </notes>
      </species>
      <species id="M_Haemozoin_c" name="Haemozoin" compartment="c">
        <notes>
          <html xmlns="http://www.w3.org/1999/xhtml">
            <p>FORMULA: C272H248Fe8N32O32</p>
          </html>
        </notes>
      </species>
      <species id="M_cpd11470_c" name="Octanoyl-[acp]" compartment="c">
        <notes>
          <html xmlns="http://www.w3.org/1999/xhtml">
            <p>FORMULA: C8H15OSR</p>
          </html>
        </notes>
      </species>
      <species id="M_cpd00109_c" name="Ferricytochrome c" compartment="c">
        <notes>
          <html xmlns="http://www.w3.org/1999/xhtml">
            <p>FORMULA: C42H44FeN8O8S2R4</p>
          </html>
        </notes>
      </species>
      <species id="M_cpd12052_c" name="Apocytochrome c" compartment="c">
        <notes>
          <html xmlns="http://www.w3.org/1999/xhtml">
            <p>FORMULA: C8H12N4O4S2R4</p>
          </html>
        </notes>
      </species>
      <species id="M_cpd02557_c" name="all-trans-Octaprenyl diphosphate" compartment="c">
        <notes>
          <html xmlns="http://www.w3.org/1999/xhtml">
            <p>FORMULA: C40H68O7P2</p>
          </html>
        </notes>
      </species>
      <species id="M_cpd00481_c" name="2-Methylpropanoyl-CoA" compartment="c">
        <notes>
          <html xmlns="http://www.w3.org/1999/xhtml">
            <p>FORMULA: C25H42N7O17P3S</p>
          </html>
        </notes>
      </species>
      <species id="M_cpd00760_c" name="(S)-2-Methylbutanoyl-CoA" compartment="c">
        <notes>
          <html xmlns="http://www.w3.org/1999/xhtml">
            <p>FORMULA: C26H44N7O17P3S</p>
          </html>
        </notes>
      </species>
      <species id="M_cpd01882_c" name="3-Methylbutanoyl-CoA" compartment="c">
        <notes>
          <html xmlns="http://www.w3.org/1999/xhtml">
            <p>FORMULA: C26H40N7O17P3S</p>
          </html>
        </notes>
      </species>
      <species id="M_cpd00199_c" name="Succinate semialdehyde" compartment="c">
        <notes>
          <html xmlns="http://www.w3.org/1999/xhtml">
            <p>FORMULA: C4H5O3</p>
          </html>
        </notes>
      </species>
      <species id="M_cpd00214_c" name="Palmitate" compartment="c">
        <notes>
          <html xmlns="http://www.w3.org/1999/xhtml">
            <p>FORMULA: C16H32O2</p>
          </html>
        </notes>
      </species>
      <species id="M_cpd12458_c" name="Stearoyl-[acyl-carrier protein]" compartment="c">
        <notes>
          <html xmlns="http://www.w3.org/1999/xhtml">
            <p>FORMULA: C18H35OSR</p>
          </html>
        </notes>
      </species>
      <species id="M_cpd00283_c" name="Geranyl diphosphate" compartment="c">
        <notes>
          <html xmlns="http://www.w3.org/1999/xhtml">
            <p>FORMULA: C10H20O7P2</p>
          </html>
        </notes>
      </species>
      <species id="M_cpd11476_c" name="Hexadecanoyl-[acp]" compartment="c">
        <notes>
          <html xmlns="http://www.w3.org/1999/xhtml">
            <p>FORMULA: C16H31OSR</p>
          </html>
        </notes>
      </species>
      <species id="M_cpd11477_c" name="trans-Hexadec-2-enoyl-[acp]" compartment="c">
        <notes>
          <html xmlns="http://www.w3.org/1999/xhtml">
            <p>FORMULA: C16H29OSR</p>
          </html>
        </notes>
      </species>
      <species id="M_cpd00027_c_boundary" name="D-Glucose" compartment="c" boundaryCondition="true">
        <notes>
          <html xmlns="http://www.w3.org/1999/xhtml">
            <p>FORMULA: C6H12O6</p>
            <p>Canonical SMILES: C(C1C(C(C(C(O1)O)O)O)O)O</p>
            <p>PubChem ID: Compound(5793)</p>
            <p>InChI Key: WQZGKKKJIJFFOK-GASJEMHNSA-N</p>
          </html>
        </notes>
      </species>
      <species id="M_cpd00002_c_boundary" name="ATP" compartment="c" boundaryCondition="true">
        <notes>
          <html xmlns="http://www.w3.org/1999/xhtml">
            <p>FORMULA: C10H16N5O13P3</p>
            <p>Canonical SMILES: C1=NC2=C(C(=N1)N)N=CN2C3C(C(C(O3)COP(=O)(O)OP(=O)(O)OP(=O)(O)O)O)O</p>
            <p>PubChem ID: Compound(5957)</p>
            <p>InChI Key: ZKHQWZAMYRWXGA-KQYNXXCUSA-N</p>
          </html>
        </notes>
      </species>
      <species id="M_cpd00128_c_boundary" name="Adenine" compartment="c" boundaryCondition="true">
        <notes>
          <html xmlns="http://www.w3.org/1999/xhtml">
            <p>FORMULA: C5H5N5</p>
            <p>Canonical SMILES: C1=NC2=C(N1)C(=NC=N2)N</p>
            <p>PubChem ID: Compound(190)</p>
            <p>InChI Key: GFFGJBXGBJISGV-UHFFFAOYSA-N</p>
          </html>
        </notes>
      </species>
      <species id="M_cpd00182_c_boundary" name="Adenosine" compartment="c" boundaryCondition="true">
        <notes>
          <html xmlns="http://www.w3.org/1999/xhtml">
            <p>FORMULA: C10H13N5O4</p>
            <p>Canonical SMILES: C1=NC2=C(C(=N1)N)N=CN2C3C(C(C(O3)CO)O)O</p>
            <p>PubChem ID: Compound(60961)</p>
            <p>InChI Key: OIRDTQYFTABQOQ-KQYNXXCUSA-N</p>
          </html>
        </notes>
      </species>
      <species id="M_cpd00011_c_boundary" name="CO2" compartment="c" boundaryCondition="true">
        <notes>
          <html xmlns="http://www.w3.org/1999/xhtml">
            <p>FORMULA: CO2</p>
            <p>Canonical SMILES: C(=O)=O</p>
            <p>PubChem ID: Compound(280)</p>
            <p>InChI Key: CURLTUGMZLYLDI-UHFFFAOYSA-N</p>
          </html>
        </notes>
      </species>
      <species id="M_cpd00106_c_boundary" name="Fumarate" compartment="c" boundaryCondition="true">
        <notes>
          <html xmlns="http://www.w3.org/1999/xhtml">
            <p>FORMULA: C4H2O4</p>
            <p>Canonical SMILES: C(=CC(=O)[O-])C(=O)[O-]</p>
            <p>PubChem ID: Compound(5460307)</p>
            <p>InChI Key: VZCYOOQTPOCHFL-OWOJBTEDSA-L</p>
          </html>
        </notes>
      </species>
      <species id="M_cpd00111_c_boundary" name="GSSG, Glutathione disulfide" compartment="c" boundaryCondition="true">
        <notes>
          <html xmlns="http://www.w3.org/1999/xhtml">
            <p>FORMULA: C20H32N6O12S2</p>
            <p>Canonical SMILES: C(CC(=O)NC(CSSCC(C(=O)NCC(=O)O)NC(=O)CCC(C(=O)O)N)C(=O)NCC(=O)O)C(C(=O)O)N</p>
            <p>PubChem ID: Compound(65359)</p>
            <p>InChI Key: YPZRWBKMTBYPTK-BJDJZHNGSA-N</p>
          </html>
        </notes>
      </species>
      <species id="M_cpd00053_c_boundary" name="L-Glutamine" compartment="c" boundaryCondition="true">
        <notes>
          <html xmlns="http://www.w3.org/1999/xhtml">
            <p>FORMULA: C5H10N2O3</p>
            <p>Canonical SMILES: C(CC(=O)N)C(C(=O)O)N</p>
            <p>PubChem ID: Compound(5961)</p>
            <p>InChI Key: ZDXPYRJPNDTMRX-VKHMYHEASA-N</p>
          </html>
        </notes>
      </species>
      <species id="M_cpd00100_c_boundary" name="Glycerol" compartment="c" boundaryCondition="true">
        <notes>
          <html xmlns="http://www.w3.org/1999/xhtml">
            <p>FORMULA: C3H8O3</p>
            <p>Canonical SMILES: C(C(CO)O)O</p>
            <p>PubChem ID: Compound(753)</p>
            <p>InChI Key: PEDCQBHIVMGVHV-UHFFFAOYSA-N</p>
          </html>
        </notes>
      </species>
      <species id="M_cpd00001_c_boundary" name="H2O" compartment="c" boundaryCondition="true">
        <notes>
          <html xmlns="http://www.w3.org/1999/xhtml">
            <p>FORMULA: H2O</p>
            <p>Canonical SMILES: O</p>
            <p>PubChem ID: Compound(962)</p>
            <p>InChI Key: XLYOFNOQVPJJNP-UHFFFAOYSA-N</p>
          </html>
        </notes>
      </species>
      <species id="M_cpd00242_c_boundary" name="HCO3-" compartment="c" boundaryCondition="true">
        <notes>
          <html xmlns="http://www.w3.org/1999/xhtml">
            <p>FORMULA: CHO3</p>
            <p>Canonical SMILES: C(=O)(O)[O-]</p>
            <p>PubChem ID: Compound(769)</p>
            <p>InChI Key: BVKZGUZCCUSVTD-UHFFFAOYSA-M</p>
          </html>
        </notes>
      </species>
      <species id="M_cpd00067_c_boundary" name="H+" compartment="c" boundaryCondition="true">
        <notes>
          <html xmlns="http://www.w3.org/1999/xhtml">
            <p>FORMULA: H</p>
            <p>Canonical SMILES: [H+]</p>
            <p>PubChem ID: Compound(1038)</p>
            <p>InChI Key: GPRLSGONYQIRFK-UHFFFAOYSA-N</p>
          </html>
        </notes>
      </species>
      <species id="M_cpd00226_c_boundary" name="Hypoxanthine" compartment="c" boundaryCondition="true">
        <notes>
          <html xmlns="http://www.w3.org/1999/xhtml">
            <p>FORMULA: C5H4N4O</p>
            <p>Canonical SMILES: C1=NC2=C(N1)C(=O)N=CN2</p>
            <p>PubChem ID: Compound(790)</p>
            <p>InChI Key: FDGQSTZJBFJUBT-UHFFFAOYSA-N</p>
          </html>
        </notes>
      </species>
      <species id="M_cpd00107_c_boundary" name="L-Leucine" compartment="c" boundaryCondition="true">
        <notes>
          <html xmlns="http://www.w3.org/1999/xhtml">
            <p>FORMULA: C6H13NO2</p>
            <p>Canonical SMILES: CC(C)CC(C(=O)O)N</p>
            <p>PubChem ID: Compound(6106)</p>
            <p>InChI Key: ROHFNLRQFUQHCH-YFKPBYRVSA-N</p>
          </html>
        </notes>
      </species>
      <species id="M_cpd00130_c_boundary" name="(S)-Malate" compartment="c" boundaryCondition="true">
        <notes>
          <html xmlns="http://www.w3.org/1999/xhtml">
            <p>FORMULA: C4H6O5</p>
            <p>Canonical SMILES: C(C(C(=O)O)O)C(=O)O</p>
            <p>PubChem ID: Compound(222656)</p>
            <p>InChI Key: BJEPYKJPYRNKOW-REOHCLBHSA-N</p>
          </html>
        </notes>
      </species>
      <species id="M_cpd00013_c_boundary" name="NH3" compartment="c" boundaryCondition="true">
        <notes>
          <html xmlns="http://www.w3.org/1999/xhtml">
            <p>FORMULA: H3N</p>
            <p>Canonical SMILES: N</p>
            <p>PubChem ID: Compound(222)</p>
            <p>InChI Key: QGZKDVFQNNGYKY-UHFFFAOYSA-N</p>
          </html>
        </notes>
      </species>
      <species id="M_cpd00007_c_boundary" name="Oxygen" compartment="c" boundaryCondition="true">
        <notes>
          <html xmlns="http://www.w3.org/1999/xhtml">
            <p>FORMULA: O2</p>
            <p>Canonical SMILES: O=O</p>
            <p>PubChem ID: Compound(977)</p>
            <p>InChI Key: MYMOFIZGZYHOMD-UHFFFAOYSA-N</p>
          </html>
        </notes>
      </species>
      <species id="M_cpd00012_c_boundary" name="Diphosphate" compartment="c" boundaryCondition="true">
        <notes>
          <html xmlns="http://www.w3.org/1999/xhtml">
            <p>FORMULA: O7P2</p>
            <p>Canonical SMILES: [O-]P(=O)([O-])OP(=O)([O-])[O-]</p>
            <p>PubChem ID: Compound(644102)</p>
            <p>InChI Key: XPPKVPWEQAFLFU-UHFFFAOYSA-J</p>
          </html>
        </notes>
      </species>
      <species id="M_cpd00009_c_boundary" name="Orthophosphate" compartment="c" boundaryCondition="true">
        <notes>
          <html xmlns="http://www.w3.org/1999/xhtml">
            <p>FORMULA: O4P</p>
            <p>Canonical SMILES: [O-]P(=O)([O-])[O-]</p>
            <p>PubChem ID: Compound(1061)</p>
            <p>InChI Key: NBIIXXVUZAFLBC-UHFFFAOYSA-K</p>
          </html>
        </notes>
      </species>
      <species id="M_cpd00159_c_boundary" name="(S)-Lactate" compartment="c" boundaryCondition="true">
        <notes>
          <html xmlns="http://www.w3.org/1999/xhtml">
            <p>FORMULA: C3H6O3</p>
            <p>Canonical SMILES: CC(C(=O)O)O</p>
            <p>PubChem ID: Compound(107689)</p>
            <p>InChI Key: JVTAAEKCZFNVCJ-REOHCLBHSA-N</p>
          </html>
        </notes>
      </species>
      <species id="M_cpd00073_c_boundary" name="Urea" compartment="c" boundaryCondition="true">
        <notes>
          <html xmlns="http://www.w3.org/1999/xhtml">
            <p>FORMULA: CH4N2O</p>
            <p>Canonical SMILES: C(=O)(N)N</p>
            <p>PubChem ID: Compound(1176)</p>
            <p>InChI Key: XSQUKJJJFZCRTK-UHFFFAOYSA-N</p>
          </html>
        </notes>
      </species>
      <species id="M_cpd00035_c_boundary" name="L-Alanine" compartment="c" boundaryCondition="true">
        <notes>
          <html xmlns="http://www.w3.org/1999/xhtml">
            <p>FORMULA: C3H7NO2</p>
            <p>Canonical SMILES: CC(C(=O)O)N</p>
            <p>PubChem ID: Compound(5950)</p>
            <p>InChI Key: QNAYBMKLOCPYGJ-REOHCLBHSA-N</p>
          </html>
        </notes>
      </species>
      <species id="M_cpd00051_c_boundary" name="L-Arginine" compartment="c" boundaryCondition="true">
        <notes>
          <html xmlns="http://www.w3.org/1999/xhtml">
            <p>FORMULA: C6H14N4O2</p>
            <p>Canonical SMILES: C(CC(C(=O)O)N)CN=C(N)N</p>
            <p>PubChem ID: Compound(6322)</p>
            <p>InChI Key: ODKSFYDXXFIFQN-BYPYZUCNSA-N</p>
          </html>
        </notes>
      </species>
      <species id="M_cpd00132_c_boundary" name="L-Asparagine" compartment="c" boundaryCondition="true">
        <notes>
          <html xmlns="http://www.w3.org/1999/xhtml">
            <p>FORMULA: C4H8N2O3</p>
            <p>Canonical SMILES: C(C(C(=O)O)N)C(=O)N</p>
            <p>PubChem ID: Compound(6267)</p>
            <p>InChI Key: DCXYFEDJOCDNAF-REOHCLBHSA-N</p>
          </html>
        </notes>
      </species>
      <species id="M_cpd00041_c_boundary" name="L-Aspartate" compartment="c" boundaryCondition="true">
        <notes>
          <html xmlns="http://www.w3.org/1999/xhtml">
            <p>FORMULA: C4H7NO4</p>
            <p>Canonical SMILES: C(C(C(=O)O)N)C(=O)O</p>
            <p>PubChem ID: Compound(5960)</p>
            <p>InChI Key: CKLJMWTZIZZHCS-REOHCLBHSA-N</p>
          </html>
        </notes>
      </species>
      <species id="M_cpd00084_c_boundary" name="L-Cysteine" compartment="c" boundaryCondition="true">
        <notes>
          <html xmlns="http://www.w3.org/1999/xhtml">
            <p>FORMULA: C3H7NO2S</p>
            <p>Canonical SMILES: C(C(C(=O)O)N)S</p>
            <p>PubChem ID: Compound(5862)</p>
            <p>InChI Key: XUJNEKJLAYXESH-REOHCLBHSA-N</p>
          </html>
        </notes>
      </species>
      <species id="M_cpd00023_c_boundary" name="L-Glutamate" compartment="c" boundaryCondition="true">
        <notes>
          <html xmlns="http://www.w3.org/1999/xhtml">
            <p>FORMULA: C5H9NO4</p>
            <p>Canonical SMILES: C(CC(=O)O)C(C(=O)O)N</p>
            <p>PubChem ID: Compound(33032)</p>
            <p>InChI Key: WHUUTDBJXJRKMK-VKHMYHEASA-N</p>
          </html>
        </notes>
      </species>
      <species id="M_cpd00042_c_boundary" name="Glutathione" compartment="c" boundaryCondition="true">
        <notes>
          <html xmlns="http://www.w3.org/1999/xhtml">
            <p>FORMULA: C10H17N3O6S</p>
            <p>Canonical SMILES: C(CC(=O)NC(CS)C(=O)NCC(=O)O)C(C(=O)O)N</p>
            <p>PubChem ID: Compound(124886)</p>
            <p>InChI Key: RWSXRVCMGQZWBV-WDSKDSINSA-N</p>
          </html>
        </notes>
      </species>
      <species id="M_cpd00033_c_boundary" name="Glycine" compartment="c" boundaryCondition="true">
        <notes>
          <html xmlns="http://www.w3.org/1999/xhtml">
            <p>FORMULA: C2H5NO2</p>
            <p>Canonical SMILES: C(C(=O)O)N</p>
            <p>PubChem ID: Compound(750)</p>
            <p>InChI Key: DHMQDGOQFOQNFH-UHFFFAOYSA-N</p>
          </html>
        </notes>
      </species>
      <species id="M_cpd00119_c_boundary" name="L-Histidine" compartment="c" boundaryCondition="true">
        <notes>
          <html xmlns="http://www.w3.org/1999/xhtml">
            <p>FORMULA: C6H9N3O2</p>
            <p>Canonical SMILES: C1=C(NC=N1)CC(C(=O)O)N</p>
            <p>PubChem ID: Compound(6274)</p>
            <p>InChI Key: HNDVDQJCIGZPNO-YFKPBYRVSA-N</p>
          </html>
        </notes>
      </species>
      <species id="M_cpd00322_c_boundary" name="L-Isoleucine" compartment="c" boundaryCondition="true">
        <notes>
          <html xmlns="http://www.w3.org/1999/xhtml">
            <p>FORMULA: C6H13NO2</p>
            <p>Canonical SMILES: CCC(C)C(C(=O)O)N</p>
            <p>PubChem ID: Compound(6306)</p>
            <p>InChI Key: AGPKZVBTJJNPAG-WHFBIAKZSA-N</p>
          </html>
        </notes>
      </species>
      <species id="M_cpd00039_c_boundary" name="L-Lysine" compartment="c" boundaryCondition="true">
        <notes>
          <html xmlns="http://www.w3.org/1999/xhtml">
            <p>FORMULA: C6H14N2O2</p>
            <p>Canonical SMILES: C(CCN)CC(C(=O)O)N</p>
            <p>PubChem ID: Compound(5962)</p>
            <p>InChI Key: KDXKERNSBIXSRK-YFKPBYRVSA-N</p>
          </html>
        </notes>
      </species>
      <species id="M_cpd00060_c_boundary" name="L-Methionine" compartment="c" boundaryCondition="true">
        <notes>
          <html xmlns="http://www.w3.org/1999/xhtml">
            <p>FORMULA: C5H11NO2S</p>
            <p>Canonical SMILES: CSCCC(C(=O)O)N</p>
            <p>PubChem ID: Compound(6137)</p>
            <p>InChI Key: FFEARJCKVFRZRR-BYPYZUCNSA-N</p>
          </html>
        </notes>
      </species>
      <species id="M_cpd00066_c_boundary" name="L-Phenylalanine" compartment="c" boundaryCondition="true">
        <notes>
          <html xmlns="http://www.w3.org/1999/xhtml">
            <p>FORMULA: C9H11NO2</p>
            <p>Canonical SMILES: C1=CC=C(C=C1)CC(C(=O)O)N</p>
            <p>PubChem ID: Compound(6140)</p>
            <p>InChI Key: COLNVLDHVKWLRT-QMMMGPOBSA-N</p>
          </html>
        </notes>
      </species>
      <species id="M_cpd00129_c_boundary" name="L-Proline" compartment="c" boundaryCondition="true">
        <notes>
          <html xmlns="http://www.w3.org/1999/xhtml">
            <p>FORMULA: C5H9NO2</p>
            <p>Canonical SMILES: C1CC(NC1)C(=O)O</p>
            <p>PubChem ID: Compound(145742)</p>
            <p>InChI Key: ONIBWKKTOPOVIA-BYPYZUCNSA-N</p>
          </html>
        </notes>
      </species>
      <species id="M_cpd00098_c_boundary" name="Choline" compartment="c" boundaryCondition="true">
        <notes>
          <html xmlns="http://www.w3.org/1999/xhtml">
            <p>FORMULA: C5H14NO</p>
            <p>Canonical SMILES: C[N+](C)(C)CCO</p>
            <p>PubChem ID: Compound(305)</p>
            <p>InChI Key: OEYIOHPDSNJKLS-UHFFFAOYSA-N</p>
          </html>
        </notes>
      </species>
      <species id="M_cpd00054_c_boundary" name="L-Serine" compartment="c" boundaryCondition="true">
        <notes>
          <html xmlns="http://www.w3.org/1999/xhtml">
            <p>FORMULA: C3H7NO3</p>
            <p>Canonical SMILES: C(C(C(=O)O)N)O</p>
            <p>PubChem ID: Compound(5951)</p>
            <p>InChI Key: MTCFGRXMJLQNBG-REOHCLBHSA-N</p>
          </html>
        </notes>
      </species>
      <species id="M_cpd00161_c_boundary" name="L-Threonine" compartment="c" boundaryCondition="true">
        <notes>
          <html xmlns="http://www.w3.org/1999/xhtml">
            <p>FORMULA: C4H9NO3</p>
            <p>Canonical SMILES: CC(C(C(=O)O)N)O</p>
            <p>PubChem ID: Compound(6288)</p>
            <p>InChI Key: AYFVYJQAPQTCCC-GBXIJSLDSA-N</p>
          </html>
        </notes>
      </species>
      <species id="M_cpd00065_c_boundary" name="L-Tryptophan" compartment="c" boundaryCondition="true">
        <notes>
          <html xmlns="http://www.w3.org/1999/xhtml">
            <p>FORMULA: C11H12N2O2</p>
            <p>Canonical SMILES: C1=CC=C2C(=C1)C(=CN2)CC(C(=O)O)N</p>
            <p>PubChem ID: Compound(6305)</p>
            <p>InChI Key: QIVBCDIJIAJPQS-VIFPVBQESA-N</p>
          </html>
        </notes>
      </species>
      <species id="M_cpd00069_c_boundary" name="L-Tyrosine" compartment="c" boundaryCondition="true">
        <notes>
          <html xmlns="http://www.w3.org/1999/xhtml">
            <p>FORMULA: C9H11NO3</p>
            <p>Canonical SMILES: C1=CC(=CC=C1CC(C(=O)O)N)O</p>
            <p>PubChem ID: Compound(6057)</p>
            <p>InChI Key: OUYCCCASQSFEME-QMMMGPOBSA-N</p>
          </html>
        </notes>
      </species>
      <species id="M_cpd00156_c_boundary" name="L-Valine" compartment="c" boundaryCondition="true">
        <notes>
          <html xmlns="http://www.w3.org/1999/xhtml">
            <p>FORMULA: C5H11NO2</p>
            <p>Canonical SMILES: CC(C)C(C(=O)O)N</p>
            <p>PubChem ID: Compound(6287)</p>
            <p>InChI Key: KZSNJWFQEVHDMF-BYPYZUCNSA-N</p>
          </html>
        </notes>
      </species>
      <species id="M_cpd00510_c_boundary" name="2-Deoxy-D-ribose 5-phosphate" compartment="c" boundaryCondition="true">
        <notes>
          <html xmlns="http://www.w3.org/1999/xhtml">
            <p>FORMULA: C5H11O7P</p>
            <p>Canonical SMILES: C1C(C(OC1O)COP(=O)(O)O)O</p>
            <p>PubChem ID: Compound(439288)</p>
            <p>InChI Key: KKZFLSZAWCYPOC-PYHARJCCSA-N</p>
          </html>
        </notes>
      </species>
      <species id="M_cpd00071_c_boundary" name="Acetaldehyde" compartment="c" boundaryCondition="true">
        <notes>
          <html xmlns="http://www.w3.org/1999/xhtml">
            <p>FORMULA: C2H4O</p>
            <p>Canonical SMILES: CC=O</p>
            <p>PubChem ID: Compound(177)</p>
            <p>InChI Key: IKHGUXGNUITLKF-UHFFFAOYSA-N</p>
          </html>
        </notes>
      </species>
      <species id="M_cpd00588_c_boundary" name="D-Sorbitol" compartment="c" boundaryCondition="true">
        <notes>
          <html xmlns="http://www.w3.org/1999/xhtml">
            <p>FORMULA: C6H14O6</p>
            <p>Canonical SMILES: C(C(C(C(C(CO)O)O)O)O)O</p>
            <p>PubChem ID: Compound(5780)</p>
            <p>InChI Key: FBPFZTCFMRRESA-JGWLITMVSA-N</p>
          </html>
        </notes>
      </species>
      <species id="M_cpd02574_c_boundary" name="S-Methyl-5-thio-D-ribose 1-phosphate" compartment="c" boundaryCondition="true">
        <notes>
          <html xmlns="http://www.w3.org/1999/xhtml">
            <p>FORMULA: C6H13O7PS</p>
            <p>Canonical SMILES: CSCC1C(C(C(O1)OP(=O)(O)O)O)O</p>
            <p>PubChem ID: Compound(11988266)</p>
            <p>InChI Key: JTFITTQBRJDSTL-KVTDHHQDSA-N</p>
          </html>
        </notes>
      </species>
      <species id="M_cpd00160_c_boundary" name="Cholesterol" compartment="c" boundaryCondition="true">
        <notes>
          <html xmlns="http://www.w3.org/1999/xhtml">
            <p>FORMULA: C27H46O</p>
            <p>Canonical SMILES: CC(C)CCCC(C)C1CCC2C1(CCC3C2CC=C4C3(CCC(C4)O)C)C</p>
            <p>PubChem ID: Compound(5997)</p>
            <p>InChI Key: HVYWMOMLDIMFJA-DPAQBDIFSA-N</p>
          </html>
        </notes>
      </species>
      <species id="M_cpd12801_c_boundary" name="Cardiolipin" compartment="c" boundaryCondition="true">
        <notes>
          <html xmlns="http://www.w3.org/1999/xhtml">
            <p>FORMULA: C13H18O17P2R4</p>
            <p>Canonical SMILES: CCCCCCCCCCCCCCCCCC(=O)OCC(COP(=O)(O)OCC(COP(=O)(O)OCC(COC(=O)CCCCCCCCCCCCCCCCC)OC(=O)CCCCCCCCCCCCCCCCC)O)OC(=O)CCCCCCCCCCCCCCCCC</p>
            <p>PubChem ID: Compound(449005)</p>
            <p>InChI Key: XVTUQDWPJJBEHJ-KZCWQMDCSA-N</p>
          </html>
        </notes>
      </species>
      <species id="M_cpd00389_c_boundary" name="Biliverdin" compartment="c" boundaryCondition="true">
        <notes>
          <html xmlns="http://www.w3.org/1999/xhtml">
            <p>FORMULA: C33H34N4O6</p>
            <p>Canonical SMILES: CC1=C(C(=CC2=C(C(=C(N2)C=C3C(=C(C(=O)N3)C)C=C)C)CCC(=O)O)NC1=CC4=NC(=O)C(=C4C)C=C)CCC(=O)O</p>
            <p>PubChem ID: Compound(5280353)</p>
            <p>InChI Key: RCNSAJSGRJSBKK-NSQVQWHSSA-N</p>
          </html>
        </notes>
      </species>
      <species id="M_cpd00204_c_boundary" name="CO" compartment="c" boundaryCondition="true">
        <notes>
          <html xmlns="http://www.w3.org/1999/xhtml">
            <p>FORMULA: CO</p>
            <p>Canonical SMILES: [C-]#[O+]</p>
            <p>PubChem ID: Compound(281)</p>
            <p>InChI Key: UGFAIRIUMAVXCW-UHFFFAOYSA-N</p>
          </html>
        </notes>
      </species>
      <species id="M_cpd00558_c_boundary" name="Spermine" compartment="c" boundaryCondition="true">
        <notes>
          <html xmlns="http://www.w3.org/1999/xhtml">
            <p>FORMULA: C10H26N4</p>
            <p>Canonical SMILES: C(CCNCCCN)CNCCCN</p>
            <p>PubChem ID: Compound(1103)</p>
            <p>InChI Key: PFNFFQXMRSDOHW-UHFFFAOYSA-N</p>
          </html>
        </notes>
      </species>
      <species id="M_cpd00143_c_boundary" name="Phenylpyruvate" compartment="c" boundaryCondition="true">
        <notes>
          <html xmlns="http://www.w3.org/1999/xhtml">
            <p>FORMULA: C9H8O3</p>
            <p>Canonical SMILES: C1=CC=C(C=C1)CC(=O)C(=O)O</p>
            <p>PubChem ID: Compound(997)</p>
            <p>InChI Key: BTNMPGBKDVTSJY-UHFFFAOYSA-N</p>
          </html>
        </notes>
      </species>
      <species id="M_cpd00453_c_boundary" name="Propane-1,2-diol" compartment="c" boundaryCondition="true">
        <notes>
          <html xmlns="http://www.w3.org/1999/xhtml">
            <p>FORMULA: C3H8O2</p>
            <p>Canonical SMILES: CC(CO)O</p>
            <p>PubChem ID: Compound(1030)</p>
            <p>InChI Key: DNIAPMSPPWPWGF-UHFFFAOYSA-N</p>
          </html>
        </notes>
      </species>
      <species id="M_cpd00878_c_boundary" name="Glucosylceramide" compartment="c" boundaryCondition="true">
        <notes>
          <html xmlns="http://www.w3.org/1999/xhtml">
            <p>FORMULA: C25H46NO8R</p>
            <p>Canonical SMILES: CCCCCCCCCCCCCC=CC(C(COC1C(C(C(C(O1)CO)O)O)O)NC=O)O</p>
            <p>PubChem ID: Compound(53477559)</p>
            <p>InChI Key: BYWLNTJDYHPXFR-RASHCRKMSA-N</p>
          </html>
        </notes>
      </species>
      <species id="M_cpd00138_c_boundary" name="D-Mannose" compartment="c" boundaryCondition="true">
        <notes>
          <html xmlns="http://www.w3.org/1999/xhtml">
            <p>FORMULA: C6H12O6</p>
            <p>Canonical SMILES: C(C1C(C(C(C(O1)O)O)O)O)O</p>
            <p>PubChem ID: Compound(18950)</p>
            <p>InChI Key: WQZGKKKJIJFFOK-QTVWNMPRSA-N</p>
          </html>
        </notes>
      </species>
      <species id="M_cpd00133_c_boundary" name="Nicotinamide" compartment="c" boundaryCondition="true">
        <notes>
          <html xmlns="http://www.w3.org/1999/xhtml">
            <p>FORMULA: C6H6N2O</p>
            <p>Canonical SMILES: C1=CC(=CN=C1)C(=O)N</p>
            <p>PubChem ID: Compound(936)</p>
            <p>InChI Key: DFPAKSUCGFBDDF-UHFFFAOYSA-N</p>
          </html>
        </notes>
      </species>
      <species id="M_cpd00218_c_boundary" name="Nicotinate" compartment="c" boundaryCondition="true">
        <notes>
          <html xmlns="http://www.w3.org/1999/xhtml">
            <p>FORMULA: C6H5NO2</p>
            <p>Canonical SMILES: C1=CC(=CN=C1)C(=O)O</p>
            <p>PubChem ID: Compound(938)</p>
            <p>InChI Key: PVNIIMVLHYAWGP-UHFFFAOYSA-N</p>
          </html>
        </notes>
      </species>
      <species id="M_cpd00082_c_boundary" name="D-Fructose" compartment="c" boundaryCondition="true">
        <notes>
          <html xmlns="http://www.w3.org/1999/xhtml">
            <p>FORMULA: C6H12O6</p>
            <p>Canonical SMILES: C1C(C(C(C(O1)(CO)O)O)O)O</p>
            <p>PubChem ID: Compound(2723872)</p>
            <p>InChI Key: LKDRXBCSQODPBY-VRPWFDPXSA-N</p>
          </html>
        </notes>
      </species>
      <species id="M_cpd03174_c_boundary" name="2-Hydroxy-3-(4-hydroxyphenyl)propenoate" compartment="c" boundaryCondition="true">
        <notes>
          <html xmlns="http://www.w3.org/1999/xhtml">
            <p>FORMULA: C9H8O4</p>
            <p>Canonical SMILES: C1=CC(=CC=C1C=C(C(=O)O)O)O</p>
            <p>PubChem ID: Compound(636708)</p>
            <p>InChI Key: GQYBCIHRWMPOOF-YVMONPNESA-N</p>
          </html>
        </notes>
      </species>
      <species id="M_cpd00351_c_boundary" name="Saccharopine" compartment="c" boundaryCondition="true">
        <notes>
          <html xmlns="http://www.w3.org/1999/xhtml">
            <p>FORMULA: C11H20N2O6</p>
            <p>Canonical SMILES: C(CCNC(CCC(=O)O)C(=O)O)CC(C(=O)O)N</p>
            <p>PubChem ID: Compound(160556)</p>
            <p>InChI Key: ZDGJAHTZVHVLOT-YUMQZZPRSA-N</p>
          </html>
        </notes>
      </species>
      <species id="M_cpd00056_c_boundary" name="Thiamin diphosphate" compartment="c" boundaryCondition="true">
        <notes>
          <html xmlns="http://www.w3.org/1999/xhtml">
            <p>FORMULA: C12H18N4O7P2S</p>
            <p>Canonical SMILES: CC1=C(SC=[N+]1CC2=CN=C(N=C2N)C)CCOP(=O)(O)OP(=O)(O)[O-]</p>
            <p>PubChem ID: Compound(5431)</p>
            <p>InChI Key: AYEKOFBPNLCAJY-UHFFFAOYSA-N</p>
          </html>
        </notes>
      </species>
      <species id="M_cpd00305_c_boundary" name="Thiamine" compartment="c" boundaryCondition="true">
        <notes>
          <html xmlns="http://www.w3.org/1999/xhtml">
            <p>FORMULA: C12H17N4OS</p>
            <p>Canonical SMILES: CC1=C(SC=[N+]1CC2=CN=C(N=C2N)C)CCO</p>
            <p>PubChem ID: Compound(1130)</p>
            <p>InChI Key: JZRWCGZRTZMZEH-UHFFFAOYSA-N</p>
          </html>
        </notes>
      </species>
      <species id="M_cpd01155_c_boundary" name="Cadaverine" compartment="c" boundaryCondition="true">
        <notes>
          <html xmlns="http://www.w3.org/1999/xhtml">
            <p>FORMULA: C5H14N2</p>
            <p>Canonical SMILES: C(CCN)CCN</p>
            <p>PubChem ID: Compound(273)</p>
            <p>InChI Key: VHRGRCVQAFMJIZ-UHFFFAOYSA-N</p>
          </html>
        </notes>
      </species>
      <species id="M_cpd00448_c_boundary" name="D-Glyceraldehyde" compartment="c" boundaryCondition="true">
        <notes>
          <html xmlns="http://www.w3.org/1999/xhtml">
            <p>FORMULA: C3H6O3</p>
            <p>Canonical SMILES: C(C(C=O)O)O</p>
            <p>PubChem ID: Compound(79014)</p>
            <p>InChI Key: MNQZXJOMYWMBOU-VKHMYHEASA-N</p>
          </html>
        </notes>
      </species>
      <species id="M_cpd01664_c_boundary" name="Cholesterol ester" compartment="c" boundaryCondition="true">
        <notes>
          <html xmlns="http://www.w3.org/1999/xhtml">
            <p>FORMULA: C28H45O2R</p>
            <p>Canonical SMILES: No Canonical SMILES</p>
            <p>PubChem ID: 5537 (PubChem SID)</p>
            <p>InChI Key: No InChi Key</p>
          </html>
        </notes>
      </species>
      <species id="M_cpd00246_c_boundary" name="Inosine" compartment="c" boundaryCondition="true">
        <notes>
          <html xmlns="http://www.w3.org/1999/xhtml">
            <p>FORMULA: C10H12N4O5</p>
            <p>Canonical SMILES: C1=NC(=O)C2=C(N1)N(C=N2)C3C(C(C(O3)CO)O)O</p>
            <p>PubChem ID: Compound(6021)</p>
            <p>InChI Key: UGQMRVRMYYASKQ-KQYNXXCUSA-N</p>
          </html>
        </notes>
      </species>
      <species id="M_cpd00309_c_boundary" name="Xanthine" compartment="c" boundaryCondition="true">
        <notes>
          <html xmlns="http://www.w3.org/1999/xhtml">
            <p>FORMULA: C5H4N4O2</p>
            <p>Canonical SMILES: C1=NC2=C(N1)C(=O)NC(=O)N2</p>
            <p>PubChem ID: Compound(1188)</p>
            <p>InChI Key: LRFVTYWOQMYALW-UHFFFAOYSA-N</p>
          </html>
        </notes>
      </species>
      <species id="M_cpd00207_c_boundary" name="Guanine" compartment="c" boundaryCondition="true">
        <notes>
          <html xmlns="http://www.w3.org/1999/xhtml">
            <p>FORMULA: C5H5N5O</p>
            <p>Canonical SMILES: C1=NC2=C(N1)C(=O)N=C(N2)N</p>
            <p>PubChem ID: Compound(764)</p>
            <p>InChI Key: UYTPUPDQBNUYGX-UHFFFAOYSA-N</p>
          </html>
        </notes>
      </species>
      <species id="M_cpd00851_c_boundary" name="Hydroxyproline" compartment="c" boundaryCondition="true">
        <notes>
          <html xmlns="http://www.w3.org/1999/xhtml">
            <p>FORMULA: C5H9NO3</p>
            <p>Canonical SMILES: C1C(CNC1C(=O)O)O</p>
            <p>PubChem ID: Compound(5810)</p>
            <p>InChI Key: PMMYEEVYMWASQN-DMTCNVIQSA-N</p>
          </html>
        </notes>
      </species>
      <species id="M_cpd00264_c_boundary" name="Spermidine" compartment="c" boundaryCondition="true">
        <notes>
          <html xmlns="http://www.w3.org/1999/xhtml">
            <p>FORMULA: C7H19N3</p>
            <p>Canonical SMILES: C(CCNCCCN)CN</p>
            <p>PubChem ID: Compound(1102)</p>
            <p>InChI Key: ATHGHQPFGPMSJY-UHFFFAOYSA-N</p>
          </html>
        </notes>
      </species>
      <species id="M_cpd00118_c_boundary" name="Putrescine" compartment="c" boundaryCondition="true">
        <notes>
          <html xmlns="http://www.w3.org/1999/xhtml">
            <p>FORMULA: C4H12N2</p>
            <p>Canonical SMILES: C(CCN)CN</p>
            <p>PubChem ID: Compound(1045)</p>
            <p>InChI Key: KIDHWZJUCRJVML-UHFFFAOYSA-N</p>
          </html>
        </notes>
      </species>
      <species id="M_cpd00135_c_boundary" name="L-Homocysteine" compartment="c" boundaryCondition="true">
        <notes>
          <html xmlns="http://www.w3.org/1999/xhtml">
            <p>FORMULA: C4H9NO2S</p>
            <p>Canonical SMILES: C(CS)C(C(=O)O)N</p>
            <p>PubChem ID: Compound(91552)</p>
            <p>InChI Key: FFFHZYDWPBMWHY-VKHMYHEASA-N</p>
          </html>
        </notes>
      </species>
      <species id="M_cpd00939_c_boundary" name="4-Amino-5-hydroxymethyl-2-methylpyrimidine" compartment="c" boundaryCondition="true">
        <notes>
          <html xmlns="http://www.w3.org/1999/xhtml">
            <p>FORMULA: C6H9N3O</p>
            <p>Canonical SMILES: CC1=NC=C(C(=N1)N)CO</p>
            <p>PubChem ID: Compound(777)</p>
            <p>InChI Key: VUTBELPREDJDDH-UHFFFAOYSA-N</p>
          </html>
        </notes>
      </species>
      <species id="M_cpd02636_c_boundary" name="5-(2-Hydroxyethyl)-4-methylthiazole" compartment="c" boundaryCondition="true">
        <notes>
          <html xmlns="http://www.w3.org/1999/xhtml">
            <p>FORMULA: C6H9NOS</p>
            <p>Canonical SMILES: CC1=C(SC=N1)CCO</p>
            <p>PubChem ID: Compound(1136)</p>
            <p>InChI Key: BKAWJIRCKVUVED-UHFFFAOYSA-N</p>
          </html>
        </notes>
      </species>
      <species id="M_cpd00220_c_boundary" name="Riboflavin" compartment="c" boundaryCondition="true">
        <notes>
          <html xmlns="http://www.w3.org/1999/xhtml">
            <p>FORMULA: C17H20N4O6</p>
            <p>Canonical SMILES: CC1=CC2=C(C=C1C)N(C3=NC(=O)NC(=O)C3=N2)CC(C(C(CO)O)O)O</p>
            <p>PubChem ID: Compound(493570)</p>
            <p>InChI Key: AUNGANRZJHBGPY-SCRDCRAPSA-N</p>
          </html>
        </notes>
      </species>
      <species id="M_cpd16763_c_boundary" name="2-Amino-4-hydroxy-6-hydroxymethyl-7,8-dihydropteridine" compartment="c" boundaryCondition="true">
        <notes>
          <html xmlns="http://www.w3.org/1999/xhtml">
            <p>FORMULA: C7H9N5O2</p>
            <p>Canonical SMILES: C1C(=NC2=C(N1)NC(=NC2=O)N)CO</p>
            <p>PubChem ID: Compound(218)</p>
            <p>InChI Key: CQQNNQTXUGLUEV-UHFFFAOYSA-N</p>
          </html>
        </notes>
      </species>
      <species id="M_cpd00443_c_boundary" name="4-Aminobenzoate" compartment="c" boundaryCondition="true">
        <notes>
          <html xmlns="http://www.w3.org/1999/xhtml">
            <p>FORMULA: C7H6NO2</p>
            <p>Canonical SMILES: C1=CC(=CC=C1C(=O)[O-])N</p>
            <p>PubChem ID: Compound(4876)</p>
            <p>InChI Key: ALYNCZNDIQEVRV-UHFFFAOYSA-M</p>
          </html>
        </notes>
      </species>
      <species id="M_cpd00330_c_boundary" name="Dihydrofolate" compartment="c" boundaryCondition="true">
        <notes>
          <html xmlns="http://www.w3.org/1999/xhtml">
            <p>FORMULA: C19H21N7O6</p>
            <p>Canonical SMILES: C1C(=NC2=C(N1)NC(=NC2=O)N)CNC3=CC=C(C=C3)C(=O)NC(CCC(=O)O)C(=O)O</p>
            <p>PubChem ID: Compound(98792)</p>
            <p>InChI Key: OZRNSSUDZOLUSN-LBPRGKRZSA-N</p>
          </html>
        </notes>
      </species>
      <species id="M_cpd11822_c_boundary" name="Phosphatidyl-1D-myo-inositol" compartment="c" boundaryCondition="true">
        <notes>
          <html xmlns="http://www.w3.org/1999/xhtml">
            <p>FORMULA: C11H17O13PR2</p>
            <p>Canonical SMILES: C(C(COP(=O)(O)OC1C(C(C(C(C1O)O)O)O)O)OC=O)OC=O</p>
            <p>PubChem ID: Compound(53477912)</p>
            <p>InChI Key: GUBXYMKIJFOYOA-WSRCIYAPSA-N</p>
          </html>
        </notes>
      </species>
      <species id="M_cpd11456_c_boundary" name="Phosphatidylethanolamine" compartment="c" boundaryCondition="true">
        <notes>
          <html xmlns="http://www.w3.org/1999/xhtml">
            <p>FORMULA: C7H12NO8PR2</p>
            <p>Canonical SMILES: C(COP(=O)(O)OCC(COC=O)OC=O)N</p>
            <p>PubChem ID: Compound(46906077)</p>
            <p>InChI Key: FNMRNKWEDURENQ-ZETCQYMHSA-N</p>
          </html>
        </notes>
      </species>
      <species id="M_cpd11455_c_boundary" name="Phosphatidylserine" compartment="c" boundaryCondition="true">
        <notes>
          <html xmlns="http://www.w3.org/1999/xhtml">
            <p>FORMULA: C8H12NO10PR2</p>
            <p>Canonical SMILES: CCCC(=O)OC(COC(=O)CC)COP(=O)(O)OCC(C(=O)O)N</p>
            <p>PubChem ID: Compound(6323481)</p>
            <p>InChI Key: UNJJBGNPUUVVFQ-ZJUUUORDSA-N</p>
          </html>
        </notes>
      </species>
      <species id="M_cpd11624_c_boundary" name="Phosphatidylcholine" compartment="c" boundaryCondition="true">
        <notes>
          <html xmlns="http://www.w3.org/1999/xhtml">
            <p>FORMULA: C10H18NO8PR2</p>
            <p>Canonical SMILES: C[N+](C)(C)CCOP(=O)(O)OCC(COC=O)OC=O</p>
            <p>PubChem ID: Compound(10425706)</p>
            <p>InChI Key: RBAWEGYJSDPEHX-UHFFFAOYSA-O</p>
          </html>
        </notes>
      </species>
      <species id="M_cpd00162_c_boundary" name="Ethanolamine" compartment="c" boundaryCondition="true">
        <notes>
          <html xmlns="http://www.w3.org/1999/xhtml">
            <p>FORMULA: C2H7NO</p>
            <p>Canonical SMILES: C(CO)N</p>
            <p>PubChem ID: Compound(700)</p>
            <p>InChI Key: HZAXFHJVJLSVMW-UHFFFAOYSA-N</p>
          </html>
        </notes>
      </species>
      <species id="M_cpd00049_c_boundary" name="Fatty acid" compartment="c" boundaryCondition="true">
        <notes>
          <html xmlns="http://www.w3.org/1999/xhtml">
            <p>FORMULA: CHO2R</p>
            <p>Canonical SMILES: No Canonical SMILES</p>
            <p>PubChem ID: 3462 (PubChem SID)</p>
            <p>InChI Key: No InChi Key</p>
          </html>
        </notes>
      </species>
      <species id="M_cpd11423_c_boundary" name="1,2-Diacyl-sn-glycerol" compartment="c" boundaryCondition="true">
        <notes>
          <html xmlns="http://www.w3.org/1999/xhtml">
            <p>FORMULA: C5H6O5R2</p>
            <p>Canonical SMILES: C(C(COC=O)OC=O)O</p>
            <p>PubChem ID: Compound(6419702)</p>
            <p>InChI Key: JYNGWFMXEJIJEE-YFKPBYRVSA-N</p>
          </html>
        </notes>
      </species>
      <species id="M_cpd00281_c_boundary" name="GABA" compartment="c" boundaryCondition="true">
        <notes>
          <html xmlns="http://www.w3.org/1999/xhtml">
            <p>FORMULA: C4H9NO2</p>
            <p>Canonical SMILES: C(CC(=O)O)CN</p>
            <p>PubChem ID: Compound(119)</p>
            <p>InChI Key: BTCSSZJGUNDROE-UHFFFAOYSA-N</p>
          </html>
        </notes>
      </species>
      <species id="M_cpd02027_c_boundary" name="S-Methyl-L-methionine" compartment="c" boundaryCondition="true">
        <notes>
          <html xmlns="http://www.w3.org/1999/xhtml">
            <p>FORMULA: C6H14NO2S</p>
            <p>Canonical SMILES: C[S+](C)CCC(C(=O)O)N</p>
            <p>PubChem ID: Compound(145692)</p>
            <p>InChI Key: YDBYJHTYSHBBAU-YFKPBYRVSA-O</p>
          </html>
        </notes>
      </species>
      <species id="M_cpd00134_c_boundary" name="Palmitoyl-CoA" compartment="c" boundaryCondition="true">
        <notes>
          <html xmlns="http://www.w3.org/1999/xhtml">
            <p>FORMULA: C37H66N7O17P3S</p>
            <p>Canonical SMILES: CCCCCCCCCCCCCCCC(=O)SCCNC(=O)CCNC(=O)C(C(C)(C)COP(=O)(O)OP(=O)(O)OCC1C(C(C(O1)N2C=NC3=C2N=CN=C3N)O)OP(=O)(O)O)O</p>
            <p>PubChem ID: Compound(644109)</p>
            <p>InChI Key: MNBKLUUYKPBKDU-BBECNAHFSA-N</p>
          </html>
        </notes>
      </species>
      <species id="M_cpd00201_c_boundary" name="10-Formyltetrahydrofolate" compartment="c" boundaryCondition="true">
        <notes>
          <html xmlns="http://www.w3.org/1999/xhtml">
            <p>FORMULA: C20H23N7O7</p>
            <p>Canonical SMILES: C1C(NC2=C(N1)NC(=NC2=O)N)CN(C=O)C3=CC=C(C=C3)C(=O)NC(CCC(=O)O)C(=O)O</p>
            <p>PubChem ID: Compound(6326742)</p>
            <p>InChI Key: AUFGTPPARQZWDO-YPMHNXCESA-N</p>
          </html>
        </notes>
      </species>
      <species id="M_biomass_c_boundary" name="Malaria parasite biomass" compartment="c" boundaryCondition="true">
        <notes>
          <html xmlns="http://www.w3.org/1999/xhtml">
            <p>FORMULA: C31158H56838N8763O21591P1602S165R501</p>
          </html>
        </notes>
      </species>
      <species id="M_cpd11940_c_boundary" name="Haemoglobin" compartment="c" boundaryCondition="true">
        <notes>
          <html xmlns="http://www.w3.org/1999/xhtml">
            <p>FORMULA: C2974H5692N784O1384S16Fe4</p>
          </html>
        </notes>
      </species>
      <species id="M_Haemozoin_c_boundary" name="Haemozoin" compartment="c" boundaryCondition="true">
        <notes>
          <html xmlns="http://www.w3.org/1999/xhtml">
            <p>FORMULA: C272H248Fe8N32O32</p>
          </html>
        </notes>
      </species>
      <species id="M_cpd11470_c_boundary" name="Octanoyl-[acp]" compartment="c" boundaryCondition="true">
        <notes>
          <html xmlns="http://www.w3.org/1999/xhtml">
            <p>FORMULA: C8H15OSR</p>
          </html>
        </notes>
      </species>
      <species id="M_cpd00109_c_boundary" name="Ferricytochrome c" compartment="c" boundaryCondition="true">
        <notes>
          <html xmlns="http://www.w3.org/1999/xhtml">
            <p>FORMULA: C42H44FeN8O8S2R4</p>
          </html>
        </notes>
      </species>
      <species id="M_cpd12052_c_boundary" name="Apocytochrome c" compartment="c" boundaryCondition="true">
        <notes>
          <html xmlns="http://www.w3.org/1999/xhtml">
            <p>FORMULA: C8H12N4O4S2R4</p>
          </html>
        </notes>
      </species>
      <species id="M_cpd02557_c_boundary" name="all-trans-Octaprenyl diphosphate" compartment="c" boundaryCondition="true">
        <notes>
          <html xmlns="http://www.w3.org/1999/xhtml">
            <p>FORMULA: C40H68O7P2</p>
          </html>
        </notes>
      </species>
      <species id="M_cpd00481_c_boundary" name="2-Methylpropanoyl-CoA" compartment="c" boundaryCondition="true">
        <notes>
          <html xmlns="http://www.w3.org/1999/xhtml">
            <p>FORMULA: C25H42N7O17P3S</p>
          </html>
        </notes>
      </species>
      <species id="M_cpd00760_c_boundary" name="(S)-2-Methylbutanoyl-CoA" compartment="c" boundaryCondition="true">
        <notes>
          <html xmlns="http://www.w3.org/1999/xhtml">
            <p>FORMULA: C26H44N7O17P3S</p>
          </html>
        </notes>
      </species>
      <species id="M_cpd01882_c_boundary" name="3-Methylbutanoyl-CoA" compartment="c" boundaryCondition="true">
        <notes>
          <html xmlns="http://www.w3.org/1999/xhtml">
            <p>FORMULA: C26H40N7O17P3S</p>
          </html>
        </notes>
      </species>
      <species id="M_cpd00199_c_boundary" name="Succinate semialdehyde" compartment="c" boundaryCondition="true">
        <notes>
          <html xmlns="http://www.w3.org/1999/xhtml">
            <p>FORMULA: C4H5O3</p>
          </html>
        </notes>
      </species>
      <species id="M_cpd00214_c_boundary" name="Palmitate" compartment="c" boundaryCondition="true">
        <notes>
          <html xmlns="http://www.w3.org/1999/xhtml">
            <p>FORMULA: C16H32O2</p>
          </html>
        </notes>
      </species>
      <species id="M_cpd12458_c_boundary" name="Stearoyl-[acyl-carrier protein]" compartment="c" boundaryCondition="true">
        <notes>
          <html xmlns="http://www.w3.org/1999/xhtml">
            <p>FORMULA: C18H35OSR</p>
          </html>
        </notes>
      </species>
      <species id="M_cpd00283_c_boundary" name="Geranyl diphosphate" compartment="c" boundaryCondition="true">
        <notes>
          <html xmlns="http://www.w3.org/1999/xhtml">
            <p>FORMULA: C10H20O7P2</p>
          </html>
        </notes>
      </species>
      <species id="M_cpd11476_c_boundary" name="Hexadecanoyl-[acp]" compartment="c" boundaryCondition="true">
        <notes>
          <html xmlns="http://www.w3.org/1999/xhtml">
            <p>FORMULA: C16H31OSR</p>
          </html>
        </notes>
      </species>
      <species id="M_cpd11477_c_boundary" name="trans-Hexadec-2-enoyl-[acp]" compartment="c" boundaryCondition="true">
        <notes>
          <html xmlns="http://www.w3.org/1999/xhtml">
            <p>FORMULA: C16H29OSR</p>
          </html>
        </notes>
      </species>
      <species id="M_cpd00367_c" name="Cytidine" compartment="c">
        <notes>
          <html xmlns="http://www.w3.org/1999/xhtml">
            <p>FORMULA: C9H13N3O5</p>
            <p>Canonical SMILES: C1=CN(C(=O)N=C1N)C2C(C(C(O2)CO)O)O</p>
            <p>PubChem ID: Compound(6175)</p>
            <p>InChI Key: UHDGCWIWMRVCDJ-XVFCMESISA-N</p>
          </html>
        </notes>
      </species>
      <species id="M_cpd00367_c_boundary" name="Cytidine" compartment="c" boundaryCondition="true">
        <notes>
          <html xmlns="http://www.w3.org/1999/xhtml">
            <p>FORMULA: C9H13N3O5</p>
          </html>
        </notes>
      </species>
    </listOfSpecies>
    <listOfReactions>
      <reaction id="R_Glucose_btoc_s" name="Glucose transfer: boundary to cytosol" reversible="false">
        <notes>
          <html xmlns="http://www.w3.org/1999/xhtml">
            <p>GENE_ASSOCIATION: ( PF3D7_0204700 )</p>
            <p>PROTEIN_CLASS: unknown</p>
            <p>SUBSYSTEM: Glycolysis, Boundary Reaction</p>
            <p>OTHER_NOTES: {}</p>
          </html>
        </notes>
        <listOfReactants>
          <speciesReference species="M_cpd00027_c_boundary" stoichiometry="1"/>
        </listOfReactants>
        <listOfProducts>
          <speciesReference species="M_cpd00027_c" stoichiometry="1"/>
        </listOfProducts>
        <kineticLaw>
          <math xmlns="http://www.w3.org/1998/Math/MathML">
            <ci> FLUX_VALUE </ci>
          </math>
          <listOfParameters>
            <parameter id="LOWER_BOUND" value="0" units="mmol_per_gDW_per_hr"/>
            <parameter id="OBJECTIVE_COEFFICIENT" value="0" units="dimensionless"/>
            <parameter id="UPPER_BOUND" value="500" units="mmol_per_gDW_per_hr"/>
            <parameter id="FLUX_VALUE" value="0" units="mmol_per_gDW_per_hr"/>
          </listOfParameters>
        </kineticLaw>
      </reaction>
      <reaction id="R_ATP_ctob_s" name="ATP transfer: cytosol to boundary" reversible="false">
        <notes>
          <html xmlns="http://www.w3.org/1999/xhtml">
            <p>GENE_ASSOCIATION: ( None )</p>
            <p>PROTEIN_CLASS: unknown</p>
            <p>SUBSYSTEM: Boundary Reaction</p>
            <p>OTHER_NOTES: Added as a possible objective function for Gametocyte stage</p>
          </html>
        </notes>
        <listOfReactants>
          <speciesReference species="M_cpd00002_c" stoichiometry="1"/>
        </listOfReactants>
        <listOfProducts>
          <speciesReference species="M_cpd00002_c_boundary" stoichiometry="1"/>
        </listOfProducts>
        <kineticLaw>
          <math xmlns="http://www.w3.org/1998/Math/MathML">
            <ci> FLUX_VALUE </ci>
          </math>
          <listOfParameters>
            <parameter id="LOWER_BOUND" value="0" units="mmol_per_gDW_per_hr"/>
            <parameter id="OBJECTIVE_COEFFICIENT" value="0" units="dimensionless"/>
            <parameter id="UPPER_BOUND" value="50.0" units="mmol_per_gDW_per_hr"/>
            <parameter id="FLUX_VALUE" value="0" units="mmol_per_gDW_per_hr"/>
          </listOfParameters>
        </kineticLaw>
      </reaction>
      <reaction id="R_ADP_atoc_s" name="ADP transfer: apicoplast to cytosol" reversible="true">
        <notes>
          <html xmlns="http://www.w3.org/1999/xhtml">
            <p>GENE_ASSOCIATION: ( None )</p>
            <p>PROTEIN_CLASS: unknown</p>
            <p>SUBSYSTEM: Intracellular Transport</p>
            <p>OTHER_NOTES: {}</p>
          </html>
        </notes>
        <listOfReactants>
          <speciesReference species="M_cpd00008_a" stoichiometry="1"/>
        </listOfReactants>
        <listOfProducts>
          <speciesReference species="M_cpd00008_c" stoichiometry="1"/>
        </listOfProducts>
        <kineticLaw>
          <math xmlns="http://www.w3.org/1998/Math/MathML">
            <ci> FLUX_VALUE </ci>
          </math>
          <listOfParameters>
            <parameter id="LOWER_BOUND" value="-500" units="mmol_per_gDW_per_hr"/>
            <parameter id="OBJECTIVE_COEFFICIENT" value="0" units="dimensionless"/>
            <parameter id="UPPER_BOUND" value="500" units="mmol_per_gDW_per_hr"/>
            <parameter id="FLUX_VALUE" value="0" units="mmol_per_gDW_per_hr"/>
          </listOfParameters>
        </kineticLaw>
      </reaction>
      <reaction id="R_ATP_atoc_s" name="ATP transfer: apicoplast to cytosol" reversible="true">
        <notes>
          <html xmlns="http://www.w3.org/1999/xhtml">
            <p>GENE_ASSOCIATION: ( None )</p>
            <p>PROTEIN_CLASS: unknown</p>
            <p>SUBSYSTEM: Intracellular Transport</p>
            <p>OTHER_NOTES: {}</p>
          </html>
        </notes>
        <listOfReactants>
          <speciesReference species="M_cpd00002_a" stoichiometry="1"/>
        </listOfReactants>
        <listOfProducts>
          <speciesReference species="M_cpd00002_c" stoichiometry="1"/>
        </listOfProducts>
        <kineticLaw>
          <math xmlns="http://www.w3.org/1998/Math/MathML">
            <ci> FLUX_VALUE </ci>
          </math>
          <listOfParameters>
            <parameter id="LOWER_BOUND" value="-500" units="mmol_per_gDW_per_hr"/>
            <parameter id="OBJECTIVE_COEFFICIENT" value="0" units="dimensionless"/>
            <parameter id="UPPER_BOUND" value="500" units="mmol_per_gDW_per_hr"/>
            <parameter id="FLUX_VALUE" value="0" units="mmol_per_gDW_per_hr"/>
          </listOfParameters>
        </kineticLaw>
      </reaction>
      <reaction id="R_ATP_mtoc_s" name="ATP transfer: mitochondria to cytosol, Adenine nucleotide exchanger" reversible="true">
        <notes>
          <html xmlns="http://www.w3.org/1999/xhtml">
            <p>GENE_ASSOCIATION: ( PF3D7_1004800 or PF3D7_1037300 )</p>
            <p>PROTEIN_CLASS: unknown</p>
            <p>SUBSYSTEM: Intracellular Transport</p>
            <p>OTHER_NOTES: {}</p>
          </html>
        </notes>
        <listOfReactants>
          <speciesReference species="M_cpd00002_c" stoichiometry="1"/>
          <speciesReference species="M_cpd00008_m" stoichiometry="1"/>
        </listOfReactants>
        <listOfProducts>
          <speciesReference species="M_cpd00002_m" stoichiometry="1"/>
          <speciesReference species="M_cpd00008_c" stoichiometry="1"/>
        </listOfProducts>
        <kineticLaw>
          <math xmlns="http://www.w3.org/1998/Math/MathML">
            <ci> FLUX_VALUE </ci>
          </math>
          <listOfParameters>
            <parameter id="LOWER_BOUND" value="-500" units="mmol_per_gDW_per_hr"/>
            <parameter id="OBJECTIVE_COEFFICIENT" value="0" units="dimensionless"/>
            <parameter id="UPPER_BOUND" value="500" units="mmol_per_gDW_per_hr"/>
            <parameter id="FLUX_VALUE" value="0" units="mmol_per_gDW_per_hr"/>
          </listOfParameters>
        </kineticLaw>
      </reaction>
      <reaction id="R_Adenine_btoc_s" name="Adenine transfer: boundary to cytosol; NT1" reversible="false">
        <notes>
          <html xmlns="http://www.w3.org/1999/xhtml">
            <p>GENE_ASSOCIATION: ( PF3D7_1347200 )</p>
            <p>PROTEIN_CLASS: unknown</p>
            <p>SUBSYSTEM: Purine Metabolism, Boundary Reaction</p>
            <p>OTHER_NOTES: Flux limited to make hypoxanthine uptake the primary purine source.</p>
          </html>
        </notes>
        <listOfReactants>
          <speciesReference species="M_cpd00128_c_boundary" stoichiometry="1"/>
        </listOfReactants>
        <listOfProducts>
          <speciesReference species="M_cpd00128_c" stoichiometry="1"/>
        </listOfProducts>
        <kineticLaw>
          <math xmlns="http://www.w3.org/1998/Math/MathML">
            <ci> FLUX_VALUE </ci>
          </math>
          <listOfParameters>
            <parameter id="LOWER_BOUND" value="0" units="mmol_per_gDW_per_hr"/>
            <parameter id="OBJECTIVE_COEFFICIENT" value="0" units="dimensionless"/>
            <parameter id="UPPER_BOUND" value="0" units="mmol_per_gDW_per_hr"/>
            <parameter id="FLUX_VALUE" value="0" units="mmol_per_gDW_per_hr"/>
          </listOfParameters>
        </kineticLaw>
      </reaction>
      <reaction id="R_Adenosine_btoc_s" name="Adenosine transfer: boundary to cytosol; NT1" reversible="false">
        <notes>
          <html xmlns="http://www.w3.org/1999/xhtml">
            <p>GENE_ASSOCIATION: ( PF3D7_1347200 )</p>
            <p>PROTEIN_CLASS: unknown</p>
            <p>SUBSYSTEM: Purine Metabolism, Boundary Reaction</p>
            <p>OTHER_NOTES: Flux limited to make hypoxanthine uptake the primary  purine source.</p>
          </html>
        </notes>
        <listOfReactants>
          <speciesReference species="M_cpd00182_c_boundary" stoichiometry="1"/>
        </listOfReactants>
        <listOfProducts>
          <speciesReference species="M_cpd00182_c" stoichiometry="1"/>
        </listOfProducts>
        <kineticLaw>
          <math xmlns="http://www.w3.org/1998/Math/MathML">
            <ci> FLUX_VALUE </ci>
          </math>
          <listOfParameters>
            <parameter id="LOWER_BOUND" value="0" units="mmol_per_gDW_per_hr"/>
            <parameter id="OBJECTIVE_COEFFICIENT" value="0" units="dimensionless"/>
            <parameter id="UPPER_BOUND" value="0" units="mmol_per_gDW_per_hr"/>
            <parameter id="FLUX_VALUE" value="0" units="mmol_per_gDW_per_hr"/>
          </listOfParameters>
        </kineticLaw>
      </reaction>
      <reaction id="R_Adenosyl_methionine_mtoc_s" name="Mitochondrial carrier protein, putative" reversible="true">
        <notes>
          <html xmlns="http://www.w3.org/1999/xhtml">
            <p>GENE_ASSOCIATION: ( PF3D7_1241600 )</p>
            <p>PROTEIN_CLASS: unknown</p>
            <p>SUBSYSTEM: Intracellular Transport</p>
            <p>OTHER_NOTES: {}</p>
          </html>
        </notes>
        <listOfReactants>
          <speciesReference species="M_cpd00017_m" stoichiometry="1"/>
        </listOfReactants>
        <listOfProducts>
          <speciesReference species="M_cpd00017_c" stoichiometry="1"/>
        </listOfProducts>
        <kineticLaw>
          <math xmlns="http://www.w3.org/1998/Math/MathML">
            <ci> FLUX_VALUE </ci>
          </math>
          <listOfParameters>
            <parameter id="LOWER_BOUND" value="-500" units="mmol_per_gDW_per_hr"/>
            <parameter id="OBJECTIVE_COEFFICIENT" value="0" units="dimensionless"/>
            <parameter id="UPPER_BOUND" value="500" units="mmol_per_gDW_per_hr"/>
            <parameter id="FLUX_VALUE" value="0" units="mmol_per_gDW_per_hr"/>
          </listOfParameters>
        </kineticLaw>
      </reaction>
      <reaction id="R_CO2_atoc_s" name="CO2 transfer: apicoplast to cytosol" reversible="true">
        <notes>
          <html xmlns="http://www.w3.org/1999/xhtml">
            <p>GENE_ASSOCIATION: ( None )</p>
            <p>PROTEIN_CLASS: unknown</p>
            <p>SUBSYSTEM: Intracellular Transport</p>
            <p>OTHER_NOTES: {}</p>
          </html>
        </notes>
        <listOfReactants>
          <speciesReference species="M_cpd00011_a" stoichiometry="1"/>
        </listOfReactants>
        <listOfProducts>
          <speciesReference species="M_cpd00011_c" stoichiometry="1"/>
        </listOfProducts>
        <kineticLaw>
          <math xmlns="http://www.w3.org/1998/Math/MathML">
            <ci> FLUX_VALUE </ci>
          </math>
          <listOfParameters>
            <parameter id="LOWER_BOUND" value="-500" units="mmol_per_gDW_per_hr"/>
            <parameter id="OBJECTIVE_COEFFICIENT" value="0" units="dimensionless"/>
            <parameter id="UPPER_BOUND" value="500" units="mmol_per_gDW_per_hr"/>
            <parameter id="FLUX_VALUE" value="0" units="mmol_per_gDW_per_hr"/>
          </listOfParameters>
        </kineticLaw>
      </reaction>
      <reaction id="R_CO2_btoc_s" name="CO2 transfer: boundary to cytosol" reversible="true">
        <notes>
          <html xmlns="http://www.w3.org/1999/xhtml">
            <p>GENE_ASSOCIATION: ( None )</p>
            <p>PROTEIN_CLASS: unknown</p>
            <p>SUBSYSTEM: Boundary Reaction</p>
            <p>OTHER_NOTES: {}</p>
          </html>
        </notes>
        <listOfReactants>
          <speciesReference species="M_cpd00011_c_boundary" stoichiometry="1"/>
        </listOfReactants>
        <listOfProducts>
          <speciesReference species="M_cpd00011_c" stoichiometry="1"/>
        </listOfProducts>
        <kineticLaw>
          <math xmlns="http://www.w3.org/1998/Math/MathML">
            <ci> FLUX_VALUE </ci>
          </math>
          <listOfParameters>
            <parameter id="LOWER_BOUND" value="-500" units="mmol_per_gDW_per_hr"/>
            <parameter id="OBJECTIVE_COEFFICIENT" value="0" units="dimensionless"/>
            <parameter id="UPPER_BOUND" value="500" units="mmol_per_gDW_per_hr"/>
            <parameter id="FLUX_VALUE" value="0" units="mmol_per_gDW_per_hr"/>
          </listOfParameters>
        </kineticLaw>
      </reaction>
      <reaction id="R_CO2_mtoc_s" name="Carbon dioxide transfer: mitochondria to cytosol" reversible="true">
        <notes>
          <html xmlns="http://www.w3.org/1999/xhtml">
            <p>GENE_ASSOCIATION: ( None )</p>
            <p>PROTEIN_CLASS: unknown</p>
            <p>SUBSYSTEM: Intracellular Transport</p>
            <p>OTHER_NOTES: {}</p>
          </html>
        </notes>
        <listOfReactants>
          <speciesReference species="M_cpd00011_m" stoichiometry="1"/>
        </listOfReactants>
        <listOfProducts>
          <speciesReference species="M_cpd00011_c" stoichiometry="1"/>
        </listOfProducts>
        <kineticLaw>
          <math xmlns="http://www.w3.org/1998/Math/MathML">
            <ci> FLUX_VALUE </ci>
          </math>
          <listOfParameters>
            <parameter id="LOWER_BOUND" value="-500" units="mmol_per_gDW_per_hr"/>
            <parameter id="OBJECTIVE_COEFFICIENT" value="0" units="dimensionless"/>
            <parameter id="UPPER_BOUND" value="500" units="mmol_per_gDW_per_hr"/>
            <parameter id="FLUX_VALUE" value="0" units="mmol_per_gDW_per_hr"/>
          </listOfParameters>
        </kineticLaw>
      </reaction>
      <reaction id="R_Dihydroxyacetone_phosphate_ctoa_s" name="Dihydroxyacetone phosphate transfer: cytosol to apicoplast, Triose phosphate transporter (TPT)" reversible="true">
        <notes>
          <html xmlns="http://www.w3.org/1999/xhtml">
            <p>GENE_ASSOCIATION: ( PF3D7_0508300 )</p>
            <p>PROTEIN_CLASS: unknown</p>
            <p>SUBSYSTEM: Isoprenoid Metabolism, Intracellular Transport</p>
            <p>OTHER_NOTES: {}</p>
          </html>
        </notes>
        <listOfReactants>
          <speciesReference species="M_cpd00095_c" stoichiometry="1"/>
          <speciesReference species="M_cpd00009_a" stoichiometry="1"/>
        </listOfReactants>
        <listOfProducts>
          <speciesReference species="M_cpd00009_c" stoichiometry="1"/>
          <speciesReference species="M_cpd00095_a" stoichiometry="1"/>
        </listOfProducts>
        <kineticLaw>
          <math xmlns="http://www.w3.org/1998/Math/MathML">
            <ci> FLUX_VALUE </ci>
          </math>
          <listOfParameters>
            <parameter id="LOWER_BOUND" value="-500" units="mmol_per_gDW_per_hr"/>
            <parameter id="OBJECTIVE_COEFFICIENT" value="0" units="dimensionless"/>
            <parameter id="UPPER_BOUND" value="500" units="mmol_per_gDW_per_hr"/>
            <parameter id="FLUX_VALUE" value="0" units="mmol_per_gDW_per_hr"/>
          </listOfParameters>
        </kineticLaw>
      </reaction>
      <reaction id="R_DHO_ctom_s" name="DHO transfer: cytosol to mitochondria" reversible="true">
        <notes>
          <html xmlns="http://www.w3.org/1999/xhtml">
            <p>GENE_ASSOCIATION: ( None )</p>
            <p>PROTEIN_CLASS: unknown</p>
            <p>SUBSYSTEM: Pyrimidine Metabolism, Intracellular Transport</p>
            <p>OTHER_NOTES: {}</p>
          </html>
        </notes>
        <listOfReactants>
          <speciesReference species="M_cpd00282_c" stoichiometry="1"/>
        </listOfReactants>
        <listOfProducts>
          <speciesReference species="M_cpd00282_m" stoichiometry="1"/>
        </listOfProducts>
        <kineticLaw>
          <math xmlns="http://www.w3.org/1998/Math/MathML">
            <ci> FLUX_VALUE </ci>
          </math>
          <listOfParameters>
            <parameter id="LOWER_BOUND" value="-500" units="mmol_per_gDW_per_hr"/>
            <parameter id="OBJECTIVE_COEFFICIENT" value="0" units="dimensionless"/>
            <parameter id="UPPER_BOUND" value="500" units="mmol_per_gDW_per_hr"/>
            <parameter id="FLUX_VALUE" value="0" units="mmol_per_gDW_per_hr"/>
          </listOfParameters>
        </kineticLaw>
      </reaction>
      <reaction id="R_FADH2_mtoc_s" name="FADH2 transfer: mitochondria to cytosol" reversible="true">
        <notes>
          <html xmlns="http://www.w3.org/1999/xhtml">
            <p>GENE_ASSOCIATION: ( None )</p>
            <p>PROTEIN_CLASS: unknown</p>
            <p>SUBSYSTEM: Intracellular Transport</p>
            <p>OTHER_NOTES: {}</p>
          </html>
        </notes>
        <listOfReactants>
          <speciesReference species="M_cpd00982_m" stoichiometry="1"/>
        </listOfReactants>
        <listOfProducts>
          <speciesReference species="M_cpd00982_c" stoichiometry="1"/>
        </listOfProducts>
        <kineticLaw>
          <math xmlns="http://www.w3.org/1998/Math/MathML">
            <ci> FLUX_VALUE </ci>
          </math>
          <listOfParameters>
            <parameter id="LOWER_BOUND" value="-500" units="mmol_per_gDW_per_hr"/>
            <parameter id="OBJECTIVE_COEFFICIENT" value="0" units="dimensionless"/>
            <parameter id="UPPER_BOUND" value="500" units="mmol_per_gDW_per_hr"/>
            <parameter id="FLUX_VALUE" value="0" units="mmol_per_gDW_per_hr"/>
          </listOfParameters>
        </kineticLaw>
      </reaction>
      <reaction id="R_FAD_mtoc_s" name="FAD transfer: mitochondria to cytosol" reversible="true">
        <notes>
          <html xmlns="http://www.w3.org/1999/xhtml">
            <p>GENE_ASSOCIATION: ( None )</p>
            <p>PROTEIN_CLASS: unknown</p>
            <p>SUBSYSTEM: Intracellular Transport</p>
            <p>OTHER_NOTES: {}</p>
          </html>
        </notes>
        <listOfReactants>
          <speciesReference species="M_cpd00015_m" stoichiometry="1"/>
        </listOfReactants>
        <listOfProducts>
          <speciesReference species="M_cpd00015_c" stoichiometry="1"/>
        </listOfProducts>
        <kineticLaw>
          <math xmlns="http://www.w3.org/1998/Math/MathML">
            <ci> FLUX_VALUE </ci>
          </math>
          <listOfParameters>
            <parameter id="LOWER_BOUND" value="-500" units="mmol_per_gDW_per_hr"/>
            <parameter id="OBJECTIVE_COEFFICIENT" value="0" units="dimensionless"/>
            <parameter id="UPPER_BOUND" value="500" units="mmol_per_gDW_per_hr"/>
            <parameter id="FLUX_VALUE" value="0" units="mmol_per_gDW_per_hr"/>
          </listOfParameters>
        </kineticLaw>
      </reaction>
      <reaction id="R_Fumarate_ctob_s" name="Fumarate transfer: cytosol to boundary" reversible="false">
        <notes>
          <html xmlns="http://www.w3.org/1999/xhtml">
            <p>GENE_ASSOCIATION: ( None )</p>
            <p>PROTEIN_CLASS: unknown</p>
            <p>SUBSYSTEM: Boundary Reaction</p>
            <p>OTHER_NOTES: Efflux only.</p>
          </html>
        </notes>
        <listOfReactants>
          <speciesReference species="M_cpd00106_c" stoichiometry="1"/>
        </listOfReactants>
        <listOfProducts>
          <speciesReference species="M_cpd00106_c_boundary" stoichiometry="1"/>
        </listOfProducts>
        <kineticLaw>
          <math xmlns="http://www.w3.org/1998/Math/MathML">
            <ci> FLUX_VALUE </ci>
          </math>
          <listOfParameters>
            <parameter id="LOWER_BOUND" value="0" units="mmol_per_gDW_per_hr"/>
            <parameter id="OBJECTIVE_COEFFICIENT" value="0" units="dimensionless"/>
            <parameter id="UPPER_BOUND" value="500" units="mmol_per_gDW_per_hr"/>
            <parameter id="FLUX_VALUE" value="0" units="mmol_per_gDW_per_hr"/>
          </listOfParameters>
        </kineticLaw>
      </reaction>
      <reaction id="R_GDP_mtoc_s" name="GDP transfer: mitochondria to cytosol" reversible="true">
        <notes>
          <html xmlns="http://www.w3.org/1999/xhtml">
            <p>GENE_ASSOCIATION: ( None )</p>
            <p>PROTEIN_CLASS: unknown</p>
            <p>SUBSYSTEM: Intracellular Transport</p>
            <p>OTHER_NOTES: {}</p>
          </html>
        </notes>
        <listOfReactants>
          <speciesReference species="M_cpd00031_m" stoichiometry="1"/>
        </listOfReactants>
        <listOfProducts>
          <speciesReference species="M_cpd00031_c" stoichiometry="1"/>
        </listOfProducts>
        <kineticLaw>
          <math xmlns="http://www.w3.org/1998/Math/MathML">
            <ci> FLUX_VALUE </ci>
          </math>
          <listOfParameters>
            <parameter id="LOWER_BOUND" value="-500" units="mmol_per_gDW_per_hr"/>
            <parameter id="OBJECTIVE_COEFFICIENT" value="0" units="dimensionless"/>
            <parameter id="UPPER_BOUND" value="500" units="mmol_per_gDW_per_hr"/>
            <parameter id="FLUX_VALUE" value="0" units="mmol_per_gDW_per_hr"/>
          </listOfParameters>
        </kineticLaw>
      </reaction>
      <reaction id="R_GSSG_btoc_s" name="GSSG transfer: boundary to cytosol" reversible="true">
        <notes>
          <html xmlns="http://www.w3.org/1999/xhtml">
            <p>GENE_ASSOCIATION: ( None )</p>
            <p>PROTEIN_CLASS: unknown</p>
            <p>SUBSYSTEM: Boundary Reaction</p>
            <p>OTHER_NOTES: Efflux forced to rate suggested by Atamna 1997.</p>
          </html>
        </notes>
        <listOfReactants>
          <speciesReference species="M_cpd00111_c_boundary" stoichiometry="1"/>
        </listOfReactants>
        <listOfProducts>
          <speciesReference species="M_cpd00111_c" stoichiometry="1"/>
        </listOfProducts>
        <kineticLaw>
          <math xmlns="http://www.w3.org/1998/Math/MathML">
            <ci> FLUX_VALUE </ci>
          </math>
          <listOfParameters>
            <parameter id="LOWER_BOUND" value="-500" units="mmol_per_gDW_per_hr"/>
            <parameter id="OBJECTIVE_COEFFICIENT" value="0" units="dimensionless"/>
            <parameter id="UPPER_BOUND" value="500" units="mmol_per_gDW_per_hr"/>
            <parameter id="FLUX_VALUE" value="0" units="mmol_per_gDW_per_hr"/>
          </listOfParameters>
        </kineticLaw>
      </reaction>
      <reaction id="R_GTP_mtoc_s" name="GTP transfer: mitochondria to cytosol" reversible="true">
        <notes>
          <html xmlns="http://www.w3.org/1999/xhtml">
            <p>GENE_ASSOCIATION: ( None )</p>
            <p>PROTEIN_CLASS: unknown</p>
            <p>SUBSYSTEM: Intracellular Transport</p>
            <p>OTHER_NOTES: {}</p>
          </html>
        </notes>
        <listOfReactants>
          <speciesReference species="M_cpd00038_m" stoichiometry="1"/>
        </listOfReactants>
        <listOfProducts>
          <speciesReference species="M_cpd00038_c" stoichiometry="1"/>
        </listOfProducts>
        <kineticLaw>
          <math xmlns="http://www.w3.org/1998/Math/MathML">
            <ci> FLUX_VALUE </ci>
          </math>
          <listOfParameters>
            <parameter id="LOWER_BOUND" value="-500" units="mmol_per_gDW_per_hr"/>
            <parameter id="OBJECTIVE_COEFFICIENT" value="0" units="dimensionless"/>
            <parameter id="UPPER_BOUND" value="500" units="mmol_per_gDW_per_hr"/>
            <parameter id="FLUX_VALUE" value="0" units="mmol_per_gDW_per_hr"/>
          </listOfParameters>
        </kineticLaw>
      </reaction>
      <reaction id="R_Glutamine_btoc_s" name="Glutamine transfer: boundary to cytosol" reversible="true">
        <notes>
          <html xmlns="http://www.w3.org/1999/xhtml">
            <p>GENE_ASSOCIATION: ( PF3D7_0209600 or PF3D7_0515500 or PF3D7_0629500 or PF3D7_1132500 or PF3D7_1208400 or PF3D7_1231400 )</p>
            <p>PROTEIN_CLASS: unknown</p>
            <p>SUBSYSTEM: Glutamate Metabolism, Boundary Reaction</p>
            <p>OTHER_NOTES: {}</p>
          </html>
        </notes>
        <listOfReactants>
          <speciesReference species="M_cpd00053_c_boundary" stoichiometry="1"/>
        </listOfReactants>
        <listOfProducts>
          <speciesReference species="M_cpd00053_c" stoichiometry="1"/>
        </listOfProducts>
        <kineticLaw>
          <math xmlns="http://www.w3.org/1998/Math/MathML">
            <ci> FLUX_VALUE </ci>
          </math>
          <listOfParameters>
            <parameter id="LOWER_BOUND" value="-500" units="mmol_per_gDW_per_hr"/>
            <parameter id="OBJECTIVE_COEFFICIENT" value="0" units="dimensionless"/>
            <parameter id="UPPER_BOUND" value="500" units="mmol_per_gDW_per_hr"/>
            <parameter id="FLUX_VALUE" value="0" units="mmol_per_gDW_per_hr"/>
          </listOfParameters>
        </kineticLaw>
      </reaction>
      <reaction id="R_Glycerol_ctob_s" name="Glycerol transfer: cytosol to boundary" reversible="false">
        <notes>
          <html xmlns="http://www.w3.org/1999/xhtml">
            <p>GENE_ASSOCIATION: ( None )</p>
            <p>PROTEIN_CLASS: unknown</p>
            <p>SUBSYSTEM: Boundary Reaction</p>
            <p>OTHER_NOTES: Flux set to measured efflux.</p>
          </html>
        </notes>
        <listOfReactants>
          <speciesReference species="M_cpd00100_c" stoichiometry="1"/>
        </listOfReactants>
        <listOfProducts>
          <speciesReference species="M_cpd00100_c_boundary" stoichiometry="1"/>
        </listOfProducts>
        <kineticLaw>
          <math xmlns="http://www.w3.org/1998/Math/MathML">
            <ci> FLUX_VALUE </ci>
          </math>
          <listOfParameters>
            <parameter id="LOWER_BOUND" value="0" units="mmol_per_gDW_per_hr"/>
            <parameter id="OBJECTIVE_COEFFICIENT" value="0" units="dimensionless"/>
            <parameter id="UPPER_BOUND" value="500" units="mmol_per_gDW_per_hr"/>
            <parameter id="FLUX_VALUE" value="0" units="mmol_per_gDW_per_hr"/>
          </listOfParameters>
        </kineticLaw>
      </reaction>
      <reaction id="R_H2O2_vtoc_s" name="Hydrogen peroxide transfer: vacuole to cytosol" reversible="false">
        <notes>
          <html xmlns="http://www.w3.org/1999/xhtml">
            <p>GENE_ASSOCIATION: ( None )</p>
            <p>PROTEIN_CLASS: unknown</p>
            <p>SUBSYSTEM: Intracellular Transport</p>
            <p>OTHER_NOTES: H2O2 can only move out of the vacuole which contains ingested catalase.</p>
          </html>
        </notes>
        <listOfReactants>
          <speciesReference species="M_cpd00025_v" stoichiometry="1"/>
        </listOfReactants>
        <listOfProducts>
          <speciesReference species="M_cpd00025_c" stoichiometry="1"/>
        </listOfProducts>
        <kineticLaw>
          <math xmlns="http://www.w3.org/1998/Math/MathML">
            <ci> FLUX_VALUE </ci>
          </math>
          <listOfParameters>
            <parameter id="LOWER_BOUND" value="0" units="mmol_per_gDW_per_hr"/>
            <parameter id="OBJECTIVE_COEFFICIENT" value="0" units="dimensionless"/>
            <parameter id="UPPER_BOUND" value="500" units="mmol_per_gDW_per_hr"/>
            <parameter id="FLUX_VALUE" value="0" units="mmol_per_gDW_per_hr"/>
          </listOfParameters>
        </kineticLaw>
      </reaction>
      <reaction id="R_H2O_atoc_s" name="Water transfer: apicoplast to cytosol" reversible="true">
        <notes>
          <html xmlns="http://www.w3.org/1999/xhtml">
            <p>GENE_ASSOCIATION: ( None )</p>
            <p>PROTEIN_CLASS: unknown</p>
            <p>SUBSYSTEM: Intracellular Transport</p>
            <p>OTHER_NOTES: {}</p>
          </html>
        </notes>
        <listOfReactants>
          <speciesReference species="M_cpd00001_a" stoichiometry="1"/>
        </listOfReactants>
        <listOfProducts>
          <speciesReference species="M_cpd00001_c" stoichiometry="1"/>
        </listOfProducts>
        <kineticLaw>
          <math xmlns="http://www.w3.org/1998/Math/MathML">
            <ci> FLUX_VALUE </ci>
          </math>
          <listOfParameters>
            <parameter id="LOWER_BOUND" value="-500" units="mmol_per_gDW_per_hr"/>
            <parameter id="OBJECTIVE_COEFFICIENT" value="0" units="dimensionless"/>
            <parameter id="UPPER_BOUND" value="500" units="mmol_per_gDW_per_hr"/>
            <parameter id="FLUX_VALUE" value="0" units="mmol_per_gDW_per_hr"/>
          </listOfParameters>
        </kineticLaw>
      </reaction>
      <reaction id="R_H2O_btoc_s" name="Water transfer: boundary to cytosol" reversible="true">
        <notes>
          <html xmlns="http://www.w3.org/1999/xhtml">
            <p>GENE_ASSOCIATION: ( None )</p>
            <p>PROTEIN_CLASS: unknown</p>
            <p>SUBSYSTEM: Boundary Reaction</p>
            <p>OTHER_NOTES: {}</p>
          </html>
        </notes>
        <listOfReactants>
          <speciesReference species="M_cpd00001_c_boundary" stoichiometry="1"/>
        </listOfReactants>
        <listOfProducts>
          <speciesReference species="M_cpd00001_c" stoichiometry="1"/>
        </listOfProducts>
        <kineticLaw>
          <math xmlns="http://www.w3.org/1998/Math/MathML">
            <ci> FLUX_VALUE </ci>
          </math>
          <listOfParameters>
            <parameter id="LOWER_BOUND" value="-500" units="mmol_per_gDW_per_hr"/>
            <parameter id="OBJECTIVE_COEFFICIENT" value="0" units="dimensionless"/>
            <parameter id="UPPER_BOUND" value="500" units="mmol_per_gDW_per_hr"/>
            <parameter id="FLUX_VALUE" value="0" units="mmol_per_gDW_per_hr"/>
          </listOfParameters>
        </kineticLaw>
      </reaction>
      <reaction id="R_H2O_mtoc_s" name="Water transfer: mitochondria to cytosol" reversible="true">
        <notes>
          <html xmlns="http://www.w3.org/1999/xhtml">
            <p>GENE_ASSOCIATION: ( None )</p>
            <p>PROTEIN_CLASS: unknown</p>
            <p>SUBSYSTEM: Intracellular Transport</p>
            <p>OTHER_NOTES: {}</p>
          </html>
        </notes>
        <listOfReactants>
          <speciesReference species="M_cpd00001_m" stoichiometry="1"/>
        </listOfReactants>
        <listOfProducts>
          <speciesReference species="M_cpd00001_c" stoichiometry="1"/>
        </listOfProducts>
        <kineticLaw>
          <math xmlns="http://www.w3.org/1998/Math/MathML">
            <ci> FLUX_VALUE </ci>
          </math>
          <listOfParameters>
            <parameter id="LOWER_BOUND" value="-500" units="mmol_per_gDW_per_hr"/>
            <parameter id="OBJECTIVE_COEFFICIENT" value="0" units="dimensionless"/>
            <parameter id="UPPER_BOUND" value="500" units="mmol_per_gDW_per_hr"/>
            <parameter id="FLUX_VALUE" value="0" units="mmol_per_gDW_per_hr"/>
          </listOfParameters>
        </kineticLaw>
      </reaction>
      <reaction id="R_H2O_vtoc_s" name="Water transfer: vacuole to cytosol" reversible="true">
        <notes>
          <html xmlns="http://www.w3.org/1999/xhtml">
            <p>GENE_ASSOCIATION: ( None )</p>
            <p>PROTEIN_CLASS: unknown</p>
            <p>SUBSYSTEM: Intracellular Transport</p>
            <p>OTHER_NOTES: {}</p>
          </html>
        </notes>
        <listOfReactants>
          <speciesReference species="M_cpd00001_v" stoichiometry="1"/>
        </listOfReactants>
        <listOfProducts>
          <speciesReference species="M_cpd00001_c" stoichiometry="1"/>
        </listOfProducts>
        <kineticLaw>
          <math xmlns="http://www.w3.org/1998/Math/MathML">
            <ci> FLUX_VALUE </ci>
          </math>
          <listOfParameters>
            <parameter id="LOWER_BOUND" value="-500" units="mmol_per_gDW_per_hr"/>
            <parameter id="OBJECTIVE_COEFFICIENT" value="0" units="dimensionless"/>
            <parameter id="UPPER_BOUND" value="500" units="mmol_per_gDW_per_hr"/>
            <parameter id="FLUX_VALUE" value="0" units="mmol_per_gDW_per_hr"/>
          </listOfParameters>
        </kineticLaw>
      </reaction>
      <reaction id="R_HCO3_atoc_s" name="HCO3 transfer: apicoplast to cytosol" reversible="true">
        <notes>
          <html xmlns="http://www.w3.org/1999/xhtml">
            <p>GENE_ASSOCIATION: ( None )</p>
            <p>PROTEIN_CLASS: unknown</p>
            <p>SUBSYSTEM: Intracellular Transport</p>
            <p>OTHER_NOTES: {}</p>
          </html>
        </notes>
        <listOfReactants>
          <speciesReference species="M_cpd00242_a" stoichiometry="1"/>
        </listOfReactants>
        <listOfProducts>
          <speciesReference species="M_cpd00242_c" stoichiometry="1"/>
        </listOfProducts>
        <kineticLaw>
          <math xmlns="http://www.w3.org/1998/Math/MathML">
            <ci> FLUX_VALUE </ci>
          </math>
          <listOfParameters>
            <parameter id="LOWER_BOUND" value="-500" units="mmol_per_gDW_per_hr"/>
            <parameter id="OBJECTIVE_COEFFICIENT" value="0" units="dimensionless"/>
            <parameter id="UPPER_BOUND" value="500" units="mmol_per_gDW_per_hr"/>
            <parameter id="FLUX_VALUE" value="0" units="mmol_per_gDW_per_hr"/>
          </listOfParameters>
        </kineticLaw>
      </reaction>
      <reaction id="R_HCO3_btoc_s" name="HCO3: boundary to cytosol" reversible="true">
        <notes>
          <html xmlns="http://www.w3.org/1999/xhtml">
            <p>GENE_ASSOCIATION: ( None )</p>
            <p>PROTEIN_CLASS: unknown</p>
            <p>SUBSYSTEM: Boundary Reaction</p>
            <p>OTHER_NOTES: {}</p>
          </html>
        </notes>
        <listOfReactants>
          <speciesReference species="M_cpd00242_c_boundary" stoichiometry="1"/>
        </listOfReactants>
        <listOfProducts>
          <speciesReference species="M_cpd00242_c" stoichiometry="1"/>
        </listOfProducts>
        <kineticLaw>
          <math xmlns="http://www.w3.org/1998/Math/MathML">
            <ci> FLUX_VALUE </ci>
          </math>
          <listOfParameters>
            <parameter id="LOWER_BOUND" value="-500" units="mmol_per_gDW_per_hr"/>
            <parameter id="OBJECTIVE_COEFFICIENT" value="0" units="dimensionless"/>
            <parameter id="UPPER_BOUND" value="500" units="mmol_per_gDW_per_hr"/>
            <parameter id="FLUX_VALUE" value="0" units="mmol_per_gDW_per_hr"/>
          </listOfParameters>
        </kineticLaw>
      </reaction>
      <reaction id="R_H_atoc_s" name="H transfer: apicoplast to cytosol" reversible="true">
        <notes>
          <html xmlns="http://www.w3.org/1999/xhtml">
            <p>GENE_ASSOCIATION: ( None )</p>
            <p>PROTEIN_CLASS: unknown</p>
            <p>SUBSYSTEM: Intracellular Transport</p>
            <p>OTHER_NOTES: {}</p>
          </html>
        </notes>
        <listOfReactants>
          <speciesReference species="M_cpd00067_a" stoichiometry="1"/>
        </listOfReactants>
        <listOfProducts>
          <speciesReference species="M_cpd00067_c" stoichiometry="1"/>
        </listOfProducts>
        <kineticLaw>
          <math xmlns="http://www.w3.org/1998/Math/MathML">
            <ci> FLUX_VALUE </ci>
          </math>
          <listOfParameters>
            <parameter id="LOWER_BOUND" value="-500" units="mmol_per_gDW_per_hr"/>
            <parameter id="OBJECTIVE_COEFFICIENT" value="0" units="dimensionless"/>
            <parameter id="UPPER_BOUND" value="500" units="mmol_per_gDW_per_hr"/>
            <parameter id="FLUX_VALUE" value="0" units="mmol_per_gDW_per_hr"/>
          </listOfParameters>
        </kineticLaw>
      </reaction>
      <reaction id="R_H_btoc_s" name="Hydrogen transfer: boundary to cytosol" reversible="true">
        <notes>
          <html xmlns="http://www.w3.org/1999/xhtml">
            <p>GENE_ASSOCIATION: ( None )</p>
            <p>PROTEIN_CLASS: unknown</p>
            <p>SUBSYSTEM: Boundary Reaction</p>
            <p>OTHER_NOTES: {}</p>
          </html>
        </notes>
        <listOfReactants>
          <speciesReference species="M_cpd00067_c_boundary" stoichiometry="1"/>
        </listOfReactants>
        <listOfProducts>
          <speciesReference species="M_cpd00067_c" stoichiometry="1"/>
        </listOfProducts>
        <kineticLaw>
          <math xmlns="http://www.w3.org/1998/Math/MathML">
            <ci> FLUX_VALUE </ci>
          </math>
          <listOfParameters>
            <parameter id="LOWER_BOUND" value="-500" units="mmol_per_gDW_per_hr"/>
            <parameter id="OBJECTIVE_COEFFICIENT" value="0" units="dimensionless"/>
            <parameter id="UPPER_BOUND" value="500" units="mmol_per_gDW_per_hr"/>
            <parameter id="FLUX_VALUE" value="0" units="mmol_per_gDW_per_hr"/>
          </listOfParameters>
        </kineticLaw>
      </reaction>
      <reaction id="R_H_mtoc_s" name="Hydrogen transfer: mitochondria to cytosol" reversible="true">
        <notes>
          <html xmlns="http://www.w3.org/1999/xhtml">
            <p>GENE_ASSOCIATION: ( None )</p>
            <p>PROTEIN_CLASS: unknown</p>
            <p>SUBSYSTEM: Intracellular Transport</p>
            <p>OTHER_NOTES: {}</p>
          </html>
        </notes>
        <listOfReactants>
          <speciesReference species="M_cpd00067_m" stoichiometry="1"/>
        </listOfReactants>
        <listOfProducts>
          <speciesReference species="M_cpd00067_c" stoichiometry="1"/>
        </listOfProducts>
        <kineticLaw>
          <math xmlns="http://www.w3.org/1998/Math/MathML">
            <ci> FLUX_VALUE </ci>
          </math>
          <listOfParameters>
            <parameter id="LOWER_BOUND" value="-500" units="mmol_per_gDW_per_hr"/>
            <parameter id="OBJECTIVE_COEFFICIENT" value="0" units="dimensionless"/>
            <parameter id="UPPER_BOUND" value="500" units="mmol_per_gDW_per_hr"/>
            <parameter id="FLUX_VALUE" value="0" units="mmol_per_gDW_per_hr"/>
          </listOfParameters>
        </kineticLaw>
      </reaction>
      <reaction id="R_HaemtoHz_v" name="Haem to Haemozoin crystallisation, Haem detoxification protein" reversible="false">
        <notes>
          <html xmlns="http://www.w3.org/1999/xhtml">
            <p>GENE_ASSOCIATION: ( PF3D7_1446800 )</p>
            <p>PROTEIN_CLASS: 4.99.1.8</p>
            <p>SUBSYSTEM: Haemoglobin Digestion</p>
            <p>OTHER_NOTES: Made irreversible</p>
          </html>
        </notes>
        <listOfReactants>
          <speciesReference species="M_cpd00001_c" stoichiometry="10"/>
          <speciesReference species="M_cpd00002_c" stoichiometry="10"/>
          <speciesReference species="M_cpd00028_v" stoichiometry="8"/>
        </listOfReactants>
        <listOfProducts>
          <speciesReference species="M_cpd00009_c" stoichiometry="10"/>
          <speciesReference species="M_cpd00008_c" stoichiometry="10"/>
          <speciesReference species="M_cpd00067_v" stoichiometry="38"/>
          <speciesReference species="M_Haemozoin_v" stoichiometry="1"/>
        </listOfProducts>
        <kineticLaw>
          <math xmlns="http://www.w3.org/1998/Math/MathML">
            <ci> FLUX_VALUE </ci>
          </math>
          <listOfParameters>
            <parameter id="LOWER_BOUND" value="0" units="mmol_per_gDW_per_hr"/>
            <parameter id="OBJECTIVE_COEFFICIENT" value="0" units="dimensionless"/>
            <parameter id="UPPER_BOUND" value="500" units="mmol_per_gDW_per_hr"/>
            <parameter id="FLUX_VALUE" value="0" units="mmol_per_gDW_per_hr"/>
          </listOfParameters>
        </kineticLaw>
      </reaction>
      <reaction id="R_Hydrogen_vtoc_s" name="Hydrogen transfer: vacuole to cytosol" reversible="true">
        <notes>
          <html xmlns="http://www.w3.org/1999/xhtml">
            <p>GENE_ASSOCIATION: ( None )</p>
            <p>PROTEIN_CLASS: unknown</p>
            <p>SUBSYSTEM: Intracellular Transport</p>
            <p>OTHER_NOTES: {}</p>
          </html>
        </notes>
        <listOfReactants>
          <speciesReference species="M_cpd00067_v" stoichiometry="1"/>
        </listOfReactants>
        <listOfProducts>
          <speciesReference species="M_cpd00067_c" stoichiometry="1"/>
        </listOfProducts>
        <kineticLaw>
          <math xmlns="http://www.w3.org/1998/Math/MathML">
            <ci> FLUX_VALUE </ci>
          </math>
          <listOfParameters>
            <parameter id="LOWER_BOUND" value="-500" units="mmol_per_gDW_per_hr"/>
            <parameter id="OBJECTIVE_COEFFICIENT" value="0" units="dimensionless"/>
            <parameter id="UPPER_BOUND" value="500" units="mmol_per_gDW_per_hr"/>
            <parameter id="FLUX_VALUE" value="0" units="mmol_per_gDW_per_hr"/>
          </listOfParameters>
        </kineticLaw>
      </reaction>
      <reaction id="R_Hypoxanthine_btoc_s" name="Hypoxanthine transfer: boundary to cytosol; NT1" reversible="true">
        <notes>
          <html xmlns="http://www.w3.org/1999/xhtml">
            <p>GENE_ASSOCIATION: ( PF3D7_1347200 )</p>
            <p>PROTEIN_CLASS: unknown</p>
            <p>SUBSYSTEM: Purine Metabolism, Boundary Reaction</p>
            <p>OTHER_NOTES: Influx only.</p>
          </html>
        </notes>
        <listOfReactants>
          <speciesReference species="M_cpd00226_c_boundary" stoichiometry="1"/>
        </listOfReactants>
        <listOfProducts>
          <speciesReference species="M_cpd00226_c" stoichiometry="1"/>
        </listOfProducts>
        <kineticLaw>
          <math xmlns="http://www.w3.org/1998/Math/MathML">
            <ci> FLUX_VALUE </ci>
          </math>
          <listOfParameters>
            <parameter id="LOWER_BOUND" value="-500" units="mmol_per_gDW_per_hr"/>
            <parameter id="OBJECTIVE_COEFFICIENT" value="0" units="dimensionless"/>
            <parameter id="UPPER_BOUND" value="500" units="mmol_per_gDW_per_hr"/>
            <parameter id="FLUX_VALUE" value="0" units="mmol_per_gDW_per_hr"/>
          </listOfParameters>
        </kineticLaw>
      </reaction>
      <reaction id="R_Leucine_btoc_s" name="Leucine transfer: boundary to cytosol" reversible="true">
        <notes>
          <html xmlns="http://www.w3.org/1999/xhtml">
            <p>GENE_ASSOCIATION: ( None )</p>
            <p>PROTEIN_CLASS: unknown</p>
            <p>SUBSYSTEM: Boundary Reaction</p>
            <p>OTHER_NOTES: {}</p>
          </html>
        </notes>
        <listOfReactants>
          <speciesReference species="M_cpd00107_c_boundary" stoichiometry="1"/>
        </listOfReactants>
        <listOfProducts>
          <speciesReference species="M_cpd00107_c" stoichiometry="1"/>
        </listOfProducts>
        <kineticLaw>
          <math xmlns="http://www.w3.org/1998/Math/MathML">
            <ci> FLUX_VALUE </ci>
          </math>
          <listOfParameters>
            <parameter id="LOWER_BOUND" value="-500" units="mmol_per_gDW_per_hr"/>
            <parameter id="OBJECTIVE_COEFFICIENT" value="0" units="dimensionless"/>
            <parameter id="UPPER_BOUND" value="500" units="mmol_per_gDW_per_hr"/>
            <parameter id="FLUX_VALUE" value="0" units="mmol_per_gDW_per_hr"/>
          </listOfParameters>
        </kineticLaw>
      </reaction>
      <reaction id="R_Malate_ctob_s" name="Malate transfer: cytosol to boundary" reversible="false">
        <notes>
          <html xmlns="http://www.w3.org/1999/xhtml">
            <p>GENE_ASSOCIATION: ( None )</p>
            <p>PROTEIN_CLASS: unknown</p>
            <p>SUBSYSTEM: Pyruvate Metabolism, Boundary Reaction</p>
            <p>OTHER_NOTES: Flux limited to efflux rate from Olszewski et al. 2010.</p>
          </html>
        </notes>
        <listOfReactants>
          <speciesReference species="M_cpd00130_c" stoichiometry="1"/>
        </listOfReactants>
        <listOfProducts>
          <speciesReference species="M_cpd00130_c_boundary" stoichiometry="1"/>
        </listOfProducts>
        <kineticLaw>
          <math xmlns="http://www.w3.org/1998/Math/MathML">
            <ci> FLUX_VALUE </ci>
          </math>
          <listOfParameters>
            <parameter id="LOWER_BOUND" value="0" units="mmol_per_gDW_per_hr"/>
            <parameter id="OBJECTIVE_COEFFICIENT" value="0" units="dimensionless"/>
            <parameter id="UPPER_BOUND" value="500" units="mmol_per_gDW_per_hr"/>
            <parameter id="FLUX_VALUE" value="0" units="mmol_per_gDW_per_hr"/>
          </listOfParameters>
        </kineticLaw>
      </reaction>
      <reaction id="R_Biomass" name="Malaria Biomass with 16maintenance: Stoichiometrically Accurate" reversible="false">
        <notes>
          <html xmlns="http://www.w3.org/1999/xhtml">
            <p>GENE_ASSOCIATION: ( None )</p>
            <p>PROTEIN_CLASS: unknown</p>
            <p>SUBSYSTEM: Biomass</p>
            <p>OTHER_NOTES: Biomass must be produced.</p>
          </html>
        </notes>
        <listOfReactants>
          <speciesReference species="M_DesatFA_c" stoichiometry="55"/>
          <speciesReference species="M_cpd00132_c" stoichiometry="503"/>
          <speciesReference species="M_cpd00066_c" stoichiometry="190"/>
          <speciesReference species="M_cpd00038_c" stoichiometry="8187"/>
          <speciesReference species="M_cpd00357_c" stoichiometry="55"/>
          <speciesReference species="M_FAC2H4unit_c" stoichiometry="3"/>
          <speciesReference species="M_cpd00356_c" stoichiometry="13"/>
          <speciesReference species="M_cpd00053_c" stoichiometry="116"/>
          <speciesReference species="M_cpd00049_c" stoichiometry="451"/>
          <speciesReference species="M_cpd00035_c" stoichiometry="99"/>
          <speciesReference species="M_cpd00119_c" stoichiometry="91"/>
          <speciesReference species="M_cpd00039_c" stoichiometry="479"/>
          <speciesReference species="M_cpd00241_c" stoichiometry="13"/>
          <speciesReference species="M_cpd00001_c" stoichiometry="16348"/>
          <speciesReference species="M_cpd00129_c" stoichiometry="91"/>
          <speciesReference species="M_cpd00272_c" stoichiometry="78"/>
          <speciesReference species="M_cpd00156_c" stoichiometry="169"/>
          <speciesReference species="M_cpd00041_c" stoichiometry="248"/>
          <speciesReference species="M_cpd00054_c" stoichiometry="260"/>
          <speciesReference species="M_cpd00083_c" stoichiometry="342"/>
          <speciesReference species="M_cpd00052_c" stoichiometry="13"/>
          <speciesReference species="M_cpd00084_c" stoichiometry="74"/>
          <speciesReference species="M_cpd00023_c" stoichiometry="289"/>
          <speciesReference species="M_cpd00107_c" stoichiometry="334"/>
          <speciesReference species="M_cpd00060_c" stoichiometry="91"/>
          <speciesReference species="M_cpd00051_c" stoichiometry="120"/>
          <speciesReference species="M_cpd00065_c" stoichiometry="21"/>
          <speciesReference species="M_cpd00033_c" stoichiometry="128"/>
          <speciesReference species="M_cpd00002_c" stoichiometry="4133"/>
          <speciesReference species="M_cpd00062_c" stoichiometry="46"/>
          <speciesReference species="M_cpd00161_c" stoichiometry="173"/>
          <speciesReference species="M_cpd00115_c" stoichiometry="55"/>
          <speciesReference species="M_cpd00069_c" stoichiometry="227"/>
          <speciesReference species="M_cpd00322_c" stoichiometry="384"/>
        </listOfReactants>
        <listOfProducts>
          <speciesReference species="M_cpd00031_c" stoichiometry="8174"/>
          <speciesReference species="M_cpd00018_c" stoichiometry="4087"/>
          <speciesReference species="M_cpd00067_c" stoichiometry="49044"/>
          <speciesReference species="M_cpd00009_c" stoichiometry="16348"/>
          <speciesReference species="M_biomass_c" stoichiometry="1"/>
        </listOfProducts>
        <kineticLaw>
          <math xmlns="http://www.w3.org/1998/Math/MathML">
            <ci> FLUX_VALUE </ci>
          </math>
          <listOfParameters>
            <parameter id="LOWER_BOUND" value="0" units="mmol_per_gDW_per_hr"/>
            <parameter id="OBJECTIVE_COEFFICIENT" value="1" units="dimensionless"/>
            <parameter id="UPPER_BOUND" value="50" units="mmol_per_gDW_per_hr"/>
            <parameter id="FLUX_VALUE" value="0" units="mmol_per_gDW_per_hr"/>
          </listOfParameters>
        </kineticLaw>
      </reaction>
      <reaction id="R_Malate_ctom_s" name="Dicarboxylate/tricarboxylate carrier (DTC), Malate:oxoglutarate antiporter" reversible="true">
        <notes>
          <html xmlns="http://www.w3.org/1999/xhtml">
            <p>GENE_ASSOCIATION: ( PF3D7_0823900 )</p>
            <p>PROTEIN_CLASS: unknown</p>
            <p>SUBSYSTEM: Mitochondrial TCA Cycle, Intracellular Transport</p>
            <p>OTHER_NOTES: {}</p>
          </html>
        </notes>
        <listOfReactants>
          <speciesReference species="M_cpd00130_c" stoichiometry="1"/>
          <speciesReference species="M_cpd00024_m" stoichiometry="1"/>
        </listOfReactants>
        <listOfProducts>
          <speciesReference species="M_cpd00024_c" stoichiometry="1"/>
          <speciesReference species="M_cpd00130_m" stoichiometry="1"/>
        </listOfProducts>
        <kineticLaw>
          <math xmlns="http://www.w3.org/1998/Math/MathML">
            <ci> FLUX_VALUE </ci>
          </math>
          <listOfParameters>
            <parameter id="LOWER_BOUND" value="-500" units="mmol_per_gDW_per_hr"/>
            <parameter id="OBJECTIVE_COEFFICIENT" value="0" units="dimensionless"/>
            <parameter id="UPPER_BOUND" value="500" units="mmol_per_gDW_per_hr"/>
            <parameter id="FLUX_VALUE" value="0" units="mmol_per_gDW_per_hr"/>
          </listOfParameters>
        </kineticLaw>
      </reaction>
      <reaction id="R_NADH_atoc_s" name="NADH transfer: apicoplast to cytosol" reversible="true">
        <notes>
          <html xmlns="http://www.w3.org/1999/xhtml">
            <p>GENE_ASSOCIATION: ( None )</p>
            <p>PROTEIN_CLASS: unknown</p>
            <p>SUBSYSTEM: Intracellular Transport</p>
            <p>OTHER_NOTES: {}</p>
          </html>
        </notes>
        <listOfReactants>
          <speciesReference species="M_cpd00004_a" stoichiometry="1"/>
        </listOfReactants>
        <listOfProducts>
          <speciesReference species="M_cpd00004_c" stoichiometry="1"/>
        </listOfProducts>
        <kineticLaw>
          <math xmlns="http://www.w3.org/1998/Math/MathML">
            <ci> FLUX_VALUE </ci>
          </math>
          <listOfParameters>
            <parameter id="LOWER_BOUND" value="-500" units="mmol_per_gDW_per_hr"/>
            <parameter id="OBJECTIVE_COEFFICIENT" value="0" units="dimensionless"/>
            <parameter id="UPPER_BOUND" value="500" units="mmol_per_gDW_per_hr"/>
            <parameter id="FLUX_VALUE" value="0" units="mmol_per_gDW_per_hr"/>
          </listOfParameters>
        </kineticLaw>
      </reaction>
      <reaction id="R_NADH_mtoc_s" name="NADH transfer: mitochondria to cytosol" reversible="true">
        <notes>
          <html xmlns="http://www.w3.org/1999/xhtml">
            <p>GENE_ASSOCIATION: ( None )</p>
            <p>PROTEIN_CLASS: unknown</p>
            <p>SUBSYSTEM: Intracellular Transport</p>
            <p>OTHER_NOTES: {}</p>
          </html>
        </notes>
        <listOfReactants>
          <speciesReference species="M_cpd00004_m" stoichiometry="1"/>
        </listOfReactants>
        <listOfProducts>
          <speciesReference species="M_cpd00004_c" stoichiometry="1"/>
        </listOfProducts>
        <kineticLaw>
          <math xmlns="http://www.w3.org/1998/Math/MathML">
            <ci> FLUX_VALUE </ci>
          </math>
          <listOfParameters>
            <parameter id="LOWER_BOUND" value="-500" units="mmol_per_gDW_per_hr"/>
            <parameter id="OBJECTIVE_COEFFICIENT" value="0" units="dimensionless"/>
            <parameter id="UPPER_BOUND" value="500" units="mmol_per_gDW_per_hr"/>
            <parameter id="FLUX_VALUE" value="0" units="mmol_per_gDW_per_hr"/>
          </listOfParameters>
        </kineticLaw>
      </reaction>
      <reaction id="R_NADPH_atoc_s" name="NADPH transfer: apicoplast to cytosol" reversible="true">
        <notes>
          <html xmlns="http://www.w3.org/1999/xhtml">
            <p>GENE_ASSOCIATION: ( None )</p>
            <p>PROTEIN_CLASS: unknown</p>
            <p>SUBSYSTEM: Intracellular Transport</p>
            <p>OTHER_NOTES: {}</p>
          </html>
        </notes>
        <listOfReactants>
          <speciesReference species="M_cpd00005_a" stoichiometry="1"/>
        </listOfReactants>
        <listOfProducts>
          <speciesReference species="M_cpd00005_c" stoichiometry="1"/>
        </listOfProducts>
        <kineticLaw>
          <math xmlns="http://www.w3.org/1998/Math/MathML">
            <ci> FLUX_VALUE </ci>
          </math>
          <listOfParameters>
            <parameter id="LOWER_BOUND" value="-500" units="mmol_per_gDW_per_hr"/>
            <parameter id="OBJECTIVE_COEFFICIENT" value="0" units="dimensionless"/>
            <parameter id="UPPER_BOUND" value="500" units="mmol_per_gDW_per_hr"/>
            <parameter id="FLUX_VALUE" value="0" units="mmol_per_gDW_per_hr"/>
          </listOfParameters>
        </kineticLaw>
      </reaction>
      <reaction id="R_NADPH_mtoc_s" name="NADPH transfer: mitochondria to cytosol" reversible="true">
        <notes>
          <html xmlns="http://www.w3.org/1999/xhtml">
            <p>GENE_ASSOCIATION: ( None )</p>
            <p>PROTEIN_CLASS: unknown</p>
            <p>SUBSYSTEM: Intracellular Transport</p>
            <p>OTHER_NOTES: {}</p>
          </html>
        </notes>
        <listOfReactants>
          <speciesReference species="M_cpd00005_m" stoichiometry="1"/>
        </listOfReactants>
        <listOfProducts>
          <speciesReference species="M_cpd00005_c" stoichiometry="1"/>
        </listOfProducts>
        <kineticLaw>
          <math xmlns="http://www.w3.org/1998/Math/MathML">
            <ci> FLUX_VALUE </ci>
          </math>
          <listOfParameters>
            <parameter id="LOWER_BOUND" value="-500" units="mmol_per_gDW_per_hr"/>
            <parameter id="OBJECTIVE_COEFFICIENT" value="0" units="dimensionless"/>
            <parameter id="UPPER_BOUND" value="500" units="mmol_per_gDW_per_hr"/>
            <parameter id="FLUX_VALUE" value="0" units="mmol_per_gDW_per_hr"/>
          </listOfParameters>
        </kineticLaw>
      </reaction>
      <reaction id="R_NADP_atoc_s" name="NADP transfer: apicoplast to cytosol" reversible="true">
        <notes>
          <html xmlns="http://www.w3.org/1999/xhtml">
            <p>GENE_ASSOCIATION: ( None )</p>
            <p>PROTEIN_CLASS: unknown</p>
            <p>SUBSYSTEM: Intracellular Transport</p>
            <p>OTHER_NOTES: {}</p>
          </html>
        </notes>
        <listOfReactants>
          <speciesReference species="M_cpd00006_a" stoichiometry="1"/>
        </listOfReactants>
        <listOfProducts>
          <speciesReference species="M_cpd00006_c" stoichiometry="1"/>
        </listOfProducts>
        <kineticLaw>
          <math xmlns="http://www.w3.org/1998/Math/MathML">
            <ci> FLUX_VALUE </ci>
          </math>
          <listOfParameters>
            <parameter id="LOWER_BOUND" value="-500" units="mmol_per_gDW_per_hr"/>
            <parameter id="OBJECTIVE_COEFFICIENT" value="0" units="dimensionless"/>
            <parameter id="UPPER_BOUND" value="500" units="mmol_per_gDW_per_hr"/>
            <parameter id="FLUX_VALUE" value="0" units="mmol_per_gDW_per_hr"/>
          </listOfParameters>
        </kineticLaw>
      </reaction>
      <reaction id="R_NADP_mtoc_s" name="NADP transfer: mitochondria to cytosol" reversible="true">
        <notes>
          <html xmlns="http://www.w3.org/1999/xhtml">
            <p>GENE_ASSOCIATION: ( None )</p>
            <p>PROTEIN_CLASS: unknown</p>
            <p>SUBSYSTEM: Intracellular Transport</p>
            <p>OTHER_NOTES: {}</p>
          </html>
        </notes>
        <listOfReactants>
          <speciesReference species="M_cpd00006_m" stoichiometry="1"/>
        </listOfReactants>
        <listOfProducts>
          <speciesReference species="M_cpd00006_c" stoichiometry="1"/>
        </listOfProducts>
        <kineticLaw>
          <math xmlns="http://www.w3.org/1998/Math/MathML">
            <ci> FLUX_VALUE </ci>
          </math>
          <listOfParameters>
            <parameter id="LOWER_BOUND" value="-500" units="mmol_per_gDW_per_hr"/>
            <parameter id="OBJECTIVE_COEFFICIENT" value="0" units="dimensionless"/>
            <parameter id="UPPER_BOUND" value="500" units="mmol_per_gDW_per_hr"/>
            <parameter id="FLUX_VALUE" value="0" units="mmol_per_gDW_per_hr"/>
          </listOfParameters>
        </kineticLaw>
      </reaction>
      <reaction id="R_NAD_atoc_s" name="NAD transfer: apicoplast to cytosol" reversible="true">
        <notes>
          <html xmlns="http://www.w3.org/1999/xhtml">
            <p>GENE_ASSOCIATION: ( None )</p>
            <p>PROTEIN_CLASS: unknown</p>
            <p>SUBSYSTEM: Intracellular Transport</p>
            <p>OTHER_NOTES: {}</p>
          </html>
        </notes>
        <listOfReactants>
          <speciesReference species="M_cpd00003_a" stoichiometry="1"/>
        </listOfReactants>
        <listOfProducts>
          <speciesReference species="M_cpd00003_c" stoichiometry="1"/>
        </listOfProducts>
        <kineticLaw>
          <math xmlns="http://www.w3.org/1998/Math/MathML">
            <ci> FLUX_VALUE </ci>
          </math>
          <listOfParameters>
            <parameter id="LOWER_BOUND" value="-500" units="mmol_per_gDW_per_hr"/>
            <parameter id="OBJECTIVE_COEFFICIENT" value="0" units="dimensionless"/>
            <parameter id="UPPER_BOUND" value="500" units="mmol_per_gDW_per_hr"/>
            <parameter id="FLUX_VALUE" value="0" units="mmol_per_gDW_per_hr"/>
          </listOfParameters>
        </kineticLaw>
      </reaction>
      <reaction id="R_NAD_mtoc_s" name="NAD transfer: mitochondria to cytosol" reversible="true">
        <notes>
          <html xmlns="http://www.w3.org/1999/xhtml">
            <p>GENE_ASSOCIATION: ( None )</p>
            <p>PROTEIN_CLASS: unknown</p>
            <p>SUBSYSTEM: Intracellular Transport</p>
            <p>OTHER_NOTES: {}</p>
          </html>
        </notes>
        <listOfReactants>
          <speciesReference species="M_cpd00003_m" stoichiometry="1"/>
        </listOfReactants>
        <listOfProducts>
          <speciesReference species="M_cpd00003_c" stoichiometry="1"/>
        </listOfProducts>
        <kineticLaw>
          <math xmlns="http://www.w3.org/1998/Math/MathML">
            <ci> FLUX_VALUE </ci>
          </math>
          <listOfParameters>
            <parameter id="LOWER_BOUND" value="-500" units="mmol_per_gDW_per_hr"/>
            <parameter id="OBJECTIVE_COEFFICIENT" value="0" units="dimensionless"/>
            <parameter id="UPPER_BOUND" value="500" units="mmol_per_gDW_per_hr"/>
            <parameter id="FLUX_VALUE" value="0" units="mmol_per_gDW_per_hr"/>
          </listOfParameters>
        </kineticLaw>
      </reaction>
      <reaction id="R_NH3_ctob_s" name="NH3 transfer: cytosol to boundary" reversible="false">
        <notes>
          <html xmlns="http://www.w3.org/1999/xhtml">
            <p>GENE_ASSOCIATION: ( None )</p>
            <p>PROTEIN_CLASS: unknown</p>
            <p>SUBSYSTEM: Boundary Reaction</p>
            <p>OTHER_NOTES: Efflux only.</p>
          </html>
        </notes>
        <listOfReactants>
          <speciesReference species="M_cpd00013_c" stoichiometry="1"/>
        </listOfReactants>
        <listOfProducts>
          <speciesReference species="M_cpd00013_c_boundary" stoichiometry="1"/>
        </listOfProducts>
        <kineticLaw>
          <math xmlns="http://www.w3.org/1998/Math/MathML">
            <ci> FLUX_VALUE </ci>
          </math>
          <listOfParameters>
            <parameter id="LOWER_BOUND" value="0" units="mmol_per_gDW_per_hr"/>
            <parameter id="OBJECTIVE_COEFFICIENT" value="0" units="dimensionless"/>
            <parameter id="UPPER_BOUND" value="500" units="mmol_per_gDW_per_hr"/>
            <parameter id="FLUX_VALUE" value="0" units="mmol_per_gDW_per_hr"/>
          </listOfParameters>
        </kineticLaw>
      </reaction>
      <reaction id="R_Oxygen_btoc_s" name="Oxygen transfer: boundary to cytosol" reversible="true">
        <notes>
          <html xmlns="http://www.w3.org/1999/xhtml">
            <p>GENE_ASSOCIATION: ( None )</p>
            <p>PROTEIN_CLASS: unknown</p>
            <p>SUBSYSTEM: Boundary Reaction</p>
            <p>OTHER_NOTES: {}</p>
          </html>
        </notes>
        <listOfReactants>
          <speciesReference species="M_cpd00007_c_boundary" stoichiometry="1"/>
        </listOfReactants>
        <listOfProducts>
          <speciesReference species="M_cpd00007_c" stoichiometry="1"/>
        </listOfProducts>
        <kineticLaw>
          <math xmlns="http://www.w3.org/1998/Math/MathML">
            <ci> FLUX_VALUE </ci>
          </math>
          <listOfParameters>
            <parameter id="LOWER_BOUND" value="-500" units="mmol_per_gDW_per_hr"/>
            <parameter id="OBJECTIVE_COEFFICIENT" value="0" units="dimensionless"/>
            <parameter id="UPPER_BOUND" value="500" units="mmol_per_gDW_per_hr"/>
            <parameter id="FLUX_VALUE" value="0" units="mmol_per_gDW_per_hr"/>
          </listOfParameters>
        </kineticLaw>
      </reaction>
      <reaction id="R_OG_ctom_s" name="Oxoglutarate transfer: cytosol to mitochondria" reversible="true">
        <notes>
          <html xmlns="http://www.w3.org/1999/xhtml">
            <p>GENE_ASSOCIATION: ( None )</p>
            <p>PROTEIN_CLASS: unknown</p>
            <p>SUBSYSTEM: Intracellular Transport</p>
            <p>OTHER_NOTES: {}</p>
          </html>
        </notes>
        <listOfReactants>
          <speciesReference species="M_cpd00024_c" stoichiometry="1"/>
        </listOfReactants>
        <listOfProducts>
          <speciesReference species="M_cpd00024_m" stoichiometry="1"/>
        </listOfProducts>
        <kineticLaw>
          <math xmlns="http://www.w3.org/1998/Math/MathML">
            <ci> FLUX_VALUE </ci>
          </math>
          <listOfParameters>
            <parameter id="LOWER_BOUND" value="-500" units="mmol_per_gDW_per_hr"/>
            <parameter id="OBJECTIVE_COEFFICIENT" value="0" units="dimensionless"/>
            <parameter id="UPPER_BOUND" value="500" units="mmol_per_gDW_per_hr"/>
            <parameter id="FLUX_VALUE" value="0" units="mmol_per_gDW_per_hr"/>
          </listOfParameters>
        </kineticLaw>
      </reaction>
      <reaction id="R_OHGbDigV_v" name="OxyHaemoglobin digestion: Vacuole" reversible="false">
        <notes>
          <html xmlns="http://www.w3.org/1999/xhtml">
            <p>GENE_ASSOCIATION: ( PF3D7_0507200 and PF3D7_0507500 and PF3D7_0527300 and PF3D7_0804400 and PF3D7_0932300 and PF3D7_1015300 and PF3D7_1115300 and PF3D7_1115400 and PF3D7_1115700 and PF3D7_1116700 and PF3D7_1136900 and PF3D7_1247800 and PF3D7_1311800 and PF3D7_1360800 and PF3D7_1401300 and PF3D7_1407800 and PF3D7_1407900 and PF3D7_1408000 and PF3D7_1434600 and PF3D7_1446200 and PF3D7_1454400 )</p>
            <p>PROTEIN_CLASS: 3.4.11.- and 3.4.11.1 and 3.4.11.2 and 3.4.11.9 and 3.4.11.18 and 3.4.11.21 and 3.4.14.1 and 3.4.21.62 and 3.4.22.- and 3.4.23.- and 3.4.23.38 and 3.4.23.39 and 3.4.24.-</p>
            <p>SUBSYSTEM: Haemoglobin Digestion</p>
            <p>OTHER_NOTES: Oxyhaemoglobin can only be digested.</p>
          </html>
        </notes>
        <listOfReactants>
          <speciesReference species="M_cpd12770_v" stoichiometry="1"/>
        </listOfReactants>
        <listOfProducts>
          <speciesReference species="M_cpd00035_v" stoichiometry="72"/>
          <speciesReference species="M_cpd00129_v" stoichiometry="28"/>
          <speciesReference species="M_cpd00107_v" stoichiometry="72"/>
          <speciesReference species="M_cpd00132_v" stoichiometry="20"/>
          <speciesReference species="M_cpd00119_v" stoichiometry="38"/>
          <speciesReference species="M_cpd00041_v" stoichiometry="30"/>
          <speciesReference species="M_cpd00161_v" stoichiometry="32"/>
          <speciesReference species="M_cpd00028_v" stoichiometry="4"/>
          <speciesReference species="M_cpd00053_v" stoichiometry="8"/>
          <speciesReference species="M_cpd00084_v" stoichiometry="6"/>
          <speciesReference species="M_cpd00039_v" stoichiometry="44"/>
          <speciesReference species="M_cpd00156_v" stoichiometry="62"/>
          <speciesReference species="M_cpd00023_v" stoichiometry="24"/>
          <speciesReference species="M_cpd00065_v" stoichiometry="6"/>
          <speciesReference species="M_cpd00054_v" stoichiometry="32"/>
          <speciesReference species="M_cpd00069_v" stoichiometry="12"/>
          <speciesReference species="M_cpd00051_v" stoichiometry="12"/>
          <speciesReference species="M_cpd00532_v" stoichiometry="4"/>
          <speciesReference species="M_cpd00033_v" stoichiometry="40"/>
          <speciesReference species="M_cpd00066_v" stoichiometry="30"/>
          <speciesReference species="M_cpd00060_v" stoichiometry="10"/>
        </listOfProducts>
        <kineticLaw>
          <math xmlns="http://www.w3.org/1998/Math/MathML">
            <ci> FLUX_VALUE </ci>
          </math>
          <listOfParameters>
            <parameter id="LOWER_BOUND" value="0" units="mmol_per_gDW_per_hr"/>
            <parameter id="OBJECTIVE_COEFFICIENT" value="0" units="dimensionless"/>
            <parameter id="UPPER_BOUND" value="500" units="mmol_per_gDW_per_hr"/>
            <parameter id="FLUX_VALUE" value="0" units="mmol_per_gDW_per_hr"/>
          </listOfParameters>
        </kineticLaw>
      </reaction>
      <reaction id="R_Orotate_mtoc_s" name="Orotate transfer: mitochondria to cytosol" reversible="true">
        <notes>
          <html xmlns="http://www.w3.org/1999/xhtml">
            <p>GENE_ASSOCIATION: ( None )</p>
            <p>PROTEIN_CLASS: unknown</p>
            <p>SUBSYSTEM: Pyrimidine Metabolism, Intracellular Transport</p>
            <p>OTHER_NOTES: {}</p>
          </html>
        </notes>
        <listOfReactants>
          <speciesReference species="M_cpd00247_m" stoichiometry="1"/>
        </listOfReactants>
        <listOfProducts>
          <speciesReference species="M_cpd00247_c" stoichiometry="1"/>
        </listOfProducts>
        <kineticLaw>
          <math xmlns="http://www.w3.org/1998/Math/MathML">
            <ci> FLUX_VALUE </ci>
          </math>
          <listOfParameters>
            <parameter id="LOWER_BOUND" value="-500" units="mmol_per_gDW_per_hr"/>
            <parameter id="OBJECTIVE_COEFFICIENT" value="0" units="dimensionless"/>
            <parameter id="UPPER_BOUND" value="500" units="mmol_per_gDW_per_hr"/>
            <parameter id="FLUX_VALUE" value="0" units="mmol_per_gDW_per_hr"/>
          </listOfParameters>
        </kineticLaw>
      </reaction>
      <reaction id="R_Oxygen_vtoc_s" name="Oxygen transfer: vacuole to cytosol" reversible="true">
        <notes>
          <html xmlns="http://www.w3.org/1999/xhtml">
            <p>GENE_ASSOCIATION: ( None )</p>
            <p>PROTEIN_CLASS: unknown</p>
            <p>SUBSYSTEM: Intracellular Transport</p>
            <p>OTHER_NOTES: {}</p>
          </html>
        </notes>
        <listOfReactants>
          <speciesReference species="M_cpd00007_v" stoichiometry="1"/>
        </listOfReactants>
        <listOfProducts>
          <speciesReference species="M_cpd00007_c" stoichiometry="1"/>
        </listOfProducts>
        <kineticLaw>
          <math xmlns="http://www.w3.org/1998/Math/MathML">
            <ci> FLUX_VALUE </ci>
          </math>
          <listOfParameters>
            <parameter id="LOWER_BOUND" value="-500" units="mmol_per_gDW_per_hr"/>
            <parameter id="OBJECTIVE_COEFFICIENT" value="0" units="dimensionless"/>
            <parameter id="UPPER_BOUND" value="500" units="mmol_per_gDW_per_hr"/>
            <parameter id="FLUX_VALUE" value="0" units="mmol_per_gDW_per_hr"/>
          </listOfParameters>
        </kineticLaw>
      </reaction>
      <reaction id="R_Phosphoenolpyruvate_ctoa_s" name="Phosphoenolpyruvate/phosphate translocator (PPT)" reversible="false">
        <notes>
          <html xmlns="http://www.w3.org/1999/xhtml">
            <p>GENE_ASSOCIATION: ( PF3D7_0530200 )</p>
            <p>PROTEIN_CLASS: unknown</p>
            <p>SUBSYSTEM: Glycolysis, Pyruvate Metabolism, Isoprenoid Metabolism, Intracellular Transport</p>
            <p>OTHER_NOTES: {}</p>
          </html>
        </notes>
        <listOfReactants>
          <speciesReference species="M_cpd00009_a" stoichiometry="1"/>
          <speciesReference species="M_cpd00061_c" stoichiometry="1"/>
        </listOfReactants>
        <listOfProducts>
          <speciesReference species="M_cpd00061_a" stoichiometry="1"/>
          <speciesReference species="M_cpd00009_c" stoichiometry="1"/>
        </listOfProducts>
        <kineticLaw>
          <math xmlns="http://www.w3.org/1998/Math/MathML">
            <ci> FLUX_VALUE </ci>
          </math>
          <listOfParameters>
            <parameter id="LOWER_BOUND" value="0" units="mmol_per_gDW_per_hr"/>
            <parameter id="OBJECTIVE_COEFFICIENT" value="0" units="dimensionless"/>
            <parameter id="UPPER_BOUND" value="500" units="mmol_per_gDW_per_hr"/>
            <parameter id="FLUX_VALUE" value="0" units="mmol_per_gDW_per_hr"/>
          </listOfParameters>
        </kineticLaw>
      </reaction>
      <reaction id="R_Diphosphate_btoc_s" name="Diphosphate transfer: boundary to cytosol" reversible="true">
        <notes>
          <html xmlns="http://www.w3.org/1999/xhtml">
            <p>GENE_ASSOCIATION: ( None )</p>
            <p>PROTEIN_CLASS: unknown</p>
            <p>SUBSYSTEM: Boundary Reaction</p>
            <p>OTHER_NOTES: {}</p>
          </html>
        </notes>
        <listOfReactants>
          <speciesReference species="M_cpd00012_c_boundary" stoichiometry="1"/>
        </listOfReactants>
        <listOfProducts>
          <speciesReference species="M_cpd00012_c" stoichiometry="1"/>
        </listOfProducts>
        <kineticLaw>
          <math xmlns="http://www.w3.org/1998/Math/MathML">
            <ci> FLUX_VALUE </ci>
          </math>
          <listOfParameters>
            <parameter id="LOWER_BOUND" value="-500" units="mmol_per_gDW_per_hr"/>
            <parameter id="OBJECTIVE_COEFFICIENT" value="0" units="dimensionless"/>
            <parameter id="UPPER_BOUND" value="500" units="mmol_per_gDW_per_hr"/>
            <parameter id="FLUX_VALUE" value="0" units="mmol_per_gDW_per_hr"/>
          </listOfParameters>
        </kineticLaw>
      </reaction>
      <reaction id="R_Pi_btoc_s" name="Orthophosphate transfer: boundary to cytosol" reversible="true">
        <notes>
          <html xmlns="http://www.w3.org/1999/xhtml">
            <p>GENE_ASSOCIATION: ( None )</p>
            <p>PROTEIN_CLASS: unknown</p>
            <p>SUBSYSTEM: Boundary Reaction</p>
            <p>OTHER_NOTES: {}</p>
          </html>
        </notes>
        <listOfReactants>
          <speciesReference species="M_cpd00009_c_boundary" stoichiometry="1"/>
        </listOfReactants>
        <listOfProducts>
          <speciesReference species="M_cpd00009_c" stoichiometry="1"/>
        </listOfProducts>
        <kineticLaw>
          <math xmlns="http://www.w3.org/1998/Math/MathML">
            <ci> FLUX_VALUE </ci>
          </math>
          <listOfParameters>
            <parameter id="LOWER_BOUND" value="-500" units="mmol_per_gDW_per_hr"/>
            <parameter id="OBJECTIVE_COEFFICIENT" value="0" units="dimensionless"/>
            <parameter id="UPPER_BOUND" value="500" units="mmol_per_gDW_per_hr"/>
            <parameter id="FLUX_VALUE" value="0" units="mmol_per_gDW_per_hr"/>
          </listOfParameters>
        </kineticLaw>
      </reaction>
      <reaction id="R_Pi_atoc_s" name="Orthophosphate transfer: apicoplast to cytosol" reversible="true">
        <notes>
          <html xmlns="http://www.w3.org/1999/xhtml">
            <p>GENE_ASSOCIATION: ( None )</p>
            <p>PROTEIN_CLASS: unknown</p>
            <p>SUBSYSTEM: Intracellular Transport</p>
            <p>OTHER_NOTES: {}</p>
          </html>
        </notes>
        <listOfReactants>
          <speciesReference species="M_cpd00009_a" stoichiometry="1"/>
        </listOfReactants>
        <listOfProducts>
          <speciesReference species="M_cpd00009_c" stoichiometry="1"/>
        </listOfProducts>
        <kineticLaw>
          <math xmlns="http://www.w3.org/1998/Math/MathML">
            <ci> FLUX_VALUE </ci>
          </math>
          <listOfParameters>
            <parameter id="LOWER_BOUND" value="-500" units="mmol_per_gDW_per_hr"/>
            <parameter id="OBJECTIVE_COEFFICIENT" value="0" units="dimensionless"/>
            <parameter id="UPPER_BOUND" value="500" units="mmol_per_gDW_per_hr"/>
            <parameter id="FLUX_VALUE" value="0" units="mmol_per_gDW_per_hr"/>
          </listOfParameters>
        </kineticLaw>
      </reaction>
      <reaction id="R_Pi_mtoc_s" name="Orthophosphate transfer: mitochondria to cytosol, Phosphate exchanger" reversible="false">
        <notes>
          <html xmlns="http://www.w3.org/1999/xhtml">
            <p>GENE_ASSOCIATION: ( PF3D7_1202200 )</p>
            <p>PROTEIN_CLASS: unknown</p>
            <p>SUBSYSTEM: Intracellular Transport</p>
            <p>OTHER_NOTES: Did not include transport of OH-.</p>
          </html>
        </notes>
        <listOfReactants>
          <speciesReference species="M_cpd00009_c" stoichiometry="1"/>
        </listOfReactants>
        <listOfProducts>
          <speciesReference species="M_cpd00009_m" stoichiometry="1"/>
        </listOfProducts>
        <kineticLaw>
          <math xmlns="http://www.w3.org/1998/Math/MathML">
            <ci> FLUX_VALUE </ci>
          </math>
          <listOfParameters>
            <parameter id="LOWER_BOUND" value="0" units="mmol_per_gDW_per_hr"/>
            <parameter id="OBJECTIVE_COEFFICIENT" value="0" units="dimensionless"/>
            <parameter id="UPPER_BOUND" value="500" units="mmol_per_gDW_per_hr"/>
            <parameter id="FLUX_VALUE" value="0" units="mmol_per_gDW_per_hr"/>
          </listOfParameters>
        </kineticLaw>
      </reaction>
      <reaction id="R_SFAE_a" name="Simplified fatty-acid elongation from Malonyl-CoA (3 C2H4 units)" reversible="true">
        <notes>
          <html xmlns="http://www.w3.org/1999/xhtml">
            <p>GENE_ASSOCIATION: ( PF3D7_0626300 and PF3D7_0922900 and PF3D7_1323000 and PF3D7_0615100 )</p>
            <p>PROTEIN_CLASS: 4.2.1.58</p>
            <p>SUBSYSTEM: Fatty Acid Synthesis</p>
            <p>OTHER_NOTES: Evidence of fatty acid elongation in Mi-ichi et al. Mechanism unknown so simplified reaction provided, KEGG Pathway not exact but links to FA metabolism.</p>
          </html>
        </notes>
        <listOfReactants>
          <speciesReference species="M_cpd00067_a" stoichiometry="2"/>
          <speciesReference species="M_cpd00004_a" stoichiometry="1"/>
          <speciesReference species="M_cpd00005_a" stoichiometry="1"/>
          <speciesReference species="M_cpd00070_a" stoichiometry="1"/>
        </listOfReactants>
        <listOfProducts>
          <speciesReference species="M_cpd00011_a" stoichiometry="1"/>
          <speciesReference species="M_cpd00003_a" stoichiometry="1"/>
          <speciesReference species="M_FAC2H4unit_a" stoichiometry="1"/>
          <speciesReference species="M_cpd00010_a" stoichiometry="1"/>
          <speciesReference species="M_cpd00001_a" stoichiometry="1"/>
          <speciesReference species="M_cpd00006_a" stoichiometry="1"/>
        </listOfProducts>
        <kineticLaw>
          <math xmlns="http://www.w3.org/1998/Math/MathML">
            <ci> FLUX_VALUE </ci>
          </math>
          <listOfParameters>
            <parameter id="LOWER_BOUND" value="-500" units="mmol_per_gDW_per_hr"/>
            <parameter id="OBJECTIVE_COEFFICIENT" value="0" units="dimensionless"/>
            <parameter id="UPPER_BOUND" value="500" units="mmol_per_gDW_per_hr"/>
            <parameter id="FLUX_VALUE" value="0" units="mmol_per_gDW_per_hr"/>
          </listOfParameters>
        </kineticLaw>
      </reaction>
      <reaction id="R_Lactate_btoc_s" name="Lactate: boundary to cytosol, monocarboxylate transporter" reversible="true">
        <notes>
          <html xmlns="http://www.w3.org/1999/xhtml">
            <p>GENE_ASSOCIATION: ( PF3D7_0210300 or PF3D7_0926400 )</p>
            <p>PROTEIN_CLASS: unknown</p>
            <p>SUBSYSTEM: Glycolysis, Boundary Reaction</p>
            <p>OTHER_NOTES: Flux limited to measured rates.</p>
          </html>
        </notes>
        <listOfReactants>
          <speciesReference species="M_cpd00159_c_boundary" stoichiometry="1"/>
        </listOfReactants>
        <listOfProducts>
          <speciesReference species="M_cpd00159_c" stoichiometry="1"/>
        </listOfProducts>
        <kineticLaw>
          <math xmlns="http://www.w3.org/1998/Math/MathML">
            <ci> FLUX_VALUE </ci>
          </math>
          <listOfParameters>
            <parameter id="LOWER_BOUND" value="-1.644" units="mmol_per_gDW_per_hr"/>
            <parameter id="OBJECTIVE_COEFFICIENT" value="0" units="dimensionless"/>
            <parameter id="UPPER_BOUND" value="-1.644" units="mmol_per_gDW_per_hr"/>
            <parameter id="FLUX_VALUE" value="0" units="mmol_per_gDW_per_hr"/>
          </listOfParameters>
        </kineticLaw>
      </reaction>
      <reaction id="R_Urea_ctob_s" name="Urea transfer: cytosol to boundary" reversible="false">
        <notes>
          <html xmlns="http://www.w3.org/1999/xhtml">
            <p>GENE_ASSOCIATION: ( None )</p>
            <p>PROTEIN_CLASS: unknown</p>
            <p>SUBSYSTEM: Boundary Reaction</p>
            <p>OTHER_NOTES: Efflux only.</p>
          </html>
        </notes>
        <listOfReactants>
          <speciesReference species="M_cpd00073_c" stoichiometry="1"/>
        </listOfReactants>
        <listOfProducts>
          <speciesReference species="M_cpd00073_c_boundary" stoichiometry="1"/>
        </listOfProducts>
        <kineticLaw>
          <math xmlns="http://www.w3.org/1998/Math/MathML">
            <ci> FLUX_VALUE </ci>
          </math>
          <listOfParameters>
            <parameter id="LOWER_BOUND" value="0" units="mmol_per_gDW_per_hr"/>
            <parameter id="OBJECTIVE_COEFFICIENT" value="0" units="dimensionless"/>
            <parameter id="UPPER_BOUND" value="500" units="mmol_per_gDW_per_hr"/>
            <parameter id="FLUX_VALUE" value="0" units="mmol_per_gDW_per_hr"/>
          </listOfParameters>
        </kineticLaw>
      </reaction>
      <reaction id="R_Alanine_btoc_s" name="Alanine transfer: boundary to cytosol" reversible="true">
        <notes>
          <html xmlns="http://www.w3.org/1999/xhtml">
            <p>GENE_ASSOCIATION: ( None )</p>
            <p>PROTEIN_CLASS: unknown</p>
            <p>SUBSYSTEM: Boundary Reaction</p>
            <p>OTHER_NOTES: Efflux only.</p>
          </html>
        </notes>
        <listOfReactants>
          <speciesReference species="M_cpd00035_c_boundary" stoichiometry="1"/>
        </listOfReactants>
        <listOfProducts>
          <speciesReference species="M_cpd00035_c" stoichiometry="1"/>
        </listOfProducts>
        <kineticLaw>
          <math xmlns="http://www.w3.org/1998/Math/MathML">
            <ci> FLUX_VALUE </ci>
          </math>
          <listOfParameters>
            <parameter id="LOWER_BOUND" value="-500" units="mmol_per_gDW_per_hr"/>
            <parameter id="OBJECTIVE_COEFFICIENT" value="0" units="dimensionless"/>
            <parameter id="UPPER_BOUND" value="500" units="mmol_per_gDW_per_hr"/>
            <parameter id="FLUX_VALUE" value="0" units="mmol_per_gDW_per_hr"/>
          </listOfParameters>
        </kineticLaw>
      </reaction>
      <reaction id="R_Alanine_vtoc_s" name="Alanine transfer: vacuole to cytosol" reversible="true">
        <notes>
          <html xmlns="http://www.w3.org/1999/xhtml">
            <p>GENE_ASSOCIATION: ( None )</p>
            <p>PROTEIN_CLASS: unknown</p>
            <p>SUBSYSTEM: Intracellular Transport</p>
            <p>OTHER_NOTES: {}</p>
          </html>
        </notes>
        <listOfReactants>
          <speciesReference species="M_cpd00035_v" stoichiometry="1"/>
        </listOfReactants>
        <listOfProducts>
          <speciesReference species="M_cpd00035_c" stoichiometry="1"/>
        </listOfProducts>
        <kineticLaw>
          <math xmlns="http://www.w3.org/1998/Math/MathML">
            <ci> FLUX_VALUE </ci>
          </math>
          <listOfParameters>
            <parameter id="LOWER_BOUND" value="-500" units="mmol_per_gDW_per_hr"/>
            <parameter id="OBJECTIVE_COEFFICIENT" value="0" units="dimensionless"/>
            <parameter id="UPPER_BOUND" value="500" units="mmol_per_gDW_per_hr"/>
            <parameter id="FLUX_VALUE" value="0" units="mmol_per_gDW_per_hr"/>
          </listOfParameters>
        </kineticLaw>
      </reaction>
      <reaction id="R_Arginine_btoc_s" name="Arginine transfer: boundary to cytosol" reversible="true">
        <notes>
          <html xmlns="http://www.w3.org/1999/xhtml">
            <p>GENE_ASSOCIATION: ( PF3D7_0209600 or PF3D7_0515500 or PF3D7_0629500 or PF3D7_1132500 or PF3D7_1208400 or PF3D7_1231400 )</p>
            <p>PROTEIN_CLASS: unknown</p>
            <p>SUBSYSTEM: Arginine and Proline Metabolism, Boundary Reaction</p>
            <p>OTHER_NOTES: Flux limited to limit free arginine to proline conversion.</p>
          </html>
        </notes>
        <listOfReactants>
          <speciesReference species="M_cpd00051_c_boundary" stoichiometry="1"/>
        </listOfReactants>
        <listOfProducts>
          <speciesReference species="M_cpd00051_c" stoichiometry="1"/>
        </listOfProducts>
        <kineticLaw>
          <math xmlns="http://www.w3.org/1998/Math/MathML">
            <ci> FLUX_VALUE </ci>
          </math>
          <listOfParameters>
            <parameter id="LOWER_BOUND" value="-500" units="mmol_per_gDW_per_hr"/>
            <parameter id="OBJECTIVE_COEFFICIENT" value="0" units="dimensionless"/>
            <parameter id="UPPER_BOUND" value="500" units="mmol_per_gDW_per_hr"/>
            <parameter id="FLUX_VALUE" value="0" units="mmol_per_gDW_per_hr"/>
          </listOfParameters>
        </kineticLaw>
      </reaction>
      <reaction id="R_Arginine_vtoc_s" name="Arginine transfer: vacuole to cytosol" reversible="true">
        <notes>
          <html xmlns="http://www.w3.org/1999/xhtml">
            <p>GENE_ASSOCIATION: ( None )</p>
            <p>PROTEIN_CLASS: unknown</p>
            <p>SUBSYSTEM: Intracellular Transport</p>
            <p>OTHER_NOTES: {}</p>
          </html>
        </notes>
        <listOfReactants>
          <speciesReference species="M_cpd00051_v" stoichiometry="1"/>
        </listOfReactants>
        <listOfProducts>
          <speciesReference species="M_cpd00051_c" stoichiometry="1"/>
        </listOfProducts>
        <kineticLaw>
          <math xmlns="http://www.w3.org/1998/Math/MathML">
            <ci> FLUX_VALUE </ci>
          </math>
          <listOfParameters>
            <parameter id="LOWER_BOUND" value="-500" units="mmol_per_gDW_per_hr"/>
            <parameter id="OBJECTIVE_COEFFICIENT" value="0" units="dimensionless"/>
            <parameter id="UPPER_BOUND" value="500" units="mmol_per_gDW_per_hr"/>
            <parameter id="FLUX_VALUE" value="0" units="mmol_per_gDW_per_hr"/>
          </listOfParameters>
        </kineticLaw>
      </reaction>
      <reaction id="R_Asparagine_btoc_s" name="Asparagine transfer: boundary to cytosol" reversible="true">
        <notes>
          <html xmlns="http://www.w3.org/1999/xhtml">
            <p>GENE_ASSOCIATION: ( PF3D7_0209600 or PF3D7_0515500 or PF3D7_0629500 or PF3D7_1132500 or PF3D7_1208400 or PF3D7_1231400 )</p>
            <p>PROTEIN_CLASS: unknown</p>
            <p>SUBSYSTEM: Asparagine and Aspartate Metabolism, Boundary Reaction</p>
            <p>OTHER_NOTES: {}</p>
          </html>
        </notes>
        <listOfReactants>
          <speciesReference species="M_cpd00132_c_boundary" stoichiometry="1"/>
        </listOfReactants>
        <listOfProducts>
          <speciesReference species="M_cpd00132_c" stoichiometry="1"/>
        </listOfProducts>
        <kineticLaw>
          <math xmlns="http://www.w3.org/1998/Math/MathML">
            <ci> FLUX_VALUE </ci>
          </math>
          <listOfParameters>
            <parameter id="LOWER_BOUND" value="-500" units="mmol_per_gDW_per_hr"/>
            <parameter id="OBJECTIVE_COEFFICIENT" value="0" units="dimensionless"/>
            <parameter id="UPPER_BOUND" value="500" units="mmol_per_gDW_per_hr"/>
            <parameter id="FLUX_VALUE" value="0" units="mmol_per_gDW_per_hr"/>
          </listOfParameters>
        </kineticLaw>
      </reaction>
      <reaction id="R_Asparagine_vtoc_s" name="Asparagine transfer: vacuole to cytosol" reversible="true">
        <notes>
          <html xmlns="http://www.w3.org/1999/xhtml">
            <p>GENE_ASSOCIATION: ( None )</p>
            <p>PROTEIN_CLASS: unknown</p>
            <p>SUBSYSTEM: Intracellular Transport</p>
            <p>OTHER_NOTES: {}</p>
          </html>
        </notes>
        <listOfReactants>
          <speciesReference species="M_cpd00132_v" stoichiometry="1"/>
        </listOfReactants>
        <listOfProducts>
          <speciesReference species="M_cpd00132_c" stoichiometry="1"/>
        </listOfProducts>
        <kineticLaw>
          <math xmlns="http://www.w3.org/1998/Math/MathML">
            <ci> FLUX_VALUE </ci>
          </math>
          <listOfParameters>
            <parameter id="LOWER_BOUND" value="-500" units="mmol_per_gDW_per_hr"/>
            <parameter id="OBJECTIVE_COEFFICIENT" value="0" units="dimensionless"/>
            <parameter id="UPPER_BOUND" value="500" units="mmol_per_gDW_per_hr"/>
            <parameter id="FLUX_VALUE" value="0" units="mmol_per_gDW_per_hr"/>
          </listOfParameters>
        </kineticLaw>
      </reaction>
      <reaction id="R_Aspartate_btoc_s" name="Aspartate transfer: boundary to cytosol" reversible="true">
        <notes>
          <html xmlns="http://www.w3.org/1999/xhtml">
            <p>GENE_ASSOCIATION: ( None )</p>
            <p>PROTEIN_CLASS: unknown</p>
            <p>SUBSYSTEM: Boundary Reaction</p>
            <p>OTHER_NOTES: Flux limited to stop aspartate as a carbon source or a significant sink. High flux does not affect growth rate but is not consistent with measurements.</p>
          </html>
        </notes>
        <listOfReactants>
          <speciesReference species="M_cpd00041_c_boundary" stoichiometry="1"/>
        </listOfReactants>
        <listOfProducts>
          <speciesReference species="M_cpd00041_c" stoichiometry="1"/>
        </listOfProducts>
        <kineticLaw>
          <math xmlns="http://www.w3.org/1998/Math/MathML">
            <ci> FLUX_VALUE </ci>
          </math>
          <listOfParameters>
            <parameter id="LOWER_BOUND" value="-500" units="mmol_per_gDW_per_hr"/>
            <parameter id="OBJECTIVE_COEFFICIENT" value="0" units="dimensionless"/>
            <parameter id="UPPER_BOUND" value="500" units="mmol_per_gDW_per_hr"/>
            <parameter id="FLUX_VALUE" value="0" units="mmol_per_gDW_per_hr"/>
          </listOfParameters>
        </kineticLaw>
      </reaction>
      <reaction id="R_Aspartate_vtoc_s" name="Aspartate transfer: vacuole to cytosol" reversible="true">
        <notes>
          <html xmlns="http://www.w3.org/1999/xhtml">
            <p>GENE_ASSOCIATION: ( None )</p>
            <p>PROTEIN_CLASS: unknown</p>
            <p>SUBSYSTEM: Intracellular Transport</p>
            <p>OTHER_NOTES: {}</p>
          </html>
        </notes>
        <listOfReactants>
          <speciesReference species="M_cpd00041_v" stoichiometry="1"/>
        </listOfReactants>
        <listOfProducts>
          <speciesReference species="M_cpd00041_c" stoichiometry="1"/>
        </listOfProducts>
        <kineticLaw>
          <math xmlns="http://www.w3.org/1998/Math/MathML">
            <ci> FLUX_VALUE </ci>
          </math>
          <listOfParameters>
            <parameter id="LOWER_BOUND" value="-500" units="mmol_per_gDW_per_hr"/>
            <parameter id="OBJECTIVE_COEFFICIENT" value="0" units="dimensionless"/>
            <parameter id="UPPER_BOUND" value="500" units="mmol_per_gDW_per_hr"/>
            <parameter id="FLUX_VALUE" value="0" units="mmol_per_gDW_per_hr"/>
          </listOfParameters>
        </kineticLaw>
      </reaction>
      <reaction id="R_Cysteine_btoc_s" name="Cysteine transfer: boundary to cytosol" reversible="true">
        <notes>
          <html xmlns="http://www.w3.org/1999/xhtml">
            <p>GENE_ASSOCIATION: ( PF3D7_0209600 or PF3D7_0515500 or PF3D7_0629500 or PF3D7_1132500 or PF3D7_1208400 or PF3D7_1231400 )</p>
            <p>PROTEIN_CLASS: unknown</p>
            <p>SUBSYSTEM: CoA Biosynthesis, Boundary Reaction</p>
            <p>OTHER_NOTES: {}</p>
          </html>
        </notes>
        <listOfReactants>
          <speciesReference species="M_cpd00084_c_boundary" stoichiometry="1"/>
        </listOfReactants>
        <listOfProducts>
          <speciesReference species="M_cpd00084_c" stoichiometry="1"/>
        </listOfProducts>
        <kineticLaw>
          <math xmlns="http://www.w3.org/1998/Math/MathML">
            <ci> FLUX_VALUE </ci>
          </math>
          <listOfParameters>
            <parameter id="LOWER_BOUND" value="-500" units="mmol_per_gDW_per_hr"/>
            <parameter id="OBJECTIVE_COEFFICIENT" value="0" units="dimensionless"/>
            <parameter id="UPPER_BOUND" value="500" units="mmol_per_gDW_per_hr"/>
            <parameter id="FLUX_VALUE" value="0" units="mmol_per_gDW_per_hr"/>
          </listOfParameters>
        </kineticLaw>
      </reaction>
      <reaction id="R_Cysteine_vtoc_s" name="Cysteine transfer: vacuole to cytosol" reversible="true">
        <notes>
          <html xmlns="http://www.w3.org/1999/xhtml">
            <p>GENE_ASSOCIATION: ( None )</p>
            <p>PROTEIN_CLASS: unknown</p>
            <p>SUBSYSTEM: Intracellular Transport</p>
            <p>OTHER_NOTES: {}</p>
          </html>
        </notes>
        <listOfReactants>
          <speciesReference species="M_cpd00084_v" stoichiometry="1"/>
        </listOfReactants>
        <listOfProducts>
          <speciesReference species="M_cpd00084_c" stoichiometry="1"/>
        </listOfProducts>
        <kineticLaw>
          <math xmlns="http://www.w3.org/1998/Math/MathML">
            <ci> FLUX_VALUE </ci>
          </math>
          <listOfParameters>
            <parameter id="LOWER_BOUND" value="-500" units="mmol_per_gDW_per_hr"/>
            <parameter id="OBJECTIVE_COEFFICIENT" value="0" units="dimensionless"/>
            <parameter id="UPPER_BOUND" value="500" units="mmol_per_gDW_per_hr"/>
            <parameter id="FLUX_VALUE" value="0" units="mmol_per_gDW_per_hr"/>
          </listOfParameters>
        </kineticLaw>
      </reaction>
      <reaction id="R_Glutamate_btoc_s" name="Glutamate transfer: boundary to cytosol" reversible="true">
        <notes>
          <html xmlns="http://www.w3.org/1999/xhtml">
            <p>GENE_ASSOCIATION: ( PF3D7_0209600 or PF3D7_0515500 or PF3D7_0629500 or PF3D7_1132500 or PF3D7_1208400 or PF3D7_1231400 )</p>
            <p>PROTEIN_CLASS: unknown</p>
            <p>SUBSYSTEM: Glutamate Metabolism, Boundary Reaction</p>
            <p>OTHER_NOTES: Flux limited to maximum possible value. Values above this are excluded by measurement.</p>
          </html>
        </notes>
        <listOfReactants>
          <speciesReference species="M_cpd00023_c_boundary" stoichiometry="1"/>
        </listOfReactants>
        <listOfProducts>
          <speciesReference species="M_cpd00023_c" stoichiometry="1"/>
        </listOfProducts>
        <kineticLaw>
          <math xmlns="http://www.w3.org/1998/Math/MathML">
            <ci> FLUX_VALUE </ci>
          </math>
          <listOfParameters>
            <parameter id="LOWER_BOUND" value="-500" units="mmol_per_gDW_per_hr"/>
            <parameter id="OBJECTIVE_COEFFICIENT" value="0" units="dimensionless"/>
            <parameter id="UPPER_BOUND" value="500" units="mmol_per_gDW_per_hr"/>
            <parameter id="FLUX_VALUE" value="0" units="mmol_per_gDW_per_hr"/>
          </listOfParameters>
        </kineticLaw>
      </reaction>
      <reaction id="R_Glutamate_vtoc_s" name="Glutamate transfer: vacuole to cytosol" reversible="true">
        <notes>
          <html xmlns="http://www.w3.org/1999/xhtml">
            <p>GENE_ASSOCIATION: ( None )</p>
            <p>PROTEIN_CLASS: unknown</p>
            <p>SUBSYSTEM: Intracellular Transport</p>
            <p>OTHER_NOTES: {}</p>
          </html>
        </notes>
        <listOfReactants>
          <speciesReference species="M_cpd00023_v" stoichiometry="1"/>
        </listOfReactants>
        <listOfProducts>
          <speciesReference species="M_cpd00023_c" stoichiometry="1"/>
        </listOfProducts>
        <kineticLaw>
          <math xmlns="http://www.w3.org/1998/Math/MathML">
            <ci> FLUX_VALUE </ci>
          </math>
          <listOfParameters>
            <parameter id="LOWER_BOUND" value="-500" units="mmol_per_gDW_per_hr"/>
            <parameter id="OBJECTIVE_COEFFICIENT" value="0" units="dimensionless"/>
            <parameter id="UPPER_BOUND" value="500" units="mmol_per_gDW_per_hr"/>
            <parameter id="FLUX_VALUE" value="0" units="mmol_per_gDW_per_hr"/>
          </listOfParameters>
        </kineticLaw>
      </reaction>
      <reaction id="R_Glutamine_vtoc_s" name="Glutamine transfer: vacuole to cytosol" reversible="true">
        <notes>
          <html xmlns="http://www.w3.org/1999/xhtml">
            <p>GENE_ASSOCIATION: ( None )</p>
            <p>PROTEIN_CLASS: unknown</p>
            <p>SUBSYSTEM: Intracellular Transport</p>
            <p>OTHER_NOTES: {}</p>
          </html>
        </notes>
        <listOfReactants>
          <speciesReference species="M_cpd00053_v" stoichiometry="1"/>
        </listOfReactants>
        <listOfProducts>
          <speciesReference species="M_cpd00053_c" stoichiometry="1"/>
        </listOfProducts>
        <kineticLaw>
          <math xmlns="http://www.w3.org/1998/Math/MathML">
            <ci> FLUX_VALUE </ci>
          </math>
          <listOfParameters>
            <parameter id="LOWER_BOUND" value="-500" units="mmol_per_gDW_per_hr"/>
            <parameter id="OBJECTIVE_COEFFICIENT" value="0" units="dimensionless"/>
            <parameter id="UPPER_BOUND" value="500" units="mmol_per_gDW_per_hr"/>
            <parameter id="FLUX_VALUE" value="0" units="mmol_per_gDW_per_hr"/>
          </listOfParameters>
        </kineticLaw>
      </reaction>
      <reaction id="R_Glutathione_ctob_s" name="Glutathione transfer: cytosol to boundary" reversible="false">
        <notes>
          <html xmlns="http://www.w3.org/1999/xhtml">
            <p>GENE_ASSOCIATION: ( None )</p>
            <p>PROTEIN_CLASS: unknown</p>
            <p>SUBSYSTEM: Boundary Reaction</p>
            <p>OTHER_NOTES: Efflux only.</p>
          </html>
        </notes>
        <listOfReactants>
          <speciesReference species="M_cpd00042_c" stoichiometry="1"/>
        </listOfReactants>
        <listOfProducts>
          <speciesReference species="M_cpd00042_c_boundary" stoichiometry="1"/>
        </listOfProducts>
        <kineticLaw>
          <math xmlns="http://www.w3.org/1998/Math/MathML">
            <ci> FLUX_VALUE </ci>
          </math>
          <listOfParameters>
            <parameter id="LOWER_BOUND" value="0" units="mmol_per_gDW_per_hr"/>
            <parameter id="OBJECTIVE_COEFFICIENT" value="0" units="dimensionless"/>
            <parameter id="UPPER_BOUND" value="500" units="mmol_per_gDW_per_hr"/>
            <parameter id="FLUX_VALUE" value="0" units="mmol_per_gDW_per_hr"/>
          </listOfParameters>
        </kineticLaw>
      </reaction>
      <reaction id="R_Glycine_btoc_s" name="Glycine transfer: boundary to cytosol" reversible="true">
        <notes>
          <html xmlns="http://www.w3.org/1999/xhtml">
            <p>GENE_ASSOCIATION: ( PF3D7_0209600 or PF3D7_0515500 or PF3D7_0629500 or PF3D7_1132500 or PF3D7_1208400 or PF3D7_1231400 )</p>
            <p>PROTEIN_CLASS: unknown</p>
            <p>SUBSYSTEM: Glycine and Serine Metabolism, Boundary Reaction</p>
            <p>OTHER_NOTES: {}</p>
          </html>
        </notes>
        <listOfReactants>
          <speciesReference species="M_cpd00033_c_boundary" stoichiometry="1"/>
        </listOfReactants>
        <listOfProducts>
          <speciesReference species="M_cpd00033_c" stoichiometry="1"/>
        </listOfProducts>
        <kineticLaw>
          <math xmlns="http://www.w3.org/1998/Math/MathML">
            <ci> FLUX_VALUE </ci>
          </math>
          <listOfParameters>
            <parameter id="LOWER_BOUND" value="-500" units="mmol_per_gDW_per_hr"/>
            <parameter id="OBJECTIVE_COEFFICIENT" value="0" units="dimensionless"/>
            <parameter id="UPPER_BOUND" value="500" units="mmol_per_gDW_per_hr"/>
            <parameter id="FLUX_VALUE" value="0" units="mmol_per_gDW_per_hr"/>
          </listOfParameters>
        </kineticLaw>
      </reaction>
      <reaction id="R_Glycine_vtoc_s" name="Glycine transfer: vacuole to cytosol" reversible="true">
        <notes>
          <html xmlns="http://www.w3.org/1999/xhtml">
            <p>GENE_ASSOCIATION: ( None )</p>
            <p>PROTEIN_CLASS: unknown</p>
            <p>SUBSYSTEM: Intracellular Transport</p>
            <p>OTHER_NOTES: {}</p>
          </html>
        </notes>
        <listOfReactants>
          <speciesReference species="M_cpd00033_v" stoichiometry="1"/>
        </listOfReactants>
        <listOfProducts>
          <speciesReference species="M_cpd00033_c" stoichiometry="1"/>
        </listOfProducts>
        <kineticLaw>
          <math xmlns="http://www.w3.org/1998/Math/MathML">
            <ci> FLUX_VALUE </ci>
          </math>
          <listOfParameters>
            <parameter id="LOWER_BOUND" value="-500" units="mmol_per_gDW_per_hr"/>
            <parameter id="OBJECTIVE_COEFFICIENT" value="0" units="dimensionless"/>
            <parameter id="UPPER_BOUND" value="500" units="mmol_per_gDW_per_hr"/>
            <parameter id="FLUX_VALUE" value="0" units="mmol_per_gDW_per_hr"/>
          </listOfParameters>
        </kineticLaw>
      </reaction>
      <reaction id="R_Histidine_btoc_s" name="Histidine transfer: boundary to cytosol" reversible="true">
        <notes>
          <html xmlns="http://www.w3.org/1999/xhtml">
            <p>GENE_ASSOCIATION: ( None )</p>
            <p>PROTEIN_CLASS: unknown</p>
            <p>SUBSYSTEM: Boundary Reaction</p>
            <p>OTHER_NOTES: {}</p>
          </html>
        </notes>
        <listOfReactants>
          <speciesReference species="M_cpd00119_c_boundary" stoichiometry="1"/>
        </listOfReactants>
        <listOfProducts>
          <speciesReference species="M_cpd00119_c" stoichiometry="1"/>
        </listOfProducts>
        <kineticLaw>
          <math xmlns="http://www.w3.org/1998/Math/MathML">
            <ci> FLUX_VALUE </ci>
          </math>
          <listOfParameters>
            <parameter id="LOWER_BOUND" value="-500" units="mmol_per_gDW_per_hr"/>
            <parameter id="OBJECTIVE_COEFFICIENT" value="0" units="dimensionless"/>
            <parameter id="UPPER_BOUND" value="500" units="mmol_per_gDW_per_hr"/>
            <parameter id="FLUX_VALUE" value="0" units="mmol_per_gDW_per_hr"/>
          </listOfParameters>
        </kineticLaw>
      </reaction>
      <reaction id="R_Histidine_vtoc_s" name="Histidine transfer: vacuole to cytosol" reversible="true">
        <notes>
          <html xmlns="http://www.w3.org/1999/xhtml">
            <p>GENE_ASSOCIATION: ( None )</p>
            <p>PROTEIN_CLASS: unknown</p>
            <p>SUBSYSTEM: Intracellular Transport</p>
            <p>OTHER_NOTES: {}</p>
          </html>
        </notes>
        <listOfReactants>
          <speciesReference species="M_cpd00119_v" stoichiometry="1"/>
        </listOfReactants>
        <listOfProducts>
          <speciesReference species="M_cpd00119_c" stoichiometry="1"/>
        </listOfProducts>
        <kineticLaw>
          <math xmlns="http://www.w3.org/1998/Math/MathML">
            <ci> FLUX_VALUE </ci>
          </math>
          <listOfParameters>
            <parameter id="LOWER_BOUND" value="-500" units="mmol_per_gDW_per_hr"/>
            <parameter id="OBJECTIVE_COEFFICIENT" value="0" units="dimensionless"/>
            <parameter id="UPPER_BOUND" value="500" units="mmol_per_gDW_per_hr"/>
            <parameter id="FLUX_VALUE" value="0" units="mmol_per_gDW_per_hr"/>
          </listOfParameters>
        </kineticLaw>
      </reaction>
      <reaction id="R_Isoleucine_btoc_s" name="Isoleucine transfer: boundary to cytosol" reversible="true">
        <notes>
          <html xmlns="http://www.w3.org/1999/xhtml">
            <p>GENE_ASSOCIATION: ( None )</p>
            <p>PROTEIN_CLASS: unknown</p>
            <p>SUBSYSTEM: Boundary Reaction</p>
            <p>OTHER_NOTES: {}</p>
          </html>
        </notes>
        <listOfReactants>
          <speciesReference species="M_cpd00322_c_boundary" stoichiometry="1"/>
        </listOfReactants>
        <listOfProducts>
          <speciesReference species="M_cpd00322_c" stoichiometry="1"/>
        </listOfProducts>
        <kineticLaw>
          <math xmlns="http://www.w3.org/1998/Math/MathML">
            <ci> FLUX_VALUE </ci>
          </math>
          <listOfParameters>
            <parameter id="LOWER_BOUND" value="-500" units="mmol_per_gDW_per_hr"/>
            <parameter id="OBJECTIVE_COEFFICIENT" value="0" units="dimensionless"/>
            <parameter id="UPPER_BOUND" value="500" units="mmol_per_gDW_per_hr"/>
            <parameter id="FLUX_VALUE" value="0" units="mmol_per_gDW_per_hr"/>
          </listOfParameters>
        </kineticLaw>
      </reaction>
      <reaction id="R_Leucine_vtoc_s" name="Leucine transfer: vacuole to cytosol" reversible="true">
        <notes>
          <html xmlns="http://www.w3.org/1999/xhtml">
            <p>GENE_ASSOCIATION: ( None )</p>
            <p>PROTEIN_CLASS: unknown</p>
            <p>SUBSYSTEM: Intracellular Transport</p>
            <p>OTHER_NOTES: {}</p>
          </html>
        </notes>
        <listOfReactants>
          <speciesReference species="M_cpd00107_v" stoichiometry="1"/>
        </listOfReactants>
        <listOfProducts>
          <speciesReference species="M_cpd00107_c" stoichiometry="1"/>
        </listOfProducts>
        <kineticLaw>
          <math xmlns="http://www.w3.org/1998/Math/MathML">
            <ci> FLUX_VALUE </ci>
          </math>
          <listOfParameters>
            <parameter id="LOWER_BOUND" value="-500" units="mmol_per_gDW_per_hr"/>
            <parameter id="OBJECTIVE_COEFFICIENT" value="0" units="dimensionless"/>
            <parameter id="UPPER_BOUND" value="500" units="mmol_per_gDW_per_hr"/>
            <parameter id="FLUX_VALUE" value="0" units="mmol_per_gDW_per_hr"/>
          </listOfParameters>
        </kineticLaw>
      </reaction>
      <reaction id="R_Lysine_btoc_s" name="Lysine transfer: boundary to cytosol" reversible="true">
        <notes>
          <html xmlns="http://www.w3.org/1999/xhtml">
            <p>GENE_ASSOCIATION: ( PF3D7_0209600 or PF3D7_0515500 or PF3D7_0629500 or PF3D7_1132500 or PF3D7_1208400 or PF3D7_1231400 )</p>
            <p>PROTEIN_CLASS: unknown</p>
            <p>SUBSYSTEM: Lysine Metabolism, Boundary Reaction</p>
            <p>OTHER_NOTES: {}</p>
          </html>
        </notes>
        <listOfReactants>
          <speciesReference species="M_cpd00039_c_boundary" stoichiometry="1"/>
        </listOfReactants>
        <listOfProducts>
          <speciesReference species="M_cpd00039_c" stoichiometry="1"/>
        </listOfProducts>
        <kineticLaw>
          <math xmlns="http://www.w3.org/1998/Math/MathML">
            <ci> FLUX_VALUE </ci>
          </math>
          <listOfParameters>
            <parameter id="LOWER_BOUND" value="-500" units="mmol_per_gDW_per_hr"/>
            <parameter id="OBJECTIVE_COEFFICIENT" value="0" units="dimensionless"/>
            <parameter id="UPPER_BOUND" value="500" units="mmol_per_gDW_per_hr"/>
            <parameter id="FLUX_VALUE" value="0" units="mmol_per_gDW_per_hr"/>
          </listOfParameters>
        </kineticLaw>
      </reaction>
      <reaction id="R_Lysine_vtoc_s" name="Lysine transfer: vacuole to cytosol" reversible="true">
        <notes>
          <html xmlns="http://www.w3.org/1999/xhtml">
            <p>GENE_ASSOCIATION: ( None )</p>
            <p>PROTEIN_CLASS: unknown</p>
            <p>SUBSYSTEM: Intracellular Transport</p>
            <p>OTHER_NOTES: {}</p>
          </html>
        </notes>
        <listOfReactants>
          <speciesReference species="M_cpd00039_v" stoichiometry="1"/>
        </listOfReactants>
        <listOfProducts>
          <speciesReference species="M_cpd00039_c" stoichiometry="1"/>
        </listOfProducts>
        <kineticLaw>
          <math xmlns="http://www.w3.org/1998/Math/MathML">
            <ci> FLUX_VALUE </ci>
          </math>
          <listOfParameters>
            <parameter id="LOWER_BOUND" value="-500" units="mmol_per_gDW_per_hr"/>
            <parameter id="OBJECTIVE_COEFFICIENT" value="0" units="dimensionless"/>
            <parameter id="UPPER_BOUND" value="500" units="mmol_per_gDW_per_hr"/>
            <parameter id="FLUX_VALUE" value="0" units="mmol_per_gDW_per_hr"/>
          </listOfParameters>
        </kineticLaw>
      </reaction>
      <reaction id="R_Methionine_btoc_s" name="Methionine transfer: boundary to cytosol" reversible="true">
        <notes>
          <html xmlns="http://www.w3.org/1999/xhtml">
            <p>GENE_ASSOCIATION: ( None )</p>
            <p>PROTEIN_CLASS: unknown</p>
            <p>SUBSYSTEM: Boundary Reaction</p>
            <p>OTHER_NOTES: {}</p>
          </html>
        </notes>
        <listOfReactants>
          <speciesReference species="M_cpd00060_c_boundary" stoichiometry="1"/>
        </listOfReactants>
        <listOfProducts>
          <speciesReference species="M_cpd00060_c" stoichiometry="1"/>
        </listOfProducts>
        <kineticLaw>
          <math xmlns="http://www.w3.org/1998/Math/MathML">
            <ci> FLUX_VALUE </ci>
          </math>
          <listOfParameters>
            <parameter id="LOWER_BOUND" value="-500" units="mmol_per_gDW_per_hr"/>
            <parameter id="OBJECTIVE_COEFFICIENT" value="0" units="dimensionless"/>
            <parameter id="UPPER_BOUND" value="500" units="mmol_per_gDW_per_hr"/>
            <parameter id="FLUX_VALUE" value="0" units="mmol_per_gDW_per_hr"/>
          </listOfParameters>
        </kineticLaw>
      </reaction>
      <reaction id="R_Methionine_vtoc_s" name="Methionine transfer: vacuole to cytosol" reversible="true">
        <notes>
          <html xmlns="http://www.w3.org/1999/xhtml">
            <p>GENE_ASSOCIATION: ( None )</p>
            <p>PROTEIN_CLASS: unknown</p>
            <p>SUBSYSTEM: Intracellular Transport</p>
            <p>OTHER_NOTES: {}</p>
          </html>
        </notes>
        <listOfReactants>
          <speciesReference species="M_cpd00060_v" stoichiometry="1"/>
        </listOfReactants>
        <listOfProducts>
          <speciesReference species="M_cpd00060_c" stoichiometry="1"/>
        </listOfProducts>
        <kineticLaw>
          <math xmlns="http://www.w3.org/1998/Math/MathML">
            <ci> FLUX_VALUE </ci>
          </math>
          <listOfParameters>
            <parameter id="LOWER_BOUND" value="-500" units="mmol_per_gDW_per_hr"/>
            <parameter id="OBJECTIVE_COEFFICIENT" value="0" units="dimensionless"/>
            <parameter id="UPPER_BOUND" value="500" units="mmol_per_gDW_per_hr"/>
            <parameter id="FLUX_VALUE" value="0" units="mmol_per_gDW_per_hr"/>
          </listOfParameters>
        </kineticLaw>
      </reaction>
      <reaction id="R_Phenylalanine_btoc_s" name="Phenylalanine transfer: boundary to cytosol" reversible="true">
        <notes>
          <html xmlns="http://www.w3.org/1999/xhtml">
            <p>GENE_ASSOCIATION: ( None )</p>
            <p>PROTEIN_CLASS: unknown</p>
            <p>SUBSYSTEM: Boundary Reaction</p>
            <p>OTHER_NOTES: {}</p>
          </html>
        </notes>
        <listOfReactants>
          <speciesReference species="M_cpd00066_c_boundary" stoichiometry="1"/>
        </listOfReactants>
        <listOfProducts>
          <speciesReference species="M_cpd00066_c" stoichiometry="1"/>
        </listOfProducts>
        <kineticLaw>
          <math xmlns="http://www.w3.org/1998/Math/MathML">
            <ci> FLUX_VALUE </ci>
          </math>
          <listOfParameters>
            <parameter id="LOWER_BOUND" value="-500" units="mmol_per_gDW_per_hr"/>
            <parameter id="OBJECTIVE_COEFFICIENT" value="0" units="dimensionless"/>
            <parameter id="UPPER_BOUND" value="500" units="mmol_per_gDW_per_hr"/>
            <parameter id="FLUX_VALUE" value="0" units="mmol_per_gDW_per_hr"/>
          </listOfParameters>
        </kineticLaw>
      </reaction>
      <reaction id="R_Phenylalanine_vtoc_s" name="Phenylalanine transfer: vacuole to cytosol" reversible="true">
        <notes>
          <html xmlns="http://www.w3.org/1999/xhtml">
            <p>GENE_ASSOCIATION: ( None )</p>
            <p>PROTEIN_CLASS: unknown</p>
            <p>SUBSYSTEM: Intracellular Transport</p>
            <p>OTHER_NOTES: {}</p>
          </html>
        </notes>
        <listOfReactants>
          <speciesReference species="M_cpd00066_v" stoichiometry="1"/>
        </listOfReactants>
        <listOfProducts>
          <speciesReference species="M_cpd00066_c" stoichiometry="1"/>
        </listOfProducts>
        <kineticLaw>
          <math xmlns="http://www.w3.org/1998/Math/MathML">
            <ci> FLUX_VALUE </ci>
          </math>
          <listOfParameters>
            <parameter id="LOWER_BOUND" value="-500" units="mmol_per_gDW_per_hr"/>
            <parameter id="OBJECTIVE_COEFFICIENT" value="0" units="dimensionless"/>
            <parameter id="UPPER_BOUND" value="500" units="mmol_per_gDW_per_hr"/>
            <parameter id="FLUX_VALUE" value="0" units="mmol_per_gDW_per_hr"/>
          </listOfParameters>
        </kineticLaw>
      </reaction>
      <reaction id="R_Proline_btoc_s" name="Proline transfer: boundary to cytosol" reversible="true">
        <notes>
          <html xmlns="http://www.w3.org/1999/xhtml">
            <p>GENE_ASSOCIATION: ( PF3D7_0209600 or PF3D7_0515500 or PF3D7_0629500 or PF3D7_1132500 or PF3D7_1208400 or PF3D7_1231400 )</p>
            <p>PROTEIN_CLASS: unknown</p>
            <p>SUBSYSTEM: Arginine and Proline Metabolism, Boundary Reaction</p>
            <p>OTHER_NOTES: Flux limited to stop free arginine to proline conversion.</p>
          </html>
        </notes>
        <listOfReactants>
          <speciesReference species="M_cpd00129_c_boundary" stoichiometry="1"/>
        </listOfReactants>
        <listOfProducts>
          <speciesReference species="M_cpd00129_c" stoichiometry="1"/>
        </listOfProducts>
        <kineticLaw>
          <math xmlns="http://www.w3.org/1998/Math/MathML">
            <ci> FLUX_VALUE </ci>
          </math>
          <listOfParameters>
            <parameter id="LOWER_BOUND" value="-500" units="mmol_per_gDW_per_hr"/>
            <parameter id="OBJECTIVE_COEFFICIENT" value="0" units="dimensionless"/>
            <parameter id="UPPER_BOUND" value="500" units="mmol_per_gDW_per_hr"/>
            <parameter id="FLUX_VALUE" value="0" units="mmol_per_gDW_per_hr"/>
          </listOfParameters>
        </kineticLaw>
      </reaction>
      <reaction id="R_Proline_vtoc_s" name="Proline transfer: vacuole to cytosol" reversible="true">
        <notes>
          <html xmlns="http://www.w3.org/1999/xhtml">
            <p>GENE_ASSOCIATION: ( None )</p>
            <p>PROTEIN_CLASS: unknown</p>
            <p>SUBSYSTEM: Intracellular Transport</p>
            <p>OTHER_NOTES: {}</p>
          </html>
        </notes>
        <listOfReactants>
          <speciesReference species="M_cpd00129_v" stoichiometry="1"/>
        </listOfReactants>
        <listOfProducts>
          <speciesReference species="M_cpd00129_c" stoichiometry="1"/>
        </listOfProducts>
        <kineticLaw>
          <math xmlns="http://www.w3.org/1998/Math/MathML">
            <ci> FLUX_VALUE </ci>
          </math>
          <listOfParameters>
            <parameter id="LOWER_BOUND" value="-500" units="mmol_per_gDW_per_hr"/>
            <parameter id="OBJECTIVE_COEFFICIENT" value="0" units="dimensionless"/>
            <parameter id="UPPER_BOUND" value="500" units="mmol_per_gDW_per_hr"/>
            <parameter id="FLUX_VALUE" value="0" units="mmol_per_gDW_per_hr"/>
          </listOfParameters>
        </kineticLaw>
      </reaction>
      <reaction id="R_rxn00001_c" name="Diphosphate phosphohydrolase" reversible="false">
        <notes>
          <html xmlns="http://www.w3.org/1999/xhtml">
            <p>GENE_ASSOCIATION: ( PF3D7_0316300 )</p>
            <p>PROTEIN_CLASS: 3.6.1.1</p>
            <p>SUBSYSTEM: Purine Metabolism</p>
            <p>OTHER_NOTES: Added 2 protons in products to balance the reaction; Flux direction limited to prevent thermodynamically unacceptable cycle.</p>
          </html>
        </notes>
        <listOfReactants>
          <speciesReference species="M_cpd00001_c" stoichiometry="1"/>
          <speciesReference species="M_cpd00012_c" stoichiometry="1"/>
        </listOfReactants>
        <listOfProducts>
          <speciesReference species="M_cpd00067_c" stoichiometry="2"/>
          <speciesReference species="M_cpd00009_c" stoichiometry="2"/>
        </listOfProducts>
        <kineticLaw>
          <math xmlns="http://www.w3.org/1998/Math/MathML">
            <ci> FLUX_VALUE </ci>
          </math>
          <listOfParameters>
            <parameter id="LOWER_BOUND" value="0" units="mmol_per_gDW_per_hr"/>
            <parameter id="OBJECTIVE_COEFFICIENT" value="0" units="dimensionless"/>
            <parameter id="UPPER_BOUND" value="500" units="mmol_per_gDW_per_hr"/>
            <parameter id="FLUX_VALUE" value="0" units="mmol_per_gDW_per_hr"/>
          </listOfParameters>
        </kineticLaw>
      </reaction>
      <reaction id="R_rxn00006_v" name="Hydrogen-peroxide:hydrogen-peroxide oxidoreductase" reversible="false">
        <notes>
          <html xmlns="http://www.w3.org/1999/xhtml">
            <p>GENE_ASSOCIATION: ( None )</p>
            <p>PROTEIN_CLASS: 1.11.1.6</p>
            <p>SUBSYSTEM: Redox Metabolism</p>
            <p>OTHER_NOTES: Flux direction limited to prevent thermodynamically unacceptable cycle.</p>
          </html>
        </notes>
        <listOfReactants>
          <speciesReference species="M_cpd00025_v" stoichiometry="2"/>
        </listOfReactants>
        <listOfProducts>
          <speciesReference species="M_cpd00007_v" stoichiometry="1"/>
          <speciesReference species="M_cpd00001_v" stoichiometry="2"/>
        </listOfProducts>
        <kineticLaw>
          <math xmlns="http://www.w3.org/1998/Math/MathML">
            <ci> FLUX_VALUE </ci>
          </math>
          <listOfParameters>
            <parameter id="LOWER_BOUND" value="0" units="mmol_per_gDW_per_hr"/>
            <parameter id="OBJECTIVE_COEFFICIENT" value="0" units="dimensionless"/>
            <parameter id="UPPER_BOUND" value="500" units="mmol_per_gDW_per_hr"/>
            <parameter id="FLUX_VALUE" value="0" units="mmol_per_gDW_per_hr"/>
          </listOfParameters>
        </kineticLaw>
      </reaction>
      <reaction id="R_rxn00011_a" name="Pyruvate dehydrogenase E1 component subunit alpha" reversible="true">
        <notes>
          <html xmlns="http://www.w3.org/1999/xhtml">
            <p>GENE_ASSOCIATION: ( PF3D7_1124500 and PF3D7_1446400 and PF3D7_0815900 and PF3D7_1020800 )</p>
            <p>PROTEIN_CLASS: 1.2.4.1</p>
            <p>SUBSYSTEM: Pyruvate Metabolism</p>
            <p>OTHER_NOTES: Added 2 protons in reactants to balance the reaction; Part of pyruvate dehydrogenase complex.</p>
          </html>
        </notes>
        <listOfReactants>
          <speciesReference species="M_cpd00056_a" stoichiometry="1"/>
          <speciesReference species="M_cpd00020_a" stoichiometry="1"/>
          <speciesReference species="M_cpd00067_a" stoichiometry="2"/>
        </listOfReactants>
        <listOfProducts>
          <speciesReference species="M_cpd03049_a" stoichiometry="1"/>
          <speciesReference species="M_cpd00011_a" stoichiometry="1"/>
        </listOfProducts>
        <kineticLaw>
          <math xmlns="http://www.w3.org/1998/Math/MathML">
            <ci> FLUX_VALUE </ci>
          </math>
          <listOfParameters>
            <parameter id="LOWER_BOUND" value="-500" units="mmol_per_gDW_per_hr"/>
            <parameter id="OBJECTIVE_COEFFICIENT" value="0" units="dimensionless"/>
            <parameter id="UPPER_BOUND" value="500" units="mmol_per_gDW_per_hr"/>
            <parameter id="FLUX_VALUE" value="0" units="mmol_per_gDW_per_hr"/>
          </listOfParameters>
        </kineticLaw>
      </reaction>
      <reaction id="R_rxn00065_c" name="Adenylate cyclase" reversible="false">
        <notes>
          <html xmlns="http://www.w3.org/1999/xhtml">
            <p>GENE_ASSOCIATION: ( PF3D7_0802600 or PF3D7_1404600 )</p>
            <p>PROTEIN_CLASS: 4.6.1.1</p>
            <p>SUBSYSTEM: Purine Metabolism</p>
            <p>OTHER_NOTES: Added 4 protons in products to balance the reaction</p>
          </html>
        </notes>
        <listOfReactants>
          <speciesReference species="M_cpd00002_c" stoichiometry="1"/>
        </listOfReactants>
        <listOfProducts>
          <speciesReference species="M_cpd00012_c" stoichiometry="1"/>
          <speciesReference species="M_cpd00446_c" stoichiometry="1"/>
          <speciesReference species="M_cpd00067_c" stoichiometry="4"/>
        </listOfProducts>
        <kineticLaw>
          <math xmlns="http://www.w3.org/1998/Math/MathML">
            <ci> FLUX_VALUE </ci>
          </math>
          <listOfParameters>
            <parameter id="LOWER_BOUND" value="0" units="mmol_per_gDW_per_hr"/>
            <parameter id="OBJECTIVE_COEFFICIENT" value="0" units="dimensionless"/>
            <parameter id="UPPER_BOUND" value="500" units="mmol_per_gDW_per_hr"/>
            <parameter id="FLUX_VALUE" value="0" units="mmol_per_gDW_per_hr"/>
          </listOfParameters>
        </kineticLaw>
      </reaction>
      <reaction id="R_rxn00069_c" name="Glutamate synthase" reversible="false">
        <notes>
          <html xmlns="http://www.w3.org/1999/xhtml">
            <p>GENE_ASSOCIATION: ( PF3D7_1435300  )</p>
            <p>PROTEIN_CLASS: 1.4.1.14</p>
            <p>SUBSYSTEM: Glutamate Metabolism</p>
            <p>OTHER_NOTES: {}</p>
          </html>
        </notes>
        <listOfReactants>
          <speciesReference species="M_cpd00003_c" stoichiometry="1"/>
          <speciesReference species="M_cpd00023_c" stoichiometry="2"/>
        </listOfReactants>
        <listOfProducts>
          <speciesReference species="M_cpd00024_c" stoichiometry="1"/>
          <speciesReference species="M_cpd00067_c" stoichiometry="1"/>
          <speciesReference species="M_cpd00004_c" stoichiometry="1"/>
          <speciesReference species="M_cpd00053_c" stoichiometry="1"/>
        </listOfProducts>
        <kineticLaw>
          <math xmlns="http://www.w3.org/1998/Math/MathML">
            <ci> FLUX_VALUE </ci>
          </math>
          <listOfParameters>
            <parameter id="LOWER_BOUND" value="0" units="mmol_per_gDW_per_hr"/>
            <parameter id="OBJECTIVE_COEFFICIENT" value="0" units="dimensionless"/>
            <parameter id="UPPER_BOUND" value="500" units="mmol_per_gDW_per_hr"/>
            <parameter id="FLUX_VALUE" value="0" units="mmol_per_gDW_per_hr"/>
          </listOfParameters>
        </kineticLaw>
      </reaction>
      <reaction id="R_rxn00083_c" name="NADPH:NAD+ oxidoreductase" reversible="true">
        <notes>
          <html xmlns="http://www.w3.org/1999/xhtml">
            <p>GENE_ASSOCIATION: ( PF3D7_1453500  )</p>
            <p>PROTEIN_CLASS: 1.6.1.1</p>
            <p>SUBSYSTEM: Nicotinate and Nicotinamide Metabolism</p>
            <p>OTHER_NOTES: Representative of R00115 and R00094 pair.</p>
          </html>
        </notes>
        <listOfReactants>
          <speciesReference species="M_cpd00003_c" stoichiometry="1"/>
          <speciesReference species="M_cpd00005_c" stoichiometry="1"/>
        </listOfReactants>
        <listOfProducts>
          <speciesReference species="M_cpd00004_c" stoichiometry="1"/>
          <speciesReference species="M_cpd00006_c" stoichiometry="1"/>
        </listOfProducts>
        <kineticLaw>
          <math xmlns="http://www.w3.org/1998/Math/MathML">
            <ci> FLUX_VALUE </ci>
          </math>
          <listOfParameters>
            <parameter id="LOWER_BOUND" value="-500" units="mmol_per_gDW_per_hr"/>
            <parameter id="OBJECTIVE_COEFFICIENT" value="0" units="dimensionless"/>
            <parameter id="UPPER_BOUND" value="500" units="mmol_per_gDW_per_hr"/>
            <parameter id="FLUX_VALUE" value="0" units="mmol_per_gDW_per_hr"/>
          </listOfParameters>
        </kineticLaw>
      </reaction>
      <reaction id="R_rxn00086_c" name="Glutathione:NADP+ oxidoreductase" reversible="false">
        <notes>
          <html xmlns="http://www.w3.org/1999/xhtml">
            <p>GENE_ASSOCIATION: ( PF3D7_1419800 )</p>
            <p>PROTEIN_CLASS: 1.8.1.7</p>
            <p>SUBSYSTEM: Glutathione Metabolism</p>
            <p>OTHER_NOTES: Flux direction limited to prevent thermodynamically unacceptable cycle.</p>
          </html>
        </notes>
        <listOfReactants>
          <speciesReference species="M_cpd00005_c" stoichiometry="1"/>
          <speciesReference species="M_cpd00111_c" stoichiometry="1"/>
          <speciesReference species="M_cpd00067_c" stoichiometry="1"/>
        </listOfReactants>
        <listOfProducts>
          <speciesReference species="M_cpd00042_c" stoichiometry="2"/>
          <speciesReference species="M_cpd00006_c" stoichiometry="1"/>
        </listOfProducts>
        <kineticLaw>
          <math xmlns="http://www.w3.org/1998/Math/MathML">
            <ci> FLUX_VALUE </ci>
          </math>
          <listOfParameters>
            <parameter id="LOWER_BOUND" value="0" units="mmol_per_gDW_per_hr"/>
            <parameter id="OBJECTIVE_COEFFICIENT" value="0" units="dimensionless"/>
            <parameter id="UPPER_BOUND" value="500" units="mmol_per_gDW_per_hr"/>
            <parameter id="FLUX_VALUE" value="0" units="mmol_per_gDW_per_hr"/>
          </listOfParameters>
        </kineticLaw>
      </reaction>
      <reaction id="R_rxn00097_c" name="Adenylate kinase" reversible="true">
        <notes>
          <html xmlns="http://www.w3.org/1999/xhtml">
            <p>GENE_ASSOCIATION: ( PF3D7_0110900 or PF3D7_0305800 or PF3D7_0816900 or PF3D7_0931900 or PF3D7_1008900 )</p>
            <p>PROTEIN_CLASS: 2.7.4.3</p>
            <p>SUBSYSTEM: Purine Metabolism</p>
            <p>OTHER_NOTES: {}</p>
          </html>
        </notes>
        <listOfReactants>
          <speciesReference species="M_cpd00002_c" stoichiometry="1"/>
          <speciesReference species="M_cpd00018_c" stoichiometry="1"/>
        </listOfReactants>
        <listOfProducts>
          <speciesReference species="M_cpd00008_c" stoichiometry="2"/>
        </listOfProducts>
        <kineticLaw>
          <math xmlns="http://www.w3.org/1998/Math/MathML">
            <ci> FLUX_VALUE </ci>
          </math>
          <listOfParameters>
            <parameter id="LOWER_BOUND" value="-500" units="mmol_per_gDW_per_hr"/>
            <parameter id="OBJECTIVE_COEFFICIENT" value="0" units="dimensionless"/>
            <parameter id="UPPER_BOUND" value="500" units="mmol_per_gDW_per_hr"/>
            <parameter id="FLUX_VALUE" value="0" units="mmol_per_gDW_per_hr"/>
          </listOfParameters>
        </kineticLaw>
      </reaction>
      <reaction id="R_rxn00102_c" name="Carbonic anhydrase" reversible="true">
        <notes>
          <html xmlns="http://www.w3.org/1999/xhtml">
            <p>GENE_ASSOCIATION: ( PF3D7_1140000 )</p>
            <p>PROTEIN_CLASS: 4.2.1.1</p>
            <p>SUBSYSTEM: Pyruvate Metabolism</p>
            <p>OTHER_NOTES: {}</p>
          </html>
        </notes>
        <listOfReactants>
          <speciesReference species="M_cpd00011_c" stoichiometry="1"/>
          <speciesReference species="M_cpd00001_c" stoichiometry="1"/>
        </listOfReactants>
        <listOfProducts>
          <speciesReference species="M_cpd00242_c" stoichiometry="1"/>
          <speciesReference species="M_cpd00067_c" stoichiometry="1"/>
        </listOfProducts>
        <kineticLaw>
          <math xmlns="http://www.w3.org/1998/Math/MathML">
            <ci> FLUX_VALUE </ci>
          </math>
          <listOfParameters>
            <parameter id="LOWER_BOUND" value="-500" units="mmol_per_gDW_per_hr"/>
            <parameter id="OBJECTIVE_COEFFICIENT" value="0" units="dimensionless"/>
            <parameter id="UPPER_BOUND" value="500" units="mmol_per_gDW_per_hr"/>
            <parameter id="FLUX_VALUE" value="0" units="mmol_per_gDW_per_hr"/>
          </listOfParameters>
        </kineticLaw>
      </reaction>
      <reaction id="R_rxn00113_c" name="Carbamoyl phosphate synthetase" reversible="false">
        <notes>
          <html xmlns="http://www.w3.org/1999/xhtml">
            <p>GENE_ASSOCIATION: ( PF3D7_1308200 )</p>
            <p>PROTEIN_CLASS: 6.3.4.16</p>
            <p>SUBSYSTEM: Glutamate Metabolism, Nitrogen Metabolism</p>
            <p>OTHER_NOTES: Added 3 protons in products to balance the reaction; Flux direction limited to prevent thermodynamically unacceptable cycle.</p>
          </html>
        </notes>
        <listOfReactants>
          <speciesReference species="M_cpd00001_c" stoichiometry="1"/>
          <speciesReference species="M_cpd00002_c" stoichiometry="2"/>
          <speciesReference species="M_cpd00011_c" stoichiometry="1"/>
          <speciesReference species="M_cpd00013_c" stoichiometry="1"/>
        </listOfReactants>
        <listOfProducts>
          <speciesReference species="M_cpd00067_c" stoichiometry="3"/>
          <speciesReference species="M_cpd00146_c" stoichiometry="1"/>
          <speciesReference species="M_cpd00009_c" stoichiometry="1"/>
          <speciesReference species="M_cpd00008_c" stoichiometry="2"/>
        </listOfProducts>
        <kineticLaw>
          <math xmlns="http://www.w3.org/1998/Math/MathML">
            <ci> FLUX_VALUE </ci>
          </math>
          <listOfParameters>
            <parameter id="LOWER_BOUND" value="0" units="mmol_per_gDW_per_hr"/>
            <parameter id="OBJECTIVE_COEFFICIENT" value="0" units="dimensionless"/>
            <parameter id="UPPER_BOUND" value="500" units="mmol_per_gDW_per_hr"/>
            <parameter id="FLUX_VALUE" value="0" units="mmol_per_gDW_per_hr"/>
          </listOfParameters>
        </kineticLaw>
      </reaction>
      <reaction id="R_rxn00117_c" name="Nucleoside-diphosphate kinase" reversible="false">
        <notes>
          <html xmlns="http://www.w3.org/1999/xhtml">
            <p>GENE_ASSOCIATION: ( PF3D7_0605600 or PF3D7_1366500 )</p>
            <p>PROTEIN_CLASS: 2.7.4.6</p>
            <p>SUBSYSTEM: Pyrimidine Metabolism</p>
            <p>OTHER_NOTES: {}</p>
          </html>
        </notes>
        <listOfReactants>
          <speciesReference species="M_cpd00002_c" stoichiometry="1"/>
          <speciesReference species="M_cpd00014_c" stoichiometry="1"/>
        </listOfReactants>
        <listOfProducts>
          <speciesReference species="M_cpd00062_c" stoichiometry="1"/>
          <speciesReference species="M_cpd00008_c" stoichiometry="1"/>
        </listOfProducts>
        <kineticLaw>
          <math xmlns="http://www.w3.org/1998/Math/MathML">
            <ci> FLUX_VALUE </ci>
          </math>
          <listOfParameters>
            <parameter id="LOWER_BOUND" value="0" units="mmol_per_gDW_per_hr"/>
            <parameter id="OBJECTIVE_COEFFICIENT" value="0" units="dimensionless"/>
            <parameter id="UPPER_BOUND" value="500" units="mmol_per_gDW_per_hr"/>
            <parameter id="FLUX_VALUE" value="0" units="mmol_per_gDW_per_hr"/>
          </listOfParameters>
        </kineticLaw>
      </reaction>
      <reaction id="R_rxn00119_c" name="UMP-CMP kinase" reversible="false">
        <notes>
          <html xmlns="http://www.w3.org/1999/xhtml">
            <p>GENE_ASSOCIATION: ( PF3D7_0111500 )</p>
            <p>PROTEIN_CLASS: 2.7.4.14</p>
            <p>SUBSYSTEM: Pyrimidine Metabolism</p>
            <p>OTHER_NOTES: {}</p>
          </html>
        </notes>
        <listOfReactants>
          <speciesReference species="M_cpd00091_c" stoichiometry="1"/>
          <speciesReference species="M_cpd00002_c" stoichiometry="1"/>
        </listOfReactants>
        <listOfProducts>
          <speciesReference species="M_cpd00014_c" stoichiometry="1"/>
          <speciesReference species="M_cpd00008_c" stoichiometry="1"/>
        </listOfProducts>
        <kineticLaw>
          <math xmlns="http://www.w3.org/1998/Math/MathML">
            <ci> FLUX_VALUE </ci>
          </math>
          <listOfParameters>
            <parameter id="LOWER_BOUND" value="0" units="mmol_per_gDW_per_hr"/>
            <parameter id="OBJECTIVE_COEFFICIENT" value="0" units="dimensionless"/>
            <parameter id="UPPER_BOUND" value="500" units="mmol_per_gDW_per_hr"/>
            <parameter id="FLUX_VALUE" value="0" units="mmol_per_gDW_per_hr"/>
          </listOfParameters>
        </kineticLaw>
      </reaction>
      <reaction id="R_rxn00124_c" name="Pyridoxal kinase and Pyridoxal phosphatase" reversible="true">
        <notes>
          <html xmlns="http://www.w3.org/1999/xhtml">
            <p>GENE_ASSOCIATION: ( PF3D7_0616000 )</p>
            <p>PROTEIN_CLASS: 2.7.1.35</p>
            <p>SUBSYSTEM: Vitamin B6 Metabolism</p>
            <p>OTHER_NOTES: This reaction is irreversible in MPMP but the reverse reaction is represented by 3.1.3.41 in MPMP, however 3.1.3.41 is a different reaction in KEGG so this reaction was made to be reversible.</p>
          </html>
        </notes>
        <listOfReactants>
          <speciesReference species="M_cpd00215_c" stoichiometry="1"/>
          <speciesReference species="M_cpd00002_c" stoichiometry="1"/>
        </listOfReactants>
        <listOfProducts>
          <speciesReference species="M_cpd00016_c" stoichiometry="1"/>
          <speciesReference species="M_cpd00008_c" stoichiometry="1"/>
        </listOfProducts>
        <kineticLaw>
          <math xmlns="http://www.w3.org/1998/Math/MathML">
            <ci> FLUX_VALUE </ci>
          </math>
          <listOfParameters>
            <parameter id="LOWER_BOUND" value="-500" units="mmol_per_gDW_per_hr"/>
            <parameter id="OBJECTIVE_COEFFICIENT" value="0" units="dimensionless"/>
            <parameter id="UPPER_BOUND" value="500" units="mmol_per_gDW_per_hr"/>
            <parameter id="FLUX_VALUE" value="0" units="mmol_per_gDW_per_hr"/>
          </listOfParameters>
        </kineticLaw>
      </reaction>
      <reaction id="R_rxn00126_c" name="Methionine adenosyl transferase" reversible="false">
        <notes>
          <html xmlns="http://www.w3.org/1999/xhtml">
            <p>GENE_ASSOCIATION: ( PF3D7_0922200 )</p>
            <p>PROTEIN_CLASS: 2.5.1.6</p>
            <p>SUBSYSTEM: Methionine and Polyamine Metabolism</p>
            <p>OTHER_NOTES: Added 7 protons in products to balance the reaction</p>
          </html>
        </notes>
        <listOfReactants>
          <speciesReference species="M_cpd00060_c" stoichiometry="1"/>
          <speciesReference species="M_cpd00001_c" stoichiometry="1"/>
          <speciesReference species="M_cpd00002_c" stoichiometry="1"/>
        </listOfReactants>
        <listOfProducts>
          <speciesReference species="M_cpd00067_c" stoichiometry="7"/>
          <speciesReference species="M_cpd00012_c" stoichiometry="1"/>
          <speciesReference species="M_cpd00017_c" stoichiometry="1"/>
          <speciesReference species="M_cpd00009_c" stoichiometry="1"/>
        </listOfProducts>
        <kineticLaw>
          <math xmlns="http://www.w3.org/1998/Math/MathML">
            <ci> FLUX_VALUE </ci>
          </math>
          <listOfParameters>
            <parameter id="LOWER_BOUND" value="0" units="mmol_per_gDW_per_hr"/>
            <parameter id="OBJECTIVE_COEFFICIENT" value="0" units="dimensionless"/>
            <parameter id="UPPER_BOUND" value="500" units="mmol_per_gDW_per_hr"/>
            <parameter id="FLUX_VALUE" value="0" units="mmol_per_gDW_per_hr"/>
          </listOfParameters>
        </kineticLaw>
      </reaction>
      <reaction id="R_rxn00127_c" name="Adenosylmethionine decarboxylase" reversible="false">
        <notes>
          <html xmlns="http://www.w3.org/1999/xhtml">
            <p>GENE_ASSOCIATION: ( PF3D7_1033100 )</p>
            <p>PROTEIN_CLASS: 4.1.1.50</p>
            <p>SUBSYSTEM: Methionine and Polyamine Metabolism</p>
            <p>OTHER_NOTES: Added 1 proton in reactants to balance the reaction</p>
          </html>
        </notes>
        <listOfReactants>
          <speciesReference species="M_cpd00017_c" stoichiometry="1"/>
          <speciesReference species="M_cpd00067_c" stoichiometry="1"/>
        </listOfReactants>
        <listOfProducts>
          <speciesReference species="M_cpd00011_c" stoichiometry="1"/>
          <speciesReference species="M_cpd00837_c" stoichiometry="1"/>
        </listOfProducts>
        <kineticLaw>
          <math xmlns="http://www.w3.org/1998/Math/MathML">
            <ci> FLUX_VALUE </ci>
          </math>
          <listOfParameters>
            <parameter id="LOWER_BOUND" value="0" units="mmol_per_gDW_per_hr"/>
            <parameter id="OBJECTIVE_COEFFICIENT" value="0" units="dimensionless"/>
            <parameter id="UPPER_BOUND" value="500" units="mmol_per_gDW_per_hr"/>
            <parameter id="FLUX_VALUE" value="0" units="mmol_per_gDW_per_hr"/>
          </listOfParameters>
        </kineticLaw>
      </reaction>
      <reaction id="R_rxn00130_c" name="AMP deaminase" reversible="false">
        <notes>
          <html xmlns="http://www.w3.org/1999/xhtml">
            <p>GENE_ASSOCIATION: ( PF3D7_1329400 )</p>
            <p>PROTEIN_CLASS: 3.5.4.6</p>
            <p>SUBSYSTEM: Purine Metabolism</p>
            <p>OTHER_NOTES: {}</p>
          </html>
        </notes>
        <listOfReactants>
          <speciesReference species="M_cpd00018_c" stoichiometry="1"/>
          <speciesReference species="M_cpd00001_c" stoichiometry="1"/>
        </listOfReactants>
        <listOfProducts>
          <speciesReference species="M_cpd00114_c" stoichiometry="1"/>
          <speciesReference species="M_cpd00013_c" stoichiometry="1"/>
        </listOfProducts>
        <kineticLaw>
          <math xmlns="http://www.w3.org/1998/Math/MathML">
            <ci> FLUX_VALUE </ci>
          </math>
          <listOfParameters>
            <parameter id="LOWER_BOUND" value="0" units="mmol_per_gDW_per_hr"/>
            <parameter id="OBJECTIVE_COEFFICIENT" value="0" units="dimensionless"/>
            <parameter id="UPPER_BOUND" value="500" units="mmol_per_gDW_per_hr"/>
            <parameter id="FLUX_VALUE" value="0" units="mmol_per_gDW_per_hr"/>
          </listOfParameters>
        </kineticLaw>
      </reaction>
      <reaction id="R_rxn00140_c" name="3&apos;,5&apos;-cyclic-nucleotide phosphodiesterase" reversible="false">
        <notes>
          <html xmlns="http://www.w3.org/1999/xhtml">
            <p>GENE_ASSOCIATION: ( PF3D7_1239000 or PF3D7_1321500 or PF3D7_1321600 or PF3D7_1470500 )</p>
            <p>PROTEIN_CLASS: 3.1.4.17</p>
            <p>SUBSYSTEM: Purine Metabolism</p>
            <p>OTHER_NOTES: Flux direction limited to prevent thermodynamically unacceptable cycle.</p>
          </html>
        </notes>
        <listOfReactants>
          <speciesReference species="M_cpd00446_c" stoichiometry="1"/>
          <speciesReference species="M_cpd00001_c" stoichiometry="1"/>
        </listOfReactants>
        <listOfProducts>
          <speciesReference species="M_cpd00018_c" stoichiometry="1"/>
        </listOfProducts>
        <kineticLaw>
          <math xmlns="http://www.w3.org/1998/Math/MathML">
            <ci> FLUX_VALUE </ci>
          </math>
          <listOfParameters>
            <parameter id="LOWER_BOUND" value="0" units="mmol_per_gDW_per_hr"/>
            <parameter id="OBJECTIVE_COEFFICIENT" value="0" units="dimensionless"/>
            <parameter id="UPPER_BOUND" value="500" units="mmol_per_gDW_per_hr"/>
            <parameter id="FLUX_VALUE" value="0" units="mmol_per_gDW_per_hr"/>
          </listOfParameters>
        </kineticLaw>
      </reaction>
      <reaction id="R_rxn00175_c" name="Acetyl-CoA synthetase" reversible="true">
        <notes>
          <html xmlns="http://www.w3.org/1999/xhtml">
            <p>GENE_ASSOCIATION: ( PF3D7_0627800 )</p>
            <p>PROTEIN_CLASS: 6.2.1.1</p>
            <p>SUBSYSTEM: Pyruvate Metabolism</p>
            <p>OTHER_NOTES: Added 3 protons in products to balance the reaction</p>
          </html>
        </notes>
        <listOfReactants>
          <speciesReference species="M_cpd00002_c" stoichiometry="1"/>
          <speciesReference species="M_cpd00010_c" stoichiometry="1"/>
          <speciesReference species="M_cpd00029_c" stoichiometry="1"/>
        </listOfReactants>
        <listOfProducts>
          <speciesReference species="M_cpd00067_c" stoichiometry="3"/>
          <speciesReference species="M_cpd00018_c" stoichiometry="1"/>
          <speciesReference species="M_cpd00012_c" stoichiometry="1"/>
          <speciesReference species="M_cpd00022_c" stoichiometry="1"/>
        </listOfProducts>
        <kineticLaw>
          <math xmlns="http://www.w3.org/1998/Math/MathML">
            <ci> FLUX_VALUE </ci>
          </math>
          <listOfParameters>
            <parameter id="LOWER_BOUND" value="-500" units="mmol_per_gDW_per_hr"/>
            <parameter id="OBJECTIVE_COEFFICIENT" value="0" units="dimensionless"/>
            <parameter id="UPPER_BOUND" value="500" units="mmol_per_gDW_per_hr"/>
            <parameter id="FLUX_VALUE" value="0" units="mmol_per_gDW_per_hr"/>
          </listOfParameters>
        </kineticLaw>
      </reaction>
      <reaction id="R_rxn00182_c" name="Glutamate dehydrogenase NAD" reversible="false">
        <notes>
          <html xmlns="http://www.w3.org/1999/xhtml">
            <p>GENE_ASSOCIATION: ( PF3D7_0802000 )</p>
            <p>PROTEIN_CLASS: 1.4.1.2</p>
            <p>SUBSYSTEM: Glutamate Metabolism, Nitrogen Metabolism</p>
            <p>OTHER_NOTES: {}</p>
          </html>
        </notes>
        <listOfReactants>
          <speciesReference species="M_cpd00003_c" stoichiometry="1"/>
          <speciesReference species="M_cpd00023_c" stoichiometry="1"/>
          <speciesReference species="M_cpd00001_c" stoichiometry="1"/>
        </listOfReactants>
        <listOfProducts>
          <speciesReference species="M_cpd00067_c" stoichiometry="1"/>
          <speciesReference species="M_cpd00024_c" stoichiometry="1"/>
          <speciesReference species="M_cpd00004_c" stoichiometry="1"/>
          <speciesReference species="M_cpd00013_c" stoichiometry="1"/>
        </listOfProducts>
        <kineticLaw>
          <math xmlns="http://www.w3.org/1998/Math/MathML">
            <ci> FLUX_VALUE </ci>
          </math>
          <listOfParameters>
            <parameter id="LOWER_BOUND" value="0" units="mmol_per_gDW_per_hr"/>
            <parameter id="OBJECTIVE_COEFFICIENT" value="0" units="dimensionless"/>
            <parameter id="UPPER_BOUND" value="500" units="mmol_per_gDW_per_hr"/>
            <parameter id="FLUX_VALUE" value="0" units="mmol_per_gDW_per_hr"/>
          </listOfParameters>
        </kineticLaw>
      </reaction>
      <reaction id="R_rxn00184_c" name="Glutamate dehydrogenase NADP" reversible="true">
        <notes>
          <html xmlns="http://www.w3.org/1999/xhtml">
            <p>GENE_ASSOCIATION: ( PF3D7_1416500 or PF3D7_1430700 )</p>
            <p>PROTEIN_CLASS: 1.4.1.4</p>
            <p>SUBSYSTEM: Glutamate Metabolism, Nitrogen Metabolism</p>
            <p>OTHER_NOTES: {}</p>
          </html>
        </notes>
        <listOfReactants>
          <speciesReference species="M_cpd00006_c" stoichiometry="1"/>
          <speciesReference species="M_cpd00001_c" stoichiometry="1"/>
          <speciesReference species="M_cpd00023_c" stoichiometry="1"/>
        </listOfReactants>
        <listOfProducts>
          <speciesReference species="M_cpd00024_c" stoichiometry="1"/>
          <speciesReference species="M_cpd00067_c" stoichiometry="1"/>
          <speciesReference species="M_cpd00005_c" stoichiometry="1"/>
          <speciesReference species="M_cpd00013_c" stoichiometry="1"/>
        </listOfProducts>
        <kineticLaw>
          <math xmlns="http://www.w3.org/1998/Math/MathML">
            <ci> FLUX_VALUE </ci>
          </math>
          <listOfParameters>
            <parameter id="LOWER_BOUND" value="-500" units="mmol_per_gDW_per_hr"/>
            <parameter id="OBJECTIVE_COEFFICIENT" value="0" units="dimensionless"/>
            <parameter id="UPPER_BOUND" value="500" units="mmol_per_gDW_per_hr"/>
            <parameter id="FLUX_VALUE" value="0" units="mmol_per_gDW_per_hr"/>
          </listOfParameters>
        </kineticLaw>
      </reaction>
      <reaction id="R_rxn00187_c" name="L-Glutamate ammonia ligase" reversible="true">
        <notes>
          <html xmlns="http://www.w3.org/1999/xhtml">
            <p>GENE_ASSOCIATION: ( PF3D7_0922600 )</p>
            <p>PROTEIN_CLASS: 6.3.1.2</p>
            <p>SUBSYSTEM: Glutamate Metabolism, Nitrogen Metabolism</p>
            <p>OTHER_NOTES: Added 3 protons in products to balance the reaction; MPMP shows reversible reaction in Glutamate metabolism but irreversible in other pathways.</p>
          </html>
        </notes>
        <listOfReactants>
          <speciesReference species="M_cpd00013_c" stoichiometry="1"/>
          <speciesReference species="M_cpd00002_c" stoichiometry="1"/>
          <speciesReference species="M_cpd00023_c" stoichiometry="1"/>
        </listOfReactants>
        <listOfProducts>
          <speciesReference species="M_cpd00067_c" stoichiometry="3"/>
          <speciesReference species="M_cpd00009_c" stoichiometry="1"/>
          <speciesReference species="M_cpd00053_c" stoichiometry="1"/>
          <speciesReference species="M_cpd00008_c" stoichiometry="1"/>
        </listOfProducts>
        <kineticLaw>
          <math xmlns="http://www.w3.org/1998/Math/MathML">
            <ci> FLUX_VALUE </ci>
          </math>
          <listOfParameters>
            <parameter id="LOWER_BOUND" value="-500" units="mmol_per_gDW_per_hr"/>
            <parameter id="OBJECTIVE_COEFFICIENT" value="0" units="dimensionless"/>
            <parameter id="UPPER_BOUND" value="500" units="mmol_per_gDW_per_hr"/>
            <parameter id="FLUX_VALUE" value="0" units="mmol_per_gDW_per_hr"/>
          </listOfParameters>
        </kineticLaw>
      </reaction>
      <reaction id="R_rxn00190_c" name="Glutamine-dependent nad(+) synthetase, putative" reversible="false">
        <notes>
          <html xmlns="http://www.w3.org/1999/xhtml">
            <p>GENE_ASSOCIATION: ( PF3D7_0926700 )</p>
            <p>PROTEIN_CLASS: 6.3.5.1</p>
            <p>SUBSYSTEM: Nicotinate and Nicotinamide Metabolism</p>
            <p>OTHER_NOTES: Added 3 protons in products to balance the reaction</p>
          </html>
        </notes>
        <listOfReactants>
          <speciesReference species="M_cpd00002_c" stoichiometry="1"/>
          <speciesReference species="M_cpd00638_c" stoichiometry="1"/>
          <speciesReference species="M_cpd00001_c" stoichiometry="1"/>
          <speciesReference species="M_cpd00053_c" stoichiometry="1"/>
        </listOfReactants>
        <listOfProducts>
          <speciesReference species="M_cpd00003_c" stoichiometry="1"/>
          <speciesReference species="M_cpd00012_c" stoichiometry="1"/>
          <speciesReference species="M_cpd00023_c" stoichiometry="1"/>
          <speciesReference species="M_cpd00018_c" stoichiometry="1"/>
          <speciesReference species="M_cpd00067_c" stoichiometry="4"/>
        </listOfProducts>
        <kineticLaw>
          <math xmlns="http://www.w3.org/1998/Math/MathML">
            <ci> FLUX_VALUE </ci>
          </math>
          <listOfParameters>
            <parameter id="LOWER_BOUND" value="0" units="mmol_per_gDW_per_hr"/>
            <parameter id="OBJECTIVE_COEFFICIENT" value="0" units="dimensionless"/>
            <parameter id="UPPER_BOUND" value="500" units="mmol_per_gDW_per_hr"/>
            <parameter id="FLUX_VALUE" value="0" units="mmol_per_gDW_per_hr"/>
          </listOfParameters>
        </kineticLaw>
      </reaction>
      <reaction id="R_rxn00198_m" name="Isocitrate dehydrogenase" reversible="false">
        <notes>
          <html xmlns="http://www.w3.org/1999/xhtml">
            <p>GENE_ASSOCIATION: ( PF3D7_1345700 )</p>
            <p>PROTEIN_CLASS: 1.1.1.42</p>
            <p>SUBSYSTEM: Mitochondrial TCA Cycle</p>
            <p>OTHER_NOTES: {}</p>
          </html>
        </notes>
        <listOfReactants>
          <speciesReference species="M_cpd00260_m" stoichiometry="1"/>
          <speciesReference species="M_cpd00006_m" stoichiometry="1"/>
        </listOfReactants>
        <listOfProducts>
          <speciesReference species="M_cpd00011_m" stoichiometry="1"/>
          <speciesReference species="M_cpd00005_m" stoichiometry="1"/>
          <speciesReference species="M_cpd00024_m" stoichiometry="1"/>
          <speciesReference species="M_cpd00067_m" stoichiometry="1"/>
        </listOfProducts>
        <kineticLaw>
          <math xmlns="http://www.w3.org/1998/Math/MathML">
            <ci> FLUX_VALUE </ci>
          </math>
          <listOfParameters>
            <parameter id="LOWER_BOUND" value="0" units="mmol_per_gDW_per_hr"/>
            <parameter id="OBJECTIVE_COEFFICIENT" value="0" units="dimensionless"/>
            <parameter id="UPPER_BOUND" value="500" units="mmol_per_gDW_per_hr"/>
            <parameter id="FLUX_VALUE" value="0" units="mmol_per_gDW_per_hr"/>
          </listOfParameters>
        </kineticLaw>
      </reaction>
      <reaction id="R_rxn00205_c" name="Glutathione:hydrogen-peroxide oxidoreductase" reversible="true">
        <notes>
          <html xmlns="http://www.w3.org/1999/xhtml">
            <p>GENE_ASSOCIATION: ( PF3D7_1212000 )</p>
            <p>PROTEIN_CLASS: 1.11.1.9</p>
            <p>SUBSYSTEM: Glutathione Metabolism</p>
            <p>OTHER_NOTES: {}</p>
          </html>
        </notes>
        <listOfReactants>
          <speciesReference species="M_cpd00025_c" stoichiometry="1"/>
          <speciesReference species="M_cpd00042_c" stoichiometry="2"/>
        </listOfReactants>
        <listOfProducts>
          <speciesReference species="M_cpd00111_c" stoichiometry="1"/>
          <speciesReference species="M_cpd00001_c" stoichiometry="2"/>
        </listOfProducts>
        <kineticLaw>
          <math xmlns="http://www.w3.org/1998/Math/MathML">
            <ci> FLUX_VALUE </ci>
          </math>
          <listOfParameters>
            <parameter id="LOWER_BOUND" value="-500" units="mmol_per_gDW_per_hr"/>
            <parameter id="OBJECTIVE_COEFFICIENT" value="0" units="dimensionless"/>
            <parameter id="UPPER_BOUND" value="500" units="mmol_per_gDW_per_hr"/>
            <parameter id="FLUX_VALUE" value="0" units="mmol_per_gDW_per_hr"/>
          </listOfParameters>
        </kineticLaw>
      </reaction>
      <reaction id="R_rxn00206_v" name="Superoxide:superoxide oxidoreductase" reversible="false">
        <notes>
          <html xmlns="http://www.w3.org/1999/xhtml">
            <p>GENE_ASSOCIATION: ( PF3D7_0814900 or PF3D7_0623500 )</p>
            <p>PROTEIN_CLASS: 1.15.1.1</p>
            <p>SUBSYSTEM: Redox Metabolism</p>
            <p>OTHER_NOTES: {}</p>
          </html>
        </notes>
        <listOfReactants>
          <speciesReference species="M_cpd00532_v" stoichiometry="2"/>
          <speciesReference species="M_cpd00067_v" stoichiometry="2"/>
        </listOfReactants>
        <listOfProducts>
          <speciesReference species="M_cpd00025_v" stoichiometry="1"/>
          <speciesReference species="M_cpd00007_v" stoichiometry="1"/>
        </listOfProducts>
        <kineticLaw>
          <math xmlns="http://www.w3.org/1998/Math/MathML">
            <ci> FLUX_VALUE </ci>
          </math>
          <listOfParameters>
            <parameter id="LOWER_BOUND" value="0" units="mmol_per_gDW_per_hr"/>
            <parameter id="OBJECTIVE_COEFFICIENT" value="0" units="dimensionless"/>
            <parameter id="UPPER_BOUND" value="500" units="mmol_per_gDW_per_hr"/>
            <parameter id="FLUX_VALUE" value="0" units="mmol_per_gDW_per_hr"/>
          </listOfParameters>
        </kineticLaw>
      </reaction>
      <reaction id="R_rxn00208_c" name="Pyridoxal 5-phosphate synthase" reversible="false">
        <notes>
          <html xmlns="http://www.w3.org/1999/xhtml">
            <p>GENE_ASSOCIATION: ( PF3D7_1459700 )</p>
            <p>PROTEIN_CLASS: 1.4.3.5</p>
            <p>SUBSYSTEM: Vitamin B6 Metabolism</p>
            <p>OTHER_NOTES: {}</p>
          </html>
        </notes>
        <listOfReactants>
          <speciesReference species="M_cpd00007_c" stoichiometry="1"/>
          <speciesReference species="M_cpd00001_c" stoichiometry="1"/>
          <speciesReference species="M_cpd00493_c" stoichiometry="1"/>
        </listOfReactants>
        <listOfProducts>
          <speciesReference species="M_cpd00025_c" stoichiometry="1"/>
          <speciesReference species="M_cpd00016_c" stoichiometry="1"/>
          <speciesReference species="M_cpd00013_c" stoichiometry="1"/>
        </listOfProducts>
        <kineticLaw>
          <math xmlns="http://www.w3.org/1998/Math/MathML">
            <ci> FLUX_VALUE </ci>
          </math>
          <listOfParameters>
            <parameter id="LOWER_BOUND" value="0" units="mmol_per_gDW_per_hr"/>
            <parameter id="OBJECTIVE_COEFFICIENT" value="0" units="dimensionless"/>
            <parameter id="UPPER_BOUND" value="500" units="mmol_per_gDW_per_hr"/>
            <parameter id="FLUX_VALUE" value="0" units="mmol_per_gDW_per_hr"/>
          </listOfParameters>
        </kineticLaw>
      </reaction>
      <reaction id="R_rxn00209_c" name="Pyridoxal 5-phosphate synthase" reversible="false">
        <notes>
          <html xmlns="http://www.w3.org/1999/xhtml">
            <p>GENE_ASSOCIATION: ( PF3D7_1459700 )</p>
            <p>PROTEIN_CLASS: 1.4.3.5</p>
            <p>SUBSYSTEM: Vitamin B6 Metabolism</p>
            <p>OTHER_NOTES: {}</p>
          </html>
        </notes>
        <listOfReactants>
          <speciesReference species="M_cpd00478_c" stoichiometry="1"/>
          <speciesReference species="M_cpd00007_c" stoichiometry="1"/>
        </listOfReactants>
        <listOfProducts>
          <speciesReference species="M_cpd00025_c" stoichiometry="1"/>
          <speciesReference species="M_cpd00016_c" stoichiometry="1"/>
        </listOfProducts>
        <kineticLaw>
          <math xmlns="http://www.w3.org/1998/Math/MathML">
            <ci> FLUX_VALUE </ci>
          </math>
          <listOfParameters>
            <parameter id="LOWER_BOUND" value="0" units="mmol_per_gDW_per_hr"/>
            <parameter id="OBJECTIVE_COEFFICIENT" value="0" units="dimensionless"/>
            <parameter id="UPPER_BOUND" value="500" units="mmol_per_gDW_per_hr"/>
            <parameter id="FLUX_VALUE" value="0" units="mmol_per_gDW_per_hr"/>
          </listOfParameters>
        </kineticLaw>
      </reaction>
      <reaction id="R_rxn00224_m" name="Ferrochelatase" reversible="false">
        <notes>
          <html xmlns="http://www.w3.org/1999/xhtml">
            <p>GENE_ASSOCIATION: ( PF3D7_1364900 )</p>
            <p>PROTEIN_CLASS: 4.99.1.1</p>
            <p>SUBSYSTEM: Porphyrin Metabolism</p>
            <p>OTHER_NOTES: {}</p>
          </html>
        </notes>
        <listOfReactants>
          <speciesReference species="M_cpd01476_m" stoichiometry="1"/>
          <speciesReference species="M_cpd10515_m" stoichiometry="1"/>
        </listOfReactants>
        <listOfProducts>
          <speciesReference species="M_cpd00028_m" stoichiometry="1"/>
          <speciesReference species="M_cpd00067_m" stoichiometry="2"/>
        </listOfProducts>
        <kineticLaw>
          <math xmlns="http://www.w3.org/1998/Math/MathML">
            <ci> FLUX_VALUE </ci>
          </math>
          <listOfParameters>
            <parameter id="LOWER_BOUND" value="0" units="mmol_per_gDW_per_hr"/>
            <parameter id="OBJECTIVE_COEFFICIENT" value="0" units="dimensionless"/>
            <parameter id="UPPER_BOUND" value="500" units="mmol_per_gDW_per_hr"/>
            <parameter id="FLUX_VALUE" value="0" units="mmol_per_gDW_per_hr"/>
          </listOfParameters>
        </kineticLaw>
      </reaction>
      <reaction id="R_rxn00237_c" name="Nucleoside-diphosphate kinase" reversible="false">
        <notes>
          <html xmlns="http://www.w3.org/1999/xhtml">
            <p>GENE_ASSOCIATION: ( PF3D7_0605600 or PF3D7_1366500 )</p>
            <p>PROTEIN_CLASS: 2.7.4.6</p>
            <p>SUBSYSTEM: Purine Metabolism</p>
            <p>OTHER_NOTES: {}</p>
          </html>
        </notes>
        <listOfReactants>
          <speciesReference species="M_cpd00031_c" stoichiometry="1"/>
          <speciesReference species="M_cpd00002_c" stoichiometry="1"/>
        </listOfReactants>
        <listOfProducts>
          <speciesReference species="M_cpd00038_c" stoichiometry="1"/>
          <speciesReference species="M_cpd00008_c" stoichiometry="1"/>
        </listOfProducts>
        <kineticLaw>
          <math xmlns="http://www.w3.org/1998/Math/MathML">
            <ci> FLUX_VALUE </ci>
          </math>
          <listOfParameters>
            <parameter id="LOWER_BOUND" value="0" units="mmol_per_gDW_per_hr"/>
            <parameter id="OBJECTIVE_COEFFICIENT" value="0" units="dimensionless"/>
            <parameter id="UPPER_BOUND" value="500" units="mmol_per_gDW_per_hr"/>
            <parameter id="FLUX_VALUE" value="0" units="mmol_per_gDW_per_hr"/>
          </listOfParameters>
        </kineticLaw>
      </reaction>
      <reaction id="R_rxn00239_c" name="Guanylate kinase" reversible="false">
        <notes>
          <html xmlns="http://www.w3.org/1999/xhtml">
            <p>GENE_ASSOCIATION: ( PF3D7_0928900 )</p>
            <p>PROTEIN_CLASS: 2.7.4.8</p>
            <p>SUBSYSTEM: Purine Metabolism</p>
            <p>OTHER_NOTES: {}</p>
          </html>
        </notes>
        <listOfReactants>
          <speciesReference species="M_cpd00002_c" stoichiometry="1"/>
          <speciesReference species="M_cpd00126_c" stoichiometry="1"/>
        </listOfReactants>
        <listOfProducts>
          <speciesReference species="M_cpd00008_c" stoichiometry="1"/>
          <speciesReference species="M_cpd00031_c" stoichiometry="1"/>
        </listOfProducts>
        <kineticLaw>
          <math xmlns="http://www.w3.org/1998/Math/MathML">
            <ci> FLUX_VALUE </ci>
          </math>
          <listOfParameters>
            <parameter id="LOWER_BOUND" value="0" units="mmol_per_gDW_per_hr"/>
            <parameter id="OBJECTIVE_COEFFICIENT" value="0" units="dimensionless"/>
            <parameter id="UPPER_BOUND" value="500" units="mmol_per_gDW_per_hr"/>
            <parameter id="FLUX_VALUE" value="0" units="mmol_per_gDW_per_hr"/>
          </listOfParameters>
        </kineticLaw>
      </reaction>
      <reaction id="R_rxn00247_c" name="Phosphoenolpyruvate carboxykinase" reversible="true">
        <notes>
          <html xmlns="http://www.w3.org/1999/xhtml">
            <p>GENE_ASSOCIATION: ( PF3D7_1342800 )</p>
            <p>PROTEIN_CLASS: 4.1.1.49</p>
            <p>SUBSYSTEM: Pyruvate Metabolism</p>
            <p>OTHER_NOTES: Flux direction limited to prevent thermodynamically unacceptable cycle.</p>
          </html>
        </notes>
        <listOfReactants>
          <speciesReference species="M_cpd00032_c" stoichiometry="1"/>
          <speciesReference species="M_cpd00002_c" stoichiometry="1"/>
        </listOfReactants>
        <listOfProducts>
          <speciesReference species="M_cpd00011_c" stoichiometry="1"/>
          <speciesReference species="M_cpd00061_c" stoichiometry="1"/>
          <speciesReference species="M_cpd00008_c" stoichiometry="1"/>
        </listOfProducts>
        <kineticLaw>
          <math xmlns="http://www.w3.org/1998/Math/MathML">
            <ci> FLUX_VALUE </ci>
          </math>
          <listOfParameters>
            <parameter id="LOWER_BOUND" value="-500" units="mmol_per_gDW_per_hr"/>
            <parameter id="OBJECTIVE_COEFFICIENT" value="0" units="dimensionless"/>
            <parameter id="UPPER_BOUND" value="500" units="mmol_per_gDW_per_hr"/>
            <parameter id="FLUX_VALUE" value="0" units="mmol_per_gDW_per_hr"/>
          </listOfParameters>
        </kineticLaw>
      </reaction>
      <reaction id="R_rxn00248_c" name="Malate dehydrogenase" reversible="false">
        <notes>
          <html xmlns="http://www.w3.org/1999/xhtml">
            <p>GENE_ASSOCIATION: ( PF3D7_0618500 )</p>
            <p>PROTEIN_CLASS: 1.1.1.37</p>
            <p>SUBSYSTEM: Pyruvate Metabolism</p>
            <p>OTHER_NOTES: {}</p>
          </html>
        </notes>
        <listOfReactants>
          <speciesReference species="M_cpd00067_c" stoichiometry="1"/>
          <speciesReference species="M_cpd00032_c" stoichiometry="1"/>
          <speciesReference species="M_cpd00004_c" stoichiometry="1"/>
        </listOfReactants>
        <listOfProducts>
          <speciesReference species="M_cpd00003_c" stoichiometry="1"/>
          <speciesReference species="M_cpd00130_c" stoichiometry="1"/>
        </listOfProducts>
        <kineticLaw>
          <math xmlns="http://www.w3.org/1998/Math/MathML">
            <ci> FLUX_VALUE </ci>
          </math>
          <listOfParameters>
            <parameter id="LOWER_BOUND" value="0" units="mmol_per_gDW_per_hr"/>
            <parameter id="OBJECTIVE_COEFFICIENT" value="0" units="dimensionless"/>
            <parameter id="UPPER_BOUND" value="500" units="mmol_per_gDW_per_hr"/>
            <parameter id="FLUX_VALUE" value="0" units="mmol_per_gDW_per_hr"/>
          </listOfParameters>
        </kineticLaw>
      </reaction>
      <reaction id="R_rxn00248_m" name="Malate dehydrogenase" reversible="true">
        <notes>
          <html xmlns="http://www.w3.org/1999/xhtml">
            <p>GENE_ASSOCIATION: ( PF3D7_0618500 )</p>
            <p>PROTEIN_CLASS: 1.1.1.37</p>
            <p>SUBSYSTEM: Mitochondrial TCA Cycle</p>
            <p>OTHER_NOTES: {}</p>
          </html>
        </notes>
        <listOfReactants>
          <speciesReference species="M_cpd00067_m" stoichiometry="1"/>
          <speciesReference species="M_cpd00004_m" stoichiometry="1"/>
          <speciesReference species="M_cpd00032_m" stoichiometry="1"/>
        </listOfReactants>
        <listOfProducts>
          <speciesReference species="M_cpd00003_m" stoichiometry="1"/>
          <speciesReference species="M_cpd00130_m" stoichiometry="1"/>
        </listOfProducts>
        <kineticLaw>
          <math xmlns="http://www.w3.org/1998/Math/MathML">
            <ci> FLUX_VALUE </ci>
          </math>
          <listOfParameters>
            <parameter id="LOWER_BOUND" value="-500" units="mmol_per_gDW_per_hr"/>
            <parameter id="OBJECTIVE_COEFFICIENT" value="0" units="dimensionless"/>
            <parameter id="UPPER_BOUND" value="500" units="mmol_per_gDW_per_hr"/>
            <parameter id="FLUX_VALUE" value="0" units="mmol_per_gDW_per_hr"/>
          </listOfParameters>
        </kineticLaw>
      </reaction>
      <reaction id="R_rxn00251_c" name="Phosphoenolpyruvate carboxylase" reversible="true">
        <notes>
          <html xmlns="http://www.w3.org/1999/xhtml">
            <p>GENE_ASSOCIATION: ( PF3D7_1426700 )</p>
            <p>PROTEIN_CLASS: 4.1.1.31</p>
            <p>SUBSYSTEM: Pyruvate Metabolism</p>
            <p>OTHER_NOTES: Added 3 protons in products to balance the reaction</p>
          </html>
        </notes>
        <listOfReactants>
          <speciesReference species="M_cpd00061_c" stoichiometry="1"/>
          <speciesReference species="M_cpd00011_c" stoichiometry="1"/>
          <speciesReference species="M_cpd00001_c" stoichiometry="1"/>
        </listOfReactants>
        <listOfProducts>
          <speciesReference species="M_cpd00032_c" stoichiometry="1"/>
          <speciesReference species="M_cpd00067_c" stoichiometry="3"/>
          <speciesReference species="M_cpd00009_c" stoichiometry="1"/>
        </listOfProducts>
        <kineticLaw>
          <math xmlns="http://www.w3.org/1998/Math/MathML">
            <ci> FLUX_VALUE </ci>
          </math>
          <listOfParameters>
            <parameter id="LOWER_BOUND" value="-500" units="mmol_per_gDW_per_hr"/>
            <parameter id="OBJECTIVE_COEFFICIENT" value="0" units="dimensionless"/>
            <parameter id="UPPER_BOUND" value="500" units="mmol_per_gDW_per_hr"/>
            <parameter id="FLUX_VALUE" value="0" units="mmol_per_gDW_per_hr"/>
          </listOfParameters>
        </kineticLaw>
      </reaction>
      <reaction id="R_rxn00256_m" name="Citrate (si)-synthase" reversible="true">
        <notes>
          <html xmlns="http://www.w3.org/1999/xhtml">
            <p>GENE_ASSOCIATION: ( PF3D7_0609200 or PF3D7_1022500 )</p>
            <p>PROTEIN_CLASS: 2.3.3.1</p>
            <p>SUBSYSTEM: Mitochondrial TCA Cycle</p>
            <p>OTHER_NOTES: {}</p>
          </html>
        </notes>
        <listOfReactants>
          <speciesReference species="M_cpd00010_m" stoichiometry="1"/>
          <speciesReference species="M_cpd00137_m" stoichiometry="1"/>
        </listOfReactants>
        <listOfProducts>
          <speciesReference species="M_cpd00001_m" stoichiometry="1"/>
          <speciesReference species="M_cpd00032_m" stoichiometry="1"/>
          <speciesReference species="M_cpd00022_m" stoichiometry="1"/>
        </listOfProducts>
        <kineticLaw>
          <math xmlns="http://www.w3.org/1998/Math/MathML">
            <ci> FLUX_VALUE </ci>
          </math>
          <listOfParameters>
            <parameter id="LOWER_BOUND" value="-500" units="mmol_per_gDW_per_hr"/>
            <parameter id="OBJECTIVE_COEFFICIENT" value="0" units="dimensionless"/>
            <parameter id="UPPER_BOUND" value="500" units="mmol_per_gDW_per_hr"/>
            <parameter id="FLUX_VALUE" value="0" units="mmol_per_gDW_per_hr"/>
          </listOfParameters>
        </kineticLaw>
      </reaction>
      <reaction id="R_rxn00260_c" name="Aspartate aminotransferase" reversible="true">
        <notes>
          <html xmlns="http://www.w3.org/1999/xhtml">
            <p>GENE_ASSOCIATION: ( PF3D7_0204500 )</p>
            <p>PROTEIN_CLASS: 2.6.1.1</p>
            <p>SUBSYSTEM: Pyruvate Metabolism, Glutamate Metabolism, Asparagine and Aspartate Metabolism</p>
            <p>OTHER_NOTES: {}</p>
          </html>
        </notes>
        <listOfReactants>
          <speciesReference species="M_cpd00041_c" stoichiometry="1"/>
          <speciesReference species="M_cpd00024_c" stoichiometry="1"/>
        </listOfReactants>
        <listOfProducts>
          <speciesReference species="M_cpd00032_c" stoichiometry="1"/>
          <speciesReference species="M_cpd00023_c" stoichiometry="1"/>
        </listOfProducts>
        <kineticLaw>
          <math xmlns="http://www.w3.org/1998/Math/MathML">
            <ci> FLUX_VALUE </ci>
          </math>
          <listOfParameters>
            <parameter id="LOWER_BOUND" value="-500" units="mmol_per_gDW_per_hr"/>
            <parameter id="OBJECTIVE_COEFFICIENT" value="0" units="dimensionless"/>
            <parameter id="UPPER_BOUND" value="500" units="mmol_per_gDW_per_hr"/>
            <parameter id="FLUX_VALUE" value="0" units="mmol_per_gDW_per_hr"/>
          </listOfParameters>
        </kineticLaw>
      </reaction>
      <reaction id="R_rxn00285_m" name="Succinate-CoA ligase (ADP forming)" reversible="false">
        <notes>
          <html xmlns="http://www.w3.org/1999/xhtml">
            <p>GENE_ASSOCIATION: ( PF3D7_1431600 and PF3D7_1437700 and PF3D7_1108500 )</p>
            <p>PROTEIN_CLASS: 6.2.1.5</p>
            <p>SUBSYSTEM: Mitochondrial TCA Cycle</p>
            <p>OTHER_NOTES: Added 1 proton in reactants to balance the reaction</p>
          </html>
        </notes>
        <listOfReactants>
          <speciesReference species="M_cpd00078_m" stoichiometry="1"/>
          <speciesReference species="M_cpd00067_m" stoichiometry="1"/>
          <speciesReference species="M_cpd00008_m" stoichiometry="1"/>
          <speciesReference species="M_cpd00009_m" stoichiometry="1"/>
        </listOfReactants>
        <listOfProducts>
          <speciesReference species="M_cpd00036_m" stoichiometry="1"/>
          <speciesReference species="M_cpd00002_m" stoichiometry="1"/>
          <speciesReference species="M_cpd00010_m" stoichiometry="1"/>
        </listOfProducts>
        <kineticLaw>
          <math xmlns="http://www.w3.org/1998/Math/MathML">
            <ci> FLUX_VALUE </ci>
          </math>
          <listOfParameters>
            <parameter id="LOWER_BOUND" value="0" units="mmol_per_gDW_per_hr"/>
            <parameter id="OBJECTIVE_COEFFICIENT" value="0" units="dimensionless"/>
            <parameter id="UPPER_BOUND" value="500" units="mmol_per_gDW_per_hr"/>
            <parameter id="FLUX_VALUE" value="0" units="mmol_per_gDW_per_hr"/>
          </listOfParameters>
        </kineticLaw>
      </reaction>
      <reaction id="R_rxn00288_m" name="Succinate dehydrogenase" reversible="true">
        <notes>
          <html xmlns="http://www.w3.org/1999/xhtml">
            <p>GENE_ASSOCIATION: ( PF3D7_0611100 and PF3D7_1212800 )</p>
            <p>PROTEIN_CLASS: 1.3.99.1</p>
            <p>SUBSYSTEM: Mitochondrial TCA Cycle</p>
            <p>OTHER_NOTES: {}</p>
          </html>
        </notes>
        <listOfReactants>
          <speciesReference species="M_cpd00036_m" stoichiometry="1"/>
          <speciesReference species="M_cpd00015_m" stoichiometry="1"/>
        </listOfReactants>
        <listOfProducts>
          <speciesReference species="M_cpd00982_m" stoichiometry="1"/>
          <speciesReference species="M_cpd00106_m" stoichiometry="1"/>
        </listOfProducts>
        <kineticLaw>
          <math xmlns="http://www.w3.org/1998/Math/MathML">
            <ci> FLUX_VALUE </ci>
          </math>
          <listOfParameters>
            <parameter id="LOWER_BOUND" value="-500" units="mmol_per_gDW_per_hr"/>
            <parameter id="OBJECTIVE_COEFFICIENT" value="0" units="dimensionless"/>
            <parameter id="UPPER_BOUND" value="500" units="mmol_per_gDW_per_hr"/>
            <parameter id="FLUX_VALUE" value="0" units="mmol_per_gDW_per_hr"/>
          </listOfParameters>
        </kineticLaw>
      </reaction>
      <reaction id="R_rxn00304_a" name="Pyruvate kinase 2" reversible="false">
        <notes>
          <html xmlns="http://www.w3.org/1999/xhtml">
            <p>GENE_ASSOCIATION: ( PF3D7_1037100 )</p>
            <p>PROTEIN_CLASS: 2.7.1.40</p>
            <p>SUBSYSTEM: Pyruvate Metabolism</p>
            <p>OTHER_NOTES: Added 1 proton in reactants to balance the reaction</p>
          </html>
        </notes>
[truncated: 588,743 more chars]
