# Supplementary material for: Validated antimalarial drug target discovery using genome-scale metabolic modeling
Source: Antimicrob Agents Chemother. 2025 Sep 26;69(11):e00459-25. doi: 10.1128/aac.00459-25 (PMC12588083; doi:10.1128/aac.00459-25)
Supplement: Supplemental tables — Tables S2 to S4, S6. [file aac.00459-25-s0003.xlsx]

## Sheet: Table S2
Supplementary Table 2. List of experimentally validated essential genes from literature search
Gene ID	Product Description	References	Saturation mutagenesis (piggybac)
PF3D7_0104400	4-hydroxy-3-methylbut-2-enyl diphosphate reductase	Vinayak, S., & Sharma, Y. D. (2007). Inhibition of Plasmodium falciparum ispH (lytB) gene expression by hammerhead ribozyme. Oligonucleotides, 17(2), 189-200.	Mutable
PF3D7_0106300	calcium-transporting ATPase	Eckstein-Ludwig, U., Webb, R. J., Van Goethem, I. D. A., East, J. M., Lee, A. G., Kimura, M., ... & Krishna, S. (2003). Artemisinins target the SERCA of Plasmodium falciparum. Nature, 424(6951), 957-961.	Non - Mutable
PF3D7_0106900	2-C-methyl-D-erythritol 4-phosphate cytidylyltransferase, putative	Wu, W., Herrera, Z., Ebert, D., Baska, K., Cho, S. H., DeRisi, J. L., & Yeh, E. (2015). A chemical rescue screen identifies a Plasmodium falciparum apicoplast inhibitor targeting MEP isoprenoid precursor biosynthesis. Antimicrobial agents and chemotherapy, 59(1), 356-364.	Non - Mutable
PF3D7_0204700	hexose transporter	Woodrow, C. J., Penny, J. I., & Krishna, S. (1999). Intraerythrocytic Plasmodium falciparum expresses a high affinity facilitative hexose transporter. Journal of Biological Chemistry, 274(11), 7272-7277.	Non - Mutable
PF3D7_0206300	pentafunctional AROM polypeptide, putative, pseudogene	Roberts, F., Roberts, C. W., Johnson, J. J., Kyle, D. E., Krell, T., Coggins, J. R., ... & Chakrabarti, D. (1998). Evidence for the shikimate pathway in apicomplexan parasites. Nature, 393(6687), 801-805.	Mutable
PF3D7_0209300	2C-methyl-D-erythritol 2,4-cyclodiphosphate synthase	Crane, C. M., Kaiser, J., Ramsden, N. L., Lauw, S., Rohdich, F., Eisenreich, W., ... & Diederich, F. (2006). Fluorescent Inhibitors for IspF, an Enzyme in the Non‐Mevalonate Pathway for Isoprenoid Biosynthesis and a Potential Target for Antimalarial Therapy. Angewandte Chemie International Edition, 45(7), 1069-1074.	Non - Mutable
PF3D7_0211400	beta-ketoacyl-ACP synthase III	Prigge, S. T., He, X., Gerena, L., Waters, N. C., & Reynolds, K. A. (2003). The initiating steps of a type II fatty acid synthase in Plasmodium falciparum are catalyzed by pfACP, pfMCAT, and pfKASIII. Biochemistry, 42(4), 1160-1169.	Mutable
PF3D7_0312400	glycogen synthase kinase-3 beta	Syin, C., Parzy, D., Traincard, F., Boccaccio, I., Joshi, M. B., Lin, D. T., ... & Langsley, G. (2001). The H89 cAMP‐dependent protein kinase inhibitor blocks Plasmodium falciparum development in infected erythrocytes. European Journal of Biochemistry, 268(18), 4842-4849.;	Non - Mutable
		Xiao, Z., Waters, N. C., Woodard, C. L., Li, Z., & Li, P. K. (2001). Design and synthesis of Pfmrk inhibitors as potential antimalarial agents. Bioorganic & medicinal chemistry letters, 11(21), 2875-2878.
PF3D7_0320500	nicotinamidase, putative	O'Hara, J. K., Kerwin, L. J., Cobbold, S. A., Tai, J., Bedell, T. A., Reider, P. J., & Llinás, M. (2014). Targeting NAD+ metabolism in the human malaria parasite Plasmodium falciparum. PloS one, 9(4), e94061.	Non - Mutable
PF3D7_0322000	peptidyl-prolyl cis-trans isomerase	Monaghan, P., Fardis, M., Revill, W. P., & Bell, A. (2005). Antimalarial effects of macrolactones related to FK520 (ascomycin) are independent of the immunosuppressive properties of the compounds. Journal of Infectious Diseases, 191(8), 1342-1349.	Non - Mutable
PF3D7_0406400	cytosolic glyoxalase II	Urscher, M., Przyborski, J. M., Imoto, M., & Deponte, M. (2010). Distinct subcellular localization in the cytosol and apicoplast, unexpected dimerization and inhibition of Plasmodium falciparum glyoxalases. Molecular microbiology, 76(1), 92-103.	Mutable
PF3D7_0415300	cdc2-related protein kinase 3	Rangarajan, R., Bei, A., Henry, N., Madamet, M., Parzy, D., Nivez, M. P., ... & Sultan, A. (2006). Pbcrk-1, the Plasmodium berghei orthologue of P. falciparum cdc-2 related kinase-1 (Pfcrk-1), is essential for completion of the intraerythrocytic asexual cycle. Experimental parasitology, 112(3), 202-207.	Non - Mutable
PF3D7_0417200	bifunctional dihydrofolate reductase-thymidylate synthase	Le Bras, J., & Durand, R. (2003). The mechanisms of resistance to antimalarial drugs in Plasmodium falciparum. Fundamental & clinical pharmacology, 17(2), 147-153.;	Non - Mutable
		Fidock, D. A., Nomura, T., & Wellems, T. E. (1998). Cycloguanil and Its Parent Compound Proguanil Demonstrate Distinct Activities against Plasmodium falciparumMalaria Parasites Transformed with Human Dihydrofolate Reductase. Molecular pharmacology, 54(6), 1140-1147;
		Dar, O., Khan, M. S., & Adagu, I. (2008). The potential use of methotrexate in the treatment of falciparum malaria: in vitro assays against sensitive and multidrug-resistant falciparum strains. Japanese journal of infectious diseases, 61(3), 210-1.;
		Jiang, L., Lee, P. C., White, J., & Rathod, P. K. (2000). Potent and selective activity of a combination of thymidine and 1843U89, a folate-based thymidylate synthase inhibitor, against Plasmodium falciparum. Antimicrobial agents and chemotherapy, 44(4), 1047-1050.;
		Nduati, E., Hunt, S., Kamau, E. M., & Nzila, A. (2005). 2, 4-diaminopteridine-based compounds as precursors for de novo synthesis of antifolates: a novel class of antimalarials. Antimicrobial agents and chemotherapy, 49(9), 3652-3657.
PF3D7_0508200	ceramide synthase CERS1, putative	Gerold, P., & Schwarz, R. T. (2001). Biosynthesis of glycosphingolipids de-novo by the human malaria parasite Plasmodium falciparum. Molecular and biochemical parasitology, 112(1), 29-37.	Mutable
PF3D7_0509800	phosphatidylinositol 4-kinase beta	McNamara, C. W., Lee, M. C., Lim, C. S., Lim, S. H., Roland, J., Nagle, A., ... & Manary, M. J. (2013). Targeting Plasmodium PI (4) K to eliminate malaria. Nature, 504(7479), 248-253.	Non - Mutable
PF3D7_0510500	topoisomerase I	Bodley, A. L., Cumming, J. N., & Shapiro, T. A. (1998). Effects of camptothecin, a topoisomerase I inhibitor, on Plasmodium falciparum. Biochemical pharmacology, 55(5), 709-711.	Non - Mutable
PF3D7_0511200	stearoyl-CoA desaturase	Gratraud, P., Huws, E., Falkard, B., Adjalley, S., Fidock, D. A., Berry, L., ... & Kremer, L. (2009). Oleic acid biosynthesis in Plasmodium falciparum: characterization of the stearoyl-CoA desaturase and investigation as a potential therapeutic target. PloS one, 4(9), e6889.	Mutable
PF3D7_0512700	orotate phosphoribosyltransferase	Scott, H. V., Gero, A. M., & O'Sullivan, W. J. (1986). In vitro inhibition of Plasmodium falciparum by pyrazofurin, an inhibitor of pyrimidine biosynthesis de novo. Molecular and biochemical parasitology, 18(1), 3-15.	Non - Mutable
PF3D7_0513300	purine nucleoside phosphorylase	Kicska, G. A., Tyler, P. C., Evans, G. B., Furneaux, R. H., Schramm, V. L., & Kim, K. (2002). Purine-less Death in Plasmodium falciparumInduced by Immucillin-H, a Transition State Analogue of Purine Nucleoside Phosphorylase. Journal of Biological Chemistry, 277(5), 3226-3231.	Mutable
PF3D7_0520900	adenosylhomocysteinase	Messika, E., Golenser, J., Abu-Elheiga, L., Robert-Gero, M., Lederer, E., & Bachrach, U. (1990). Effect of sinefungin on macromolecular biosynthesis and cell cycle of Plasmodium falciparum. Tropical medicine and parasitology: official organ of Deutsche Tropenmedizinische Gesellschaft and of Deutsche Gesellschaft fur Technische Zusammenarbeit (GTZ), 41(3), 273-278.;	Non - Mutable
		Kitade, Y., Kozaki, A., Gotoh, T., Miwa, T., Nakanishi, M., & Yatome, C. (1999, November). Synthesis of S-adenosyl-L-homocysteine hydrolase inhibitors and their biological activities. In Nucleic acids symposium series (Vol. 42, No. 1, pp. 25-26). Oxford University Press.;
		Shuto, S., Minakawa, N., Niizuma, S., Kim, H. S., Wataya, Y., & Matsuda, A. (2002). New Neplanocin Analogues. 12. Alternative Synthesis and Antimalarial Effect of (6 ‘R)-6 ‘-C-Methylneplanocin A, a Potent AdoHcy Hydrolase Inhibitor 1. Journal of medicinal chemistry, 45(3), 748-751.;
		Bujnicki, J. M., Prigge, S. T., Caridha, D., & Chiang, P. K. (2003). Structure, evolution, and inhibitor interaction of S‐adenosyl‐L‐homocysteine hydrolase from Plasmodium falciparum. Proteins: Structure, Function, and Bioinformatics, 52(4), 624-632.
PF3D7_0527300	methionine aminopeptidase 1a, putative	Chen, X., Chong, C. R., Shi, L., Yoshimoto, T., Sullivan, D. J., & Liu, J. O. (2006). Inhibitors of Plasmodium falciparum methionine aminopeptidase 1b possess antimalarial activity. Proceedings of the National Academy of Sciences, 103(39), 14548-14553.	Mutable
PF3D7_0603300	dihydroorotate dehydrogenase	Krungkrai, J., Krungkrai, S. R., & Phakanont, K. (1992). Antimalarial activity of orotate analogs that inhibit dihydroorotase and dihydroorotate dehydrogenase. Biochemical pharmacology, 43(6), 1295-1301.;	Non - Mutable
		McRobert, L., & McConkey, G. A. (2002). RNA interference (RNAi) inhibits growth of Plasmodium falciparum. Molecular and biochemical parasitology, 119(2), 273-278.;
		Baldwin, J., Michnoff, C. H., Malmquist, N. A., White, J., Roth, M. G., Rathod, P. K., & Phillips, M. A. (2005). High-throughput screening for potent and selective inhibitors of Plasmodium falciparum dihydroorotate dehydrogenase. Journal of Biological Chemistry, 280(23), 21847-21853.;
		Boa, A. N., Canavan, S. P., Hirst, P. R., Ramsey, C., Stead, A. M., & McConkey, G. A. (2005). Synthesis of brequinar analogue inhibitors of malaria parasite dihydroorotate dehydrogenase. Bioorganic & medicinal chemistry, 13(6), 1945-1967.;
		Heikkilä, T., Thirumalairajan, S., Davies, M., Parsons, M. R., McConkey, A. G., Fishwick, C. W., & Johnson, A. P. (2006). The first de novo designed inhibitors of Plasmodium falciparum dihydroorotate dehydrogenase. Bioorganic & medicinal chemistry letters, 16(1), 88-92.
PF3D7_0604700	glyoxalase I-like protein GILP	Thornalley, P. J., Strath, M., & Wilson, R. J. M. (1994). Antimalarial activity in vitro of the glyoxalase I inhibitor diester, Sp-bromobenzylglutathione diethyl ester. Biochemical pharmacology, 47(2), 418-420.	Non - Mutable
PF3D7_0615100	enoyl-acyl carrier reductase	Surolia, N., & Surolia, A. (2001). Triclosan offers protection against blood stages of malaria by inhibiting enoyl-ACP reductase of Plasmodium falciparum. Nature medicine, 7(2), 167-173.;	Non - Mutable
		Spalding, M. D., & Prigge, S. T. (2008). Malaria pulls a FASt one. Cell host & microbe, 4(6), 509-511.
PF3D7_0621200	pyridoxine biosynthesis protein PDX1	Reeksting, S. B., Müller, I. B., Burger, P. B., Burgos, E. S., Salmon, L., Louw, A. I., ... & Wrenger, C. (2013). Exploring inhibition of Pdx1, a component of the PLP synthase complex of the human malaria parasite Plasmodium falciparum. Biochemical Journal, 449(1), 175-187.	Mutable
PF3D7_0623000	chorismate synthase	McRobert, L., & McConkey, G. A. (2002). RNA interference (RNAi) inhibits growth of Plasmodium falciparum. Molecular and biochemical parasitology, 119(2), 273-278.	Non - Mutable
PF3D7_0624000	hexokinase	Harris, M. T., Walker, D. M., Drew, M. E., Mitchell, W. G., Dao, K., Schroeder, C. E., ... & Morris, J. C. (2013). Interrogating a hexokinase-selected small-molecule library for inhibitors of Plasmodium falciparum hexokinase. Antimicrobial agents and chemotherapy, 57(8), 3731-3737.	Non - Mutable
PF3D7_0624700	N-acetylglucosaminyl-phosphatidylinositol de-N-acetylase, putative	Smith, T. K., Gerold, P., Crossman, A., Paterson, M. J., Borissow, C. N., Brimacombe, J. S., ... & Schwarz, R. T. (2002). Substrate specificity of the Plasmodium falciparum glycosylphosphatidylinositol biosynthetic pathway and inhibition by species-specific suicide substrates. Biochemistry, 41(41), 12395-12406.	Mutable
PF3D7_0625000	sphingomyelin synthase 1, putative	Gerold, P., & Schwarz, R. T. (2001). Biosynthesis of glycosphingolipids de-novo by the human malaria parasite Plasmodium falciparum. Molecular and biochemical parasitology, 112(1), 29-37.	not in list
PF3D7_0625100	sphingomyelin synthase 2, putative	Gerold, P., & Schwarz, R. T. (2001). Biosynthesis of glycosphingolipids de-novo by the human malaria parasite Plasmodium falciparum. Molecular and biochemical parasitology, 112(1), 29-37.	Mutable
PF3D7_0626300	3-oxoacyl-acyl-carrier protein synthase I/II	Waller, R. F., Ralph, S. A., Reed, M. B., Su, V., Douglas, J. D., Minnikin, D. E., ... & McFadden, G. I. (2003). A type II pathway for fatty acid biosynthesis presents drug targets in Plasmodium falciparum. Antimicrobial agents and chemotherapy, 47(1), 297-301.;	Mutable
		Prigge, S. T., He, X., Gerena, L., Waters, N. C., & Reynolds, K. A. (2003). The initiating steps of a type II fatty acid synthase in Plasmodium falciparum are catalyzed by pfACP, pfMCAT, and pfKASIII. Biochemistry, 42(4), 1160-1169.
PF3D7_0720400	apoptosis-inducing factor, putative	Seeber, F., Aliverti, A., & Zanetti, G. (2005). The plant-type ferredoxin-NADP+ reductase/ferredoxin redox system as a possible drug target against apicomplexan human parasites. Current pharmaceutical design, 11(24), 3159-3172.	Mutable
PF3D7_0724300	ubiquinone biosynthesis O-methyltransferase, putative	Massimine, K. M., McIntosh, M. T., Doan, L. T., Atreya, C. E., Gromer, S., Sirawaraporn, W., ... & Anderson, K. S. (2006). Eosin B as a novel antimalarial agent for drug-resistant Plasmodium falciparum. Antimicrobial agents and chemotherapy, 50(9), 3132-3141.	Non - Mutable
PF3D7_0802000	glutamate dehydrogenase, putative	Aparicio, I. M., Marín-Menéndez, A., Bell, A., & Engel, P. C. (2010). Susceptibility of Plasmodium falciparum to glutamate dehydrogenase inhibitors—A possible new antimalarial target. Molecular and biochemical parasitology, 172(2), 152-155.	Mutable
PF3D7_0804400	methionine aminopeptidase 1c, putative	Chen, X., Chong, C. R., Shi, L., Yoshimoto, T., Sullivan, D. J., & Liu, J. O. (2006). Inhibitors of Plasmodium falciparum methionine aminopeptidase 1b possess antimalarial activity. Proceedings of the National Academy of Sciences, 103(39), 14548-14553.	Non - Mutable
PF3D7_0810800	hydroxymethyldihydropterin pyrophosphokinase-dihydropteroate synthase	McCullough J. L., Maren T. H. (1974). Dihydropteroate synthetase from Plasmodium berghei: isolation, properties, and inhibition by dapsone and sulfadiazine. Molecular pharmacology, 10(1), 140-145.;	Non - Mutable
		Triglia, T., Menting, J. G., Wilson, C., & Cowman, A. F. (1997). Mutations in dihydropteroate synthase are responsible for sulfone and sulfonamide resistance in Plasmodium falciparum. Proceedings of the National Academy of Sciences, 94(25), 13944-13949.;
		Vinnicombe, H. G., & Derrick, J. P. (1999). Dihydropteroate synthase: an old drug target revisited. Biochem. Soc. Trans., 27, 53–58
PF3D7_0814900	superoxide dismutase [Fe]	Soulere, L., Delplace, P., Davioud-Charvet, E., Py, S., Sergheraert, C., Perie, J., ... & Dive, D. (2003). Screening of Plasmodium falciparum iron superoxide dismutase inhibitors and accuracy of the SOD-assays. Bioorganic & medicinal chemistry, 11(23), 4941-4944.	Non - Mutable
PF3D7_0907900	peptide deformylase	Serero, A., Giglione, C., & Meinnel, T. (2001). Seeking new targets for antiparasitic agents: Response from A. Serero et al. TRENDS in Parasitology, 17(1), 7-8.	Non - Mutable
PF3D7_0915000	type II NADH:ubiquinone oxidoreductase	Biagini, G. A., Viriyavejakul, P., O'neill, P. M., Bray, P. G., & Ward, S. A. (2006). Functional characterization and target validation of alternative complex I of Plasmodium falciparum mitochondria. Antimicrobial agents and chemotherapy, 50(5), 1841-1851.;	Mutable
		Krungkrai, J., Kanchanarithisak, R., Krungkrai, S. R., & Rochanakij, S. (2002). Mitochondrial NADH dehydrogenase from Plasmodium falciparum and Plasmodium berghei. Experimental parasitology, 100(1), 54-61
PF3D7_0916600	methyltransferase, putative	Massimine, K. M., McIntosh, M. T., Doan, L. T., Atreya, C. E., Gromer, S., Sirawaraporn, W., ... & Anderson, K. S. (2006). Eosin B as a novel antimalarial agent for drug-resistant Plasmodium falciparum. Antimicrobial agents and chemotherapy, 50(9), 3132-3141.	Mutable
PF3D7_0918900	gamma-glutamylcysteine synthetase	Luersen, K., Walter, R. D., Muller, S. (2000). Plasmodium falciparum-infected red blood cells depend on a functional glutathione de novo synthesis attributable to an enhanced loss of glutathione. Biochemical Journal, 346(2), 545-552.;	Non - Mutable
		Platel, D. F. N., Mangou, F., & Tribouley-Duret, J. (1999). Role of glutathione in the detoxification of ferriprotoporphyrin IX in chloroquine resistant Plasmodium berghei. Molecular and biochemical parasitology, 98(2), 215-223.;
		Meierjohann, S., Walter, R. D., & Müller, S. (2002). Regulation of intracellular glutathione levels in erythrocytes infected with chloroquine-sensitive and chloroquine-resistant Plasmodium falciparum. Biochemical journal, 368(3), 761-768.
PF3D7_0920800	inosine-5'-monophosphate dehydrogenase	Webster, H. K., & Whaun, J. M. (1982). Antimalarial properties of bredinin. Prediction based on identification of differences in human host-parasite purine metabolism. Journal of Clinical Investigation, 70(2), 461.	Non - Mutable
PF3D7_0922400	para-aminobenzoic acid synthetase	Camara, D., Bisanz, C., Barette, C., Van Daele, J., Human, E., Barnard, B., ... & Maréchal, E. (2012). Inhibition of p-aminobenzoate and folate syntheses in plants and apicomplexan parasites by natural product rubreserine. Journal of Biological Chemistry, 287(26), 22367-22376.	Mutable
PF3D7_0922900	3-oxoacyl-[acyl-carrier-protein] reductase	Wickramasinghe, S. R., Inglis, K. A., Urch, J. E., Müller, S., Van Aalten, D. M., & Fairlamb, A. H. (2006). Kinetic, inhibition and structural studies on 3-oxoacyl-ACP reductase from Plasmodium falciparum, a key enzyme in fatty; acid biosynthesis. Biochemical Journal, 393(2), 447-457.;	Mutable
		Prigge, S. T., He, X., Gerena, L., Waters, N. C., & Reynolds, K. A. (2003). The initiating steps of a type II fatty acid synthase in Plasmodium falciparum are catalyzed by pfACP, pfMCAT, and pfKASIII. Biochemistry, 42(4), 1160-1169.
PF3D7_0923800	thioredoxin reductase	Krnajski, Z., Gilberger, T. W., Walter, R. D., Cowman, A. F., & Müller, S. (2002). Thioredoxin Reductase Is Essential for the Survival ofPlasmodium falciparum Erythrocytic Stages. Journal of Biological Chemistry, 277(29), 25970-25975.;	not in list
		Luersen, K., Walter, R. D., Muller, S. (2000). Plasmodium falciparum-infected red blood cells depend on a functional glutathione de novo synthesis attributable to an enhanced loss of glutathione. Biochemical Journal, 346(2), 545-552.
PF3D7_0925700	histone deacetylase 1	Singh, S. B., Zink, D. L., Liesch, J. M., Mosley, R. T., Dombrowski, A. W., Bills, G. F., ... & Goetz, M. A. (2002). Structure and chemistry of apicidins, a class of novel cyclic tetrapeptides without a terminal α-keto epoxide as inhibitors of histone deacetylase with potent antiprotozoal activities. The Journal of organic chemistry, 67(3), 815-825.;	Non - Mutable
		Mai, A., Cerbara, I., Valente, S., Massa, S., Walker, L. A., & Tekwani, B. L. (2004). Antimalarial and antileishmanial activities of aroyl-pyrrolyl-hydroxyamides, a new class of histone deacetylase inhibitors. Antimicrobial agents and chemotherapy, 48(4), 1435-1436.
PF3D7_0926700	glutamine-dependent NAD(+) synthetase, putative	O'Hara, J. K., Kerwin, L. J., Cobbold, S. A., Tai, J., Bedell, T. A., Reider, P. J., & Llinás, M. (2014). Targeting NAD+ metabolism in the human malaria parasite Plasmodium falciparum. PloS one, 9(4), e94061.	Mutable
PF3D7_0934800	cAMP-dependent protein kinase catalytic subunit	Syin, C., Parzy, D., Traincard, F., Boccaccio, I., Joshi, M. B., Lin, D. T., ... & Langsley, G. (2001). The H89 cAMP‐dependent protein kinase inhibitor blocks Plasmodium falciparum development in infected erythrocytes. European Journal of Biochemistry, 268(18), 4842-4849.	Non - Mutable
PF3D7_1008900	adenylate kinase	Ulschmid, J. K., Rahlfs, S., Schirmer, R. H., & Becker, K. (2004). Adenylate kinase and GTP: AMP phosphotransferase of the malarial parasite Plasmodium falciparum: central players in cellular energy metabolism. Molecular and biochemical parasitology, 136(2), 211-220.;	Non - Mutable
		Kanaani, J., & Ginsburg, H. (1989). Metabolic interconnection between the human malarial parasite Plasmodium falciparum and its host erythrocyte. Regulation of ATP levels by means of an adenylate translocator and adenylate kinase. Journal of Biological Chemistry, 264(6), 3194-3199.
PF3D7_1012400	hypoxanthine-guanine phosphoribosyltransferase	Dawson, P. A., Cochran, D. A., Emmerson, B. T., & Gordon, R. B. (1993). Inhibition of Plasmodium falciparum hypoxanthine-guanine phosphoribosyltransferase mRNA by antisense oligodeoxynucleotide sequence. Molecular and biochemical parasitology, 60(1), 153-156.;	Non - Mutable
		Li, C. M., Tyler, P. C., Furneaux, R. H., Kicska, G., Xu, Y., Grubmeyer, C., ... & Schramm, V. L. (1999). Transition-state analogs as inhibitors of human and malarial hypoxanthine-guanine phosphoribosyltransferases. Nature Structural & Molecular Biology, 6(6), 582-587.
PF3D7_1012600	GMP synthase [glutamine-hydrolyzing]	McConkey, G. A. (2000). Plasmodium falciparum: isolation and characterisation of a gene encoding protozoan GMP synthase. Experimental parasitology, 94(1), 23-32.	Non - Mutable
PF3D7_1015300	methionine aminopeptidase 1b, putative	Chen, X., Chong, C. R., Shi, L., Yoshimoto, T., Sullivan, D. J., & Liu, J. O. (2006). Inhibitors of Plasmodium falciparum methionine aminopeptidase 1b possess antimalarial activity. Proceedings of the National Academy of Sciences, 103(39), 14548-14553.	Mutable
PF3D7_1023200	orotidine 5'-phosphate decarboxylase	Scott, H. V., Gero, A. M., & O'Sullivan, W. J. (1986). In vitro inhibition of Plasmodium falciparum by pyrazofurin, an inhibitor of pyrimidine biosynthesis de novo. Molecular and biochemical parasitology, 18(1), 3-15.;	Mutable
		Seymour, K. K., Lyons, S. D., Phillips, L., Rieckmann, K. H., & Christopherson, R. I. (1994). Cytotoxic effects of inhibitors of de novo pyrimidine biosynthesis upon Plasmodium falciparum. Biochemistry, 33(17), 5268-5274.;
		Krungkrai, S. R., DelFraino, B. J., Smiley, J. A., Prapunwattana, P., Mitamura, T., Horii, T., & Krungkrai, J. (2005). A Novel Enzyme Complex of Orotate Phosphoribosyltransferase and Orotidine 5 ‘-Monophosphate Decarboxylase in Human Malaria Parasite Plasmodium falciparum: Physical Association, Kinetics, and Inhibition Characterization†. Biochemistry, 44(5), 1643-1652.;
		Bello, A. M., Poduch, E., Liu, Y., Wei, L., Crandall, I., Wang, X., ... & Kotra, L. P. (2008). Structure–activity relationships of C6-uridine derivatives targeting plasmodia orotidine monophosphate decarboxylase. Journal of medicinal chemistry, 51(3), 439-448.;
		Kotra, L. P., Meza-Avina, M. E., Wei, L., Buhendwa, M. G., Poduch, E., Bello, A. M., & Pai, E. F. (2008). Inhibition of orotidine 5'-monophosphate decarboxylase and its therapeutic potential. Mini reviews in medicinal chemistry, 8(3), 239-247.
PF3D7_1026900	biotin--protein ligase 1	Waller, R. F., Ralph, S. A., Reed, M. B., Su, V., Douglas, J. D., Minnikin, D. E., ... & McFadden, G. I. (2003). A type II pathway for fatty acid biosynthesis presents drug targets in Plasmodium falciparum. Antimicrobial agents and chemotherapy, 47(1), 297-301.	Mutable
PF3D7_1029600	adenosine deaminase	Gero, A. M., Dunn, C. G., Brown, D. M., Pulenthiran, K., Gorovits, E. L., Bakos, T., & Weis, A. L. (2003). New malaria chemotherapy developed by utilization of a unique parasite transport system. Current pharmaceutical design, 9(11), 867-877.;	Non - Mutable
		Tyler, P. C., Taylor, E. A., Fröhlich, R. F., & Schramm, V. L. (2007). Synthesis of 5 ‘-Methylthio Coformycins: Specific Inhibitors for Malarial Adenosine Deaminase. Journal of the American Chemical Society, 129(21), 6872-6879.;
		Ting, L. M., Shi, W., Lewandowicz, A., Singh, V., Mwakingwe, A., Birck, M. R., ... & Evans, G. B. (2005). Targeting a novel Plasmodium falciparum purine recycling pathway with specific immucillins. Journal of Biological Chemistry, 280(10), 9547-9554.
PF3D7_1033100	S-adenosylmethionine decarboxylase/ornithine decarboxylase	Assaraf, Y. G., Golenser, J., Spira, D. T., & Bachrach, U. (1984). Polyamine levels and the activity of their biosynthetic enzymes in human erythrocytes infected with the malarial parasite, Plasmodium falciparum. Biochemical Journal, 222(3), 815-819.;	Non - Mutable
		Bitonti, A. J., Dumont, J. A., Bush, T. L., Edwards, M. L., Stemerick, D. M., McCann, P. P., & Sjoerdsma, A. (1989). Bis (benzyl) polyamine analogs inhibit the growth of chloroquine-resistant human malaria parasites (Plasmodium falciparum) in vitro and in combination with alpha-difluoromethylornithine cure murine malaria. Proceedings of the National Academy of Sciences, 86(2), 651-655.;
		Berger, B. J. (2000). Antimalarial activities of aminooxy compounds. Antimicrobial agents and chemotherapy, 44(9), 2540-2542.;
		Wright, P. S., Byers, T. L., Cross-Doersen, D. E., McCann, P. P., & Bitonti, A. J. (1991). Irreversible inhibition of S-adenosylmethionine decarboxylase in Plasmodium falciparum-infected erythrocytes: growth inhibition in vitro. Biochemical pharmacology, 41(11), 1713-1718.
PF3D7_1034400	flavoprotein subunit of succinate dehydrogenase	Suraveratum, N., Krungkrai, S. R., Leangaramgul, P., Prapunwattana, P., & Krungkrai, J. (2000). Purification and characterization of Plasmodium falciparum succinate dehydrogenase. Molecular and biochemical parasitology, 105(2), 215-222.	Non - Mutable
PF3D7_1113700	glyoxalase I	Thornalley, P. J., Strath, M., & Wilson, R. J. M. (1994). Antimalarial activity in vitro of the glyoxalase I inhibitor diester, Sp-bromobenzylglutathione diethyl ester. Biochemical pharmacology, 47(2), 418-420.	Non - Mutable
PF3D7_1114800	glycerol-3-phosphate dehydrogenase, putative	Lindner, S. E., Sartain, M. J., Hayes, K., Harupa, A., Moritz, R. L., Kappe, S. H., & Vaughan, A. M. (2014). Enzymes involved in plastid‐targeted phosphatidic acid synthesis are essential for Plasmodium yoelii liver‐stage development. Molecular microbiology, 91(4), 679-693.	Non - Mutable
PF3D7_1115700	cysteine proteinase falcipain 2a	Biot, C., Pradines, B., Sergeant, M. H., Gut, J., Rosenthal, P. J., & Chibale, K. (2007). Design, synthesis, and antimalarial activity of structural chimeras of thiosemicarbazone and ferroquine analogues. Bioorganic & medicinal chemistry letters, 17(23), 6434-6438.	Non - Mutable
PF3D7_1116700	dipeptidyl aminopeptidase 1	Klemba, M., Gluzman, I., & Goldberg, D. E. (2004). A Plasmodium falciparum dipeptidyl aminopeptidase I participates in vacuolar hemoglobin degradation. Journal of Biological Chemistry, 279(41), 43000-43007.	Mutable
PF3D7_1118200	heat shock protein 90, putative	Banumathy, G., Singh, V., Pavithra, S. R., & Tatu, U. (2003). Heat shock protein 90 function is essential for Plasmodium falciparum growth in human erythrocytes. Journal of Biological Chemistry, 278(20), 18336-18345.	Non - Mutable
PF3D7_1126000	threonine--tRNA ligase	Ruan, B., Bovee, M. L., Sacher, M., Stathopoulos, C., Poralla, K., Francklyn, C. S., & Söll, D. (2005). A unique hydrophobic cluster near the active site contributes to differences in borrelidin inhibition among threonyl-tRNA synthetases. Journal of Biological Chemistry, 280(1), 571-577.	Non - Mutable
PF3D7_1127100	deoxyuridine 5'-triphosphate nucleotidohydrolase	Whittingham, J. L., Leal, I., Nguyen, C., Kasinathan, G., Bell, E., Jones, A. F., ... & Perez, L. M. R. (2005). dUTPase as a platform for antimalarial drug design: structural basis for the selectivity of a class of nucleoside inhibitors. Structure, 13(2), 329-338.	Non - Mutable
PF3D7_1129000	spermidine synthase	Haider, N., Eschbach, M. L., de Souza Dias, S., Gilberger, T. W., Walter, R. D., & Lüersen, K. (2005). The spermidine synthase of the malaria parasite Plasmodium falciparum: molecular and biochemical characterisation of the polyamine synthesis enzyme. Molecular and biochemical parasitology, 142(2), 224-236.	Non - Mutable
PF3D7_1136500	casein kinase 1	Waters, N. C., Woodard, C. L., & Prigge, S. T. (2000). Cyclin H activation and drug susceptibility of the Pfmrk cyclin dependent protein kinase from Plasmodium falciparum. Molecular and biochemical parasitology, 107(1), 45-55.	not in list
PF3D7_1140000	carbonic anhydrase	Reungprapavut, S., Krungkrai, S. R., & Krungkrai, J. (2004). Plasmodium falciparum carbonic anhydrase is a possible target for malaria chemotherapy. Journal of enzyme inhibition and medicinal chemistry, 19(3), 249-256.	Non - Mutable
PF3D7_1147500	protein farnesyltransferase subunit beta	Ohkanda, J., Lockman, J. W., Yokoyama, K., Gelb, M. H., Croft, S. L., Kendrick, H., ... & Hamilton, A. D. (2001). Peptidomimetic inhibitors of protein farnesyltransferase show potent antimalarial activity. Bioorganic & medicinal chemistry letters, 11(6), 761-764.	Non - Mutable
PF3D7_1205700	targeted glyoxalase II	Urscher, M., Przyborski, J. M., Imoto, M., & Deponte, M. (2010). Distinct subcellular localization in the cytosol and apicoplast, unexpected dimerization and inhibition of Plasmodium falciparum glyoxalases. Molecular microbiology, 76(1), 92-103.	Mutable
PF3D7_1211900	non-SERCA-type Ca2+ -transporting P-ATPase	Eckstein-Ludwig, U., Webb, R. J., Van Goethem, I. D. A., East, J. M., Lee, A. G., Kimura, M., ... & Krishna, S. (2003). Artemisinins target the SERCA of Plasmodium falciparum. Nature, 424(6951), 957-961.	Non - Mutable
PF3D7_1212500	glycerol-3-phosphate 1-O-acyltransferase	Nicolas, O., Margout, D., Taudon, N., Wein, S., Calas, M., Vial, H. J., & Bressolle, F. M. (2005). Pharmacological properties of a new antimalarial bisthiazolium salt, T3, and a corresponding prodrug, TE3. Antimicrobial agents and chemotherapy, 49(9), 3631-3639.	Non - Mutable
PF3D7_1212800	succinate dehydrogenase [ubiquinone] iron-sulfur subunit, mitochondrial	Suraveratum, N., Krungkrai, S. R., Leangaramgul, P., Prapunwattana, P., & Krungkrai, J. (2000). Purification and characterization of Plasmodium falciparum succinate dehydrogenase. Molecular and biochemical parasitology, 105(2), 215-222.	Mutable
PF3D7_1235600	serine hydroxymethyltransferase	Witschel, M. C., Rottmann, M., Schwab, A., Leartsakulpanich, U., Chitnumsub, P., Seet, M., ... & McNamara, C. (2015). Inhibitors of plasmodial serine hydroxymethyltransferase (SHMT): cocrystal structures of pyrazolopyrans with potent blood-and liver-stage activities. Journal of medicinal chemistry, 58(7), 3117-3130.	Non - Mutable
PF3D7_1236800	protein-S-isoprenylcysteine O-methyltransferase	Baron, R. A., Peterson, Y. K., Otto, J. C., Rudolph, J., & Casey, P. J. (2007). Time-dependent inhibition of isoprenylcysteine carboxyl methyltransferase by indole-based small molecules. Biochemistry, 46(2), 554-560.;	Mutable
		Winter-Vann, A. M., Baron, R. A., Wong, W., dela Cruz, J., York, J. D., Gooden, D. M., ... & Casey, P. J. (2005). A small-molecule inhibitor of isoprenylcysteine carboxyl methyltransferase with antitumor activity in cancer cells. Proceedings of the National Academy of Sciences of the United States of America, 102(12), 4336-4341.
PF3D7_1238600	sphingomyelin phosphodiesterase	Hanada, K., Palacpac, N. M. Q., Magistrado, P. A., Kurokawa, K., Rai, G., Sakata, D., ... & Mitamura, T. (2002). Plasmodium falciparum phospholipase C hydrolyzing sphingomyelin and lysocholinephospholipids is a possible target for malaria chemotherapy. Journal of Experimental Medicine, 195(1), 23-34.	Mutable
PF3D7_1239500	DNA gyrase subunit B	Gamage, S. A., Tepsiri, N., Wilairat, P., Wojcik, S. J., Figgitt, D. P., Ralph, R. K., & Denny, W. A. (1994). Synthesis and in vitro evaluation of 9-anilino-3, 6-diaminoacridines active against a multidrug-resistant strain of the malaria parasite Plasmodium falciparum. Journal of medicinal chemistry, 37(10), 1486-1494.;	Non - Mutable
		Chavalitshewinkoon-Petmitr, P., Pongvilairat, G., Auparakkitanon, S., & Wilairat, P. (2000). Gametocytocidal activity of pyronaridine and DNA topoisomerase II inhibitors against multidrug-resistant Plasmodium falciparum in vitro. Parasitology international, 48(4), 275-280.;
		Noonpakdee, W., Pothikasikorn, J., Nimitsantiwong, W., & Wilairat, P. (2003). Inhibition of Plasmodium falciparum proliferation in vitro by antisense oligodeoxynucleotides against malarial topoisomerase II. Biochemical and biophysical research communications, 302(4), 659-664.
PF3D7_1246100	delta-aminolevulinic acid synthetase	Surolia, N., & Padmanaban, G. (1992). De novo biosynthesis of heme offers a new chemotherapeutic target in the human malarial parasite. Biochemical and Biophysical Research Communications, 187(2), 744-750.;	Non - Mutable
		Varadharajan, S., Dhanasekaran, S., Bonday, Z. Q., Rangarajan, P. N., Padmanaban, G. (2002). Involvement of deltaaminolaevulinate synthase encoded by the parasite gene in de novo haem synthesis by Plasmodium falciparum. Biochemical Journal. 367(Pt 2):321–327.
PF3D7_1246900	RAC-beta serine/threonine protein kinase	Waters, N. C., Woodard, C. L., & Prigge, S. T. (2000). Cyclin H activation and drug susceptibility of the Pfmrk cyclin dependent protein kinase from Plasmodium falciparum. Molecular and biochemical parasitology, 107(1), 45-55.	Mutable
PF3D7_1247800	dipeptidyl aminopeptidase 2	Tanaka, T. Q., Deu, E., Molina-Cruz, A., Ashburne, M. J., Ali, O., Suri, A., ... & Williamson, K. C. (2013). Plasmodium dipeptidyl aminopeptidases as malaria transmission-blocking drug targets. Antimicrobial agents and chemotherapy, 57(10), 4645-4652.	Non - Mutable
PF3D7_1302600	deoxyhypusine hydroxylase	Saeftel, M., Sarite, R. S., Njuguna, T., Holzgrabe, U., Ulmer, D., Hoerauf, A., & Kaiser, A. (2006). Piperidones with activity against Plasmodium falciparum. Parasitology research, 99(3), 281-286.	Non - Mutable
PF3D7_1308200	carbamoyl phosphate synthetase	Flores, M. V., Atkins, D., Wade, D., O’Sullivan, W. J., Stewart, T. S. (1997). Inhibition of Plasmodium falciparum proliferation in vitro by ribozymes. Journal of Biological Chemistry, 272(27):16940–16945.	Non - Mutable
PF3D7_1311800	M1-family alanyl aminopeptidase	Skinner-Adams, T. S., Stack, C. M., Trenholme, K. R., Brown, C. L., Grembecka, J., Lowther, J., ... & Whisstock, J. C. (2010). Plasmodium falciparum neutral aminopeptidases: new targets for anti-malarials. Trends in biochemical sciences, 35(1), 53-61.	Non - Mutable
PF3D7_1316600	choline-phosphate cytidylyltransferase	González-Bulnes, P., Bobenchik, A. M., Augagneur, Y., Cerdan, R., Vial, H. J., Llebaria, A., & Mamoun, C. B. (2011). PG12, a phospholipid analog with potent antimalarial activity, inhibits Plasmodium falciparum CTP: phosphocholine cytidylyltransferase activity. Journal of Biological Chemistry, 286(33), 28940-28947.	Mutable
PF3D7_1318200	glycerol-3-phosphate 1-O-acyltransferase	Lindner, S. E., Sartain, M. J., Hayes, K., Harupa, A., Moritz, R. L., Kappe, S. H., & Vaughan, A. M. (2014). Enzymes involved in plastid‐targeted phosphatidic acid synthesis are essential for Plasmodium yoelii liver‐stage development. Molecular microbiology, 91(4), 679-693.;	Mutable
		Nicolas, O., Margout, D., Taudon, N., Wein, S., Calas, M., Vial, H. J., & Bressolle, F. M. (2005). Pharmacological properties of a new antimalarial bisthiazolium salt, T3, and a corresponding prodrug, TE3. Antimicrobial agents and chemotherapy, 49(9), 3631-3639.
PF3D7_1323000	beta-hydroxyacyl-ACP dehydratase	Sharma, S. K., Kapoor, M., Ramya, T. N. C., Kumar, S., Kumar, G., Modak, R., ... & Surolia, A. (2003). Identification, characterization, and inhibition of Plasmodium falciparum β-hydroxyacyl-acyl carrier protein dehydratase (FabZ). Journal of Biological Chemistry, 278(46), 45661-45671.	Non - Mutable
PF3D7_1324900	L-lactate dehydrogenase	Granchi, C., Bertini, S., Macchia, M., & Minutolo, F. (2010). Inhibitors of lactate dehydrogenase isoforms and their therapeutic potentials. Current medicinal chemistry, 17(7), 672-697.	Non - Mutable
PF3D7_1327600	nicotinamide/nicotinic acid mononucleotide adenylyltransferase	O'Hara, J. K., Kerwin, L. J., Cobbold, S. A., Tai, J., Bedell, T. A., Reider, P. J., & Llinás, M. (2014). Targeting NAD+ metabolism in the human malaria parasite Plasmodium falciparum. PloS one, 9(4), e94061.	Mutable
PF3D7_1342100	aconitate hydratase	Hodges, M., Yikilmaz, E., Patterson, G., Kasvosve, I., Rouault, T. A., Gordeuk, V. R., & Loyevsky, M. (2005). An iron regulatory-like protein expressed in Plasmodium falciparum displays aconitase activity. Molecular and biochemical parasitology, 143(1), 29-38.	Mutable
PF3D7_1343000	phosphoethanolamine N-methyltransferase	Witola, W. H., El Bissati, K., Pessi, G., Xie, C., Roepe, P. D., & Mamoun, C. B. (2008). Disruption of the Plasmodium falciparum PfPMT gene results in a complete loss of phosphatidylcholine biosynthesis via the serine-decarboxylase-phosphoethanolamine-methyltransferase pathway and severe growth and survival defects. Journal of Biological Chemistry, 283(41), 27636-27643.	Non - Mutable
PF3D7_1345700	isocitrate dehydrogenase [NADP], mitochondrial	Wrenger, C., & Müller, S. (2003). Isocitrate dehydrogenase of Plasmodium falciparum. European Journal of Biochemistry, 270(8), 1775-1783.	Non - Mutable
PF3D7_1347200	nucleoside transporter 1	Frame, I. J., Deniskin, R., Rinderspacher, A., Katz, F., Deng, S. X., Moir, R. D., ... & Landry, D. W. (2015). Yeast-based high-throughput screen identifies Plasmodium falciparum equilibrative nucleoside transporter 1 inhibitors that kill malaria parasites. ACS chemical biology, 10(3), 775-783.	Non - Mutable
PF3D7_1351600	glycerol kinase	Naidoo, K., & Coetzer, T. L. (2013). Reduced glycerol incorporation into phospholipids contributes to impaired intra-erythrocytic growth of glycerol kinase knockout Plasmodium falciparum parasites. Biochimica et Biophysica Acta (BBA)-General Subjects, 1830(11), 5326-5334.	Mutable
PF3D7_1354500	adenylosuccinate synthetase	Eaazhisai, K., Jayalakshmi, R., Gayathri, P., Anand, R. P., Sumathy, K., Balaram, H., & Murthy, M. R. N. (2004). Crystal structure of fully ligated adenylosuccinate synthetase from Plasmodium falciparum. Journal of molecular biology, 335(5), 1251-1264.	Non - Mutable
PF3D7_1356900	protein kinase 5	Harmse, L., van Zyl, R., Gray, N., Schultz, P., Leclerc, S., Meijer, L., ... & Havlik, I. (2001). Structure-activity relationships and inhibitory effects of various purine derivatives on the in vitro growth of Plasmodium falciparum. Biochemical pharmacology, 62(3), 341-348.	Mutable
PF3D7_1360800	falcilysin	Zhang, P., Nicholson, D. E., Bujnicki, J. M., Su, X., Brendle, J. J., Ferdig, M., ... & Chiang, P. K. (2002). Angiogenesis inhibitors specific for methionine aminopeptidase 2 as drugs for malaria and leishmaniasis. Journal of biomedical science, 9(1), 34-40.	Non - Mutable
PF3D7_1364900	ferrochelatase	Nagaraj, V. A., Sundaram, B., Varadarajan, N. M., Subramani, P. A., Kalappa, D. M., Ghosh, S. K., & Padmanaban, G. (2013). Malaria parasite-synthesized heme is essential in the mosquito and liver stages and complements host heme in the blood stages of infection. PLoS Pathog, 9(8), e1003522.	Mutable
PF3D7_1367500	NADH-cytochrome b5 reductase, putative	Saxena, N., Saxena, A., Dutta, G. P., Ghatak, S., & Pandey, V. C. (1987). Effect of Plasmodium yoelli nigeriensis infection and chloroquine on the hepatic mixed function oxidase system of mice. Molecular and biochemical parasitology, 24(3), 283-287.	Non - Mutable
PF3D7_1367700	alanine--tRNA ligase	Corvaisier, S., Bordeau, V., & Felden, B. (2003). Inhibition of transfer messenger RNA aminoacylation and trans-translation by aminoglycoside antibiotics. Journal of Biological Chemistry, 278(17), 14788-14797.	Non - Mutable
PF3D7_1401800	choline kinase	Choubey, V., Maity, P., Guha, M., Kumar, S., Srivastava, K., Puri, S. K., & Bandyopadhyay, U. (2007). Inhibition of Plasmodium falciparum choline kinase by hexadecyltrimethylammonium bromide: a possible antimalarial mechanism. Antimicrobial agents and chemotherapy, 51(2), 696-706.	Non - Mutable
PF3D7_1403700	translocation associated membrane protein, putative	Gerold, P., & Schwarz, R. T. (2001). Biosynthesis of glycosphingolipids de-novo by the human malaria parasite Plasmodium falciparum. Molecular and biochemical parasitology, 112(1), 29-37.	Mutable
PF3D7_1405600	ribonucleoside-diphosphate reductase small chain, putative	Chakrabarti, D., Schuster, S. M., & Chakrabarti, R. (1993). Cloning and characterization of subunit genes of ribonucleotide reductase, a cell-cycle-regulated enzyme, from Plasmodium falciparum. Proceedings of the National Academy of Sciences, 90(24), 12020-12024.;	Non - Mutable
		Barker, R. H., Metelev, V., Rapaport, E., & Zamecnik, P. (1996). Inhibition of Plasmodium falciparum malaria using antisense oligodeoxynucleotides. Proceedings of the National Academy of Sciences, 93(1), 514-518.;
		Lytton, S. D., Mester, B., Libman, J., Shanzer, A., & Cabantchik, Z. I. (1994). Mode of action of iron (III) chelators as antimalarials: II. Evidence for differential effects on parasite iron-dependent nucleic acid synthesis. Blood, 84(3), 910-915.
PF3D7_1407800	plasmepsin IV	Coombs, G. H., Goldberg, D. E., Klemba, M., Berry, C., Kay, J., & Mottram, J. C. (2001). Aspartic proteases of Plasmodium falciparum and other parasitic protozoa as drug targets. Trends in parasitology, 17(11), 532-537.	Mutable
PF3D7_1407900	plasmepsin I	Nöteberg, D., Hamelink, E., Hultén, J., Wahlgren, M., Vrang, L., Samuelsson, B., & Hallberg, A. (2003). Design and Synthesis of Plasmepsin I and Plasmepsin II Inhibitors with Activity in Plasmodium f alciparum-Infected Cultured Human Erythrocytes. Journal of medicinal chemistry, 46(5), 734-746.;	Non - Mutable
		Romeo, S., Dell'Agli, M., Parapini, S., Rizzi, L., Galli, G., Mondani, M., ... & Bosisio, E. (2004). Plasmepsin II inhibition and antiplasmodial activity of Primaquine–Statinedouble-drugs'. Bioorganic & medicinal chemistry letters, 14(11), 2931-2934.
PF3D7_1408000	plasmepsin II	Nöteberg, D., Hamelink, E., Hultén, J., Wahlgren, M., Vrang, L., Samuelsson, B., & Hallberg, A. (2003). Design and Synthesis of Plasmepsin I and Plasmepsin II Inhibitors with Activity in Plasmodium f alciparum-Infected Cultured Human Erythrocytes. Journal of medicinal chemistry, 46(5), 734-746.;	Non - Mutable
		Romeo, S., Dell'Agli, M., Parapini, S., Rizzi, L., Galli, G., Mondani, M., ... & Bosisio, E. (2004). Plasmepsin II inhibition and antiplasmodial activity of Primaquine–Statinedouble-drugs'. Bioorganic & medicinal chemistry letters, 14(11), 2931-2934.
PF3D7_1414400	serine/threonine protein phosphatase PP1	Blisnick, T., Vincensini, L., Fall, G., & Braun‐Breton, C. (2006). Protein phosphatase 1, a Plasmodium falciparum essential enzyme, is exported to the host cell and implicated in the release of infectious merozoites. Cellular microbiology, 8(4), 591-601.	Non - Mutable
PF3D7_1415700	serine palmitoyltransferase, putative	Gerold, P., & Schwarz, R. T. (2001). Biosynthesis of glycosphingolipids de-novo by the human malaria parasite Plasmodium falciparum. Molecular and biochemical parasitology, 112(1), 29-37.	Non - Mutable
PF3D7_1419300	glutathione S-transferase	Fritz-Wolf, K., Becker, A., Rahlfs, S., Harwaldt, P., Schirmer, R. H., Kabsch, W., & Becker, K. (2003). X-ray structure of glutathione S-transferase from the malarial parasite Plasmodium falciparum. Proceedings of the National Academy of Sciences, 100(24), 13821-13826.;	Non - Mutable
		Harwaldt, P., Rahlfs, S., & Becker, K. (2002). Glutathione S-transferase of the malarial parasite Plasmodium falciparum: characterization of a potential drug target. Biological chemistry, 383(5), 821-830.;
		Liebau, E., Bergmann, B., Campbell, A. M., Teesdale-Spittle, P., Brophy, P. M., Luersen, K., Walter, R. D. (2002) The glutathione S-transferase from Plasmodium falciparum. Molecular and Biochemical Parasitology, 124(1-2):85–90.;
		Perbandt, M., Burmeister, C., Walter, R. D., Betzel, C., & Liebau, E. (2004). Native and inhibited structure of a Mu class-related glutathione S-transferase from Plasmodium falciparum. Journal of Biological Chemistry, 279(2), 1336-1342.
PF3D7_1419800	glutathione reductase	Biot, C., Bauer, H., Schirmer, R. H., & Davioud-Charvet, E. (2004). 5-Substituted tetrazoles as bioisosteres of carboxylic acids. Bioisosterism and mechanistic studies on glutathione reductase inhibitors as antimalarials. Journal of medicinal chemistry, 47(24), 5972-5983.;	not in list
		Ya, Z., Hempelmann, E., & Schirmer, R. H. (1988). Glutathione reductase inhibitors as potential antimalarial drugs: Effects of nitrosoureas on Plasmodium falciparum in vitro. Biochemical pharmacology, 37(5), 855-860.
PF3D7_1420600	pantothenate kinase 1	Saliba, K. J., Ferru, I., & Kirk, K. (2005). Provitamin B5 (pantothenol) inhibits growth of the intraerythrocytic malaria parasite. Antimicrobial agents and chemotherapy, 49(2), 632-637.	Non - Mutable
PF3D7_1425400	DEAD/DEAH box helicase, putative	Barker, R. H., Metelev, V., Rapaport, E., & Zamecnik, P. (1996). Inhibition of Plasmodium falciparum malaria using antisense oligodeoxynucleotides. Proceedings of the National Academy of Sciences, 93(1), 514-518.	Mutable
PF3D7_1426900	cytochrome b-c1 complex subunit 6, putative	Fieser, L. F., Berliner, E., Bondhus, F. J., Chang, F. C., Dauben, W. G., Ettlinger, M. G., ... & Heymann, H. (1948). Naphthoquinone Antimalarials. I. General Survey1, 2. Journal of the American Chemical Society, 70(10), 3151-3155.	Non - Mutable
PF3D7_1434600	methionine aminopeptidase 2	Chen, X., Xie, S., Bhat, S., Kumar, N., Shapiro, T. A., & Liu, J. O. (2009). Fumagillin and fumarranol interact with P. falciparum methionine aminopeptidase 2 and inhibit malaria parasite growth in vitro and in vivo. Chemistry & biology, 16(2), 193-202.	Non - Mutable
PF3D7_1439400	cytochrome b-c1 complex subunit Rieske, putative	Fieser, L. F., Berliner, E., Bondhus, F. J., Chang, F. C., Dauben, W. G., Ettlinger, M. G., ... & Heymann, H. (1948). Naphthoquinone Antimalarials. I. General Survey1, 2. Journal of the American Chemical Society, 70(10), 3151-3155.	Non - Mutable
PF3D7_1439900	triosephosphate isomerase	Barker, R. H., Metelev, V., Rapaport, E., & Zamecnik, P. (1996). Inhibition of Plasmodium falciparum malaria using antisense oligodeoxynucleotides. Proceedings of the National Academy of Sciences, 93(1), 514-518.;	Non - Mutable
PF3D7_1440300	porphobilinogen synthase	Bonday, Z. Q., Dhanasekaran, S., Rangarajan, P. N., & Padmanaban, G. (2000). Import of host δ-aminolevulinate dehydratase into the malarial parasite: identification of a new drug target. Nature medicine, 6(8), 898-903.	Non - Mutable
PF3D7_1444300	1-acyl-sn-glycerol-3-phosphate acyltransferase, putative	Lindner, S. E., Sartain, M. J., Hayes, K., Harupa, A., Moritz, R. L., Kappe, S. H., & Vaughan, A. M. (2014). Enzymes involved in plastid‐targeted phosphatidic acid synthesis are essential for Plasmodium yoelii liver‐stage development. Molecular microbiology, 91(4), 679-693.	Non - Mutable
PF3D7_1444800	fructose-bisphosphate aldolase	Wanidworanun, C., Nagel, R. L., & Shear, H. L. (1999). Antisense oligonucleotides targeting malarial aldolase inhibit the asexual erythrocytic stages of Plasmodium falciparum. Molecular and biochemical parasitology, 102(1), 91-101.;	Non - Mutable
		Jewett, T. J., & Sibley, L. D. (2003). Aldolase forms a bridge between cell surface adhesins and the actin cytoskeleton in apicomplexan parasites. Molecular cell, 11(4), 885-894.
PF3D7_1446200	M17 leucyl aminopeptidase	Nankya-Kitaka, M. F., Curley, G. P., Gavigan, C. S., Bell, A., & Dalton, J. P. (1998). Plasmodium chabaudi chabaudi and P. falciparum: inhibition of aminopeptidase and parasite growth by bestatin and nitrobestatin. Parasitology research, 84(7), 552-558.	Non - Mutable
PF3D7_1446800	heme detoxification protein	Martiney, J. A., Cerami, A., & Slater, A. F. (1996). Inhibition of hemozoin formation in Plasmodium falciparum trophozoite extracts by heme analogs: possible implication in the resistance to malaria conferred by the beta-thalassemia trait. Molecular Medicine, 2(2), 236.	Non - Mutable
PF3D7_1453800	glucose-6-phosphate dehydrogenase-6-phosphogluconolactonase	Preuss, J., Hedrick, M., Sergienko, E., Pinkerton, A., Mangravita-Novo, A., Smith, L., ... & Becker, K. (2012). High-throughput screening for small-molecule inhibitors of Plasmodium falciparum glucose-6-phosphate dehydrogenase 6-phosphogluconolactonase. Journal of biomolecular screening, 17(6), 738-751.	Non - Mutable
PF3D7_1462800	glyceraldehyde-3-phosphate dehydrogenase	Robien, M. A., Bosch, J., Buckner, F. S., Van Voorhis, W. C., Worthey, E. A., Myler, P., ... & Lauricella, A. (2006). Crystal structure of glyceraldehyde‐3‐phosphate dehydrogenase from Plasmodium falciparum at 2.25 Å resolution reveals intriguing extra electron density in the active site. Proteins: Structure, Function, and Bioinformatics, 62(3), 570-577.	Non - Mutable
PF3D7_1467300	1-deoxy-D-xylulose 5-phosphate reductoisomerase	Jomaa, H., Wiesner, J., Sanderbrand, S., Altincicek, B., Weidemeyer, C., Hintz, M., ... & Soldati, D. (1999). Inhibitors of the nonmevalonate pathway of isoprenoid biosynthesis as antimalarial drugs. Science, 285(5433), 1573-1576.	Non - Mutable
PF3D7_1469600	acetyl-CoA carboxylase	Waller, R. F., Ralph, S. A., Reed, M. B., Su, V., Douglas, J. D., Minnikin, D. E., ... & McFadden, G. I. (2003). A type II pathway for fatty acid biosynthesis presents drug targets in Plasmodium falciparum. Antimicrobial agents and chemotherapy, 47(1), 297-301.	Mutable
PF3D7_1472200	histone deacetylase, putative	Singh, S. B., Zink, D. L., Liesch, J. M., Mosley, R. T., Dombrowski, A. W., Bills, G. F., ... & Goetz, M. A. (2002). Structure and chemistry of apicidins, a class of novel cyclic tetrapeptides without a terminal α-keto epoxide as inhibitors of histone deacetylase with potent antiprotozoal activities. The Journal of organic chemistry, 67(3), 815-825.;	Non - Mutable
		Mai, A., Cerbara, I., Valente, S., Massa, S., Walker, L. A., & Tekwani, B. L. (2004). Antimalarial and antileishmanial activities of aroyl-pyrrolyl-hydroxyamides, a new class of histone deacetylase inhibitors. Antimicrobial agents and chemotherapy, 48(4), 1435-1436.
PF3D7_1472900	dihydroorotase, putative	Seymour, K. K., Yeo, A. E. T., Rieckmann, K. H., & Christopherson, R. I. (1997). dCTP levels are maintained in Plasmodium falciparum subjected to pyrimidine deficiency or excess. Annals of Tropical Medicine & Parasitology, 91(6), 603-609.;	Mutable
		Krungkrai, J., Krungkrai, S. R., & Phakanont, K. (1992). Antimalarial activity of orotate analogs that inhibit dihydroorotase and dihydroorotate dehydrogenase. Biochemical pharmacology, 43(6), 1295-1301.
PF3D7_1476700	lysophospholipase LPL1	Zidovetzki, R., Sherman, I. W., Prudhomme, J., & Crawford, J. (1994). Inhibition of Plasmodium falciparum lysophospholipase by anti-malarial drugs and sulphydryl reagents. Parasitology, 108(03), 249-255.	Mutable
PF3D7_1476800	lysophospholipase LPL3	Zidovetzki, R., Sherman, I. W., Prudhomme, J., & Crawford, J. (1994). Inhibition of Plasmodium falciparum lysophospholipase by anti-malarial drugs and sulphydryl reagents. Parasitology, 108(03), 249-255.	Non - Mutable
PFC10_API0015	DNA-directed RNA polymerase subunit beta, putative	Lin, Q., Katakura, K., & Suzuki, M. (2002). Inhibition of mitochondrial and plastid activity of Plasmodium falciparum by minocycline. FEBS letters, 515(1-3), 71-74.	not in list

## Sheet: Table S3
Supplementary Table 3. List of experimentally validated essential genes from PlasmoGEM (Schwach et al., 2015)
Gene ID	Product Description	Saturation mutagenesis (piggybac)
PF3D7_0102500	erythrocyte binding antigen-181	Mutable
PF3D7_0102900	aspartate--tRNA ligase	Non - Mutable
PF3D7_0104200	StAR-related lipid transfer protein	Non - Mutable
PF3D7_0104600	conserved Plasmodium protein, unknown function	Non - Mutable
PF3D7_0105200	RAP protein RAP1	Mutable
PF3D7_0105500	conserved protein, unknown function	Non - Mutable
PF3D7_0105700	asparagine-rich antigen Pfa35-2	Mutable
PF3D7_0105800	cyclin-dependent kinases regulatory subunit, putative	Non - Mutable
PF3D7_0106100	V-type proton ATPase subunit C, putative	Non - Mutable
PF3D7_0106300	calcium-transporting ATPase	Non - Mutable
PF3D7_0106400	pre-rRNA-processing protein TSR2, putative	Non - Mutable
PF3D7_0106500	conserved Plasmodium protein, unknown function	Non - Mutable
PF3D7_0106700	small ribosomal subunit assembling AARP2 protein	Non - Mutable
PF3D7_0106900	2-C-methyl-D-erythritol 4-phosphate cytidylyltransferase, putative	Non - Mutable
PF3D7_0107000	centrin-1	not in list
PF3D7_0107100	conserved protein, unknown function	Non - Mutable
PF3D7_0107500	Niemann-Pick type C1-related protein	Non - Mutable
PF3D7_0108100	conserved protein, unknown function	Non - Mutable
PF3D7_0109000	photosensitized INA-labeled protein PHIL1	Non - Mutable
PF3D7_0109800	phenylalanine--tRNA ligase alpha subunit	Non - Mutable
PF3D7_0109850	phosphatidate cytidylyltransferase, putative	not in list
PF3D7_0109950	respiratory chain complex 2 associated protein 3	not in list
PF3D7_0110200	FAD-linked sulfhydryl oxidase ERV1, putative	Non - Mutable
PF3D7_0110600	phosphatidylinositol-4-phosphate 5-kinase	Non - Mutable
PF3D7_0110700	chromatin assembly factor 1 subunit C, putative	Non - Mutable
PF3D7_0111300	P-loop containing nucleoside triphosphate hydrolase, putative	Mutable
PF3D7_0202600	nucleic acid-binding protein, putative	not in list
PF3D7_0202700	octaprenyl pyrophosphate synthase	Non - Mutable
PF3D7_0203000	repetitive organellar protein, putative	Mutable
PF3D7_0203200	conserved Plasmodium protein, unknown function	Non - Mutable
PF3D7_0203700	protein MAK16, putative	Non - Mutable
PF3D7_0204200	translocation protein SEC66, putative	Non - Mutable
PF3D7_0204900	2-methoxy-6-polyprenyl-1,4-benzoquinol methylase, mitochondrial, putative	Non - Mutable
PF3D7_0206100	cysteine desulfuration protein SufE	Non - Mutable
PF3D7_0206700	adenylosuccinate lyase	Non - Mutable
PF3D7_0207200	iron-sulfur assembly protein, putative	Non - Mutable
PF3D7_0208200	KRR1 small subunit processome component, putative	Non - Mutable
PF3D7_0208300	conserved Plasmodium protein, unknown function	Non - Mutable
PF3D7_0208500	acyl carrier protein	Non - Mutable
PF3D7_0208600	ribosome-recycling factor	Non - Mutable
PF3D7_0209200	exosome complex component MTR3, putative	Non - Mutable
PF3D7_0209600	transporter, putative	Non - Mutable
PF3D7_0209800	ATP-dependent RNA helicase UAP56	Non - Mutable
PF3D7_0210000	secretory complex protein 61 gamma subunit	Non - Mutable
PF3D7_0211800	asparagine--tRNA ligase	Non - Mutable
PF3D7_0212400	nucleoporin NUP390, putative	Mutable
PF3D7_0212500	nucleoporin NUP434, putative	Non - Mutable
PF3D7_0212600	secreted protein with altered thrombospondin repeat domain	Non - Mutable
PF3D7_0213400	protein kinase 7	Mutable
PF3D7_0214100	protein transport protein SEC31	Non - Mutable
PF3D7_0214200	ribosomal protein L13, mitochondrial	Non - Mutable
PF3D7_0214400	protein LTV1, putative	Non - Mutable
PF3D7_0214600	serine/threonine protein kinase STK2, putative	Mutable
PF3D7_0214800	conserved Plasmodium membrane protein, unknown function	Non - Mutable
PF3D7_0215700	DNA-directed RNA polymerase II subunit RPB2, putative	Non - Mutable
PF3D7_0215800	origin recognition complex subunit 5	Non - Mutable
PF3D7_0216300	conserved Plasmodium protein, unknown function	Non - Mutable
PF3D7_0216400	vacuolar protein sorting-associated protein 45	Non - Mutable
PF3D7_0217400	conserved protein, unknown function	Non - Mutable
PF3D7_0217500	calcium-dependent protein kinase 1	Non - Mutable
PF3D7_0218700	pre-mRNA-processing protein 45, putative	Non - Mutable
PF3D7_0219200	40S ribosomal protein S30	Non - Mutable
PF3D7_0220800	cytoadherence linked asexual protein 2	Mutable
PF3D7_0301900	conserved protein, unknown function	Non - Mutable
PF3D7_0302900	exportin-1, putative	Non - Mutable
PF3D7_0303000	N-ethylmaleimide-sensitive fusion protein	Non - Mutable
PF3D7_0303200	lipin, putative	Non - Mutable
PF3D7_0303300	DNA-directed RNA polymerases I, II, and III subunit RPABC2, putative	Non - Mutable
PF3D7_0303500	spindle pole body protein, putative	Non - Mutable
PF3D7_0304300	conserved Plasmodium protein, unknown function	Mutable
PF3D7_0305000	elongation factor Ts	Non - Mutable
PF3D7_0305100	conserved Plasmodium protein, unknown function	Mutable
PF3D7_0305200	GRIP domain-containing protein, putative	Mutable
PF3D7_0305400	conserved protein, unknown function	Non - Mutable
PF3D7_0305700	ubiquitin-conjugating enzyme MMS2, putative	Non - Mutable
PF3D7_0306000	cytochrome b-c1 complex subunit 8, putative	Non - Mutable
PF3D7_0306500	cytochrome c oxidase subunit 6c, putative	Non - Mutable
PF3D7_0306700	ER membrane protein complex subunit 5, putative	Non - Mutable
PF3D7_0306800	T-complex protein 1 subunit beta	Non - Mutable
PF3D7_0306900	40S ribosomal protein S23, putative	Non - Mutable
PF3D7_0307100	40S ribosomal protein S12, putative	Non - Mutable
PF3D7_0307700	apicomplexan kinetochore protein 10, putative	Non - Mutable
PF3D7_0308100	zinc finger protein, putative	Mutable
PF3D7_0308200	T-complex protein 1 subunit eta	Non - Mutable
PF3D7_0308600	pre-mRNA-processing factor 19, putative	Non - Mutable
PF3D7_0308700	conserved protein, unknown function	Non - Mutable
PF3D7_0308900	splicing factor 3B subunit 1, putative	Non - Mutable
PF3D7_0309200	aurora-related kinase ARK2, putative	Non - Mutable
PF3D7_0309600	60S acidic ribosomal protein P2	Non - Mutable
PF3D7_0309800	YTH domain-containing protein 2	Non - Mutable
PF3D7_0310000	50S ribosomal protein L9, apicoplast, putative	Non - Mutable
PF3D7_0311200	valine--tRNA ligase, putative	Non - Mutable
PF3D7_0311600	dolichyl-diphosphooligosaccharide--protein glycosyltransferase subunit OST1, putative	Non - Mutable
PF3D7_0312000	HTH domain-containing protein, putative	Non - Mutable
PF3D7_0313100	ubiquitin-protein ligase, putative	Non - Mutable
PF3D7_0313700	conserved Plasmodium protein, unknown function	not in list
PF3D7_0315500	ribosomal protein L47, mitochondrial, putative	Non - Mutable
PF3D7_0315800	zinc finger protein, putative	Mutable
PF3D7_0316100	ribosomal protein L27, mitochondrial, putative	Non - Mutable
PF3D7_0316400	CS domain-containing protein, putative	Non - Mutable
PF3D7_0316500	kinetochore protein NUF2, putative	Non - Mutable
PF3D7_0316900	E3 ubiquitin-protein ligase, putative	Mutable
PF3D7_0317000	proteasome subunit alpha type-3, putative	Non - Mutable
PF3D7_0317200	cdc2-related protein kinase 4	Non - Mutable
PF3D7_0317700	CPSF (cleavage and polyadenylation specific factor), subunit A, putative	Non - Mutable
PF3D7_0318200	DNA-directed RNA polymerase II subunit RPB1	Non - Mutable
PF3D7_0319100	E3 ubiquitin-protein ligase RBX1	Non - Mutable
PF3D7_0319500	RNA-binding protein, putative	Non - Mutable
PF3D7_0319700	ABC transporter I family member 1, putative	Mutable
PF3D7_0320100	protein transport protein SEC22	Non - Mutable
PF3D7_0320300	T-complex protein 1 subunit epsilon	Non - Mutable
PF3D7_0320600	conserved protein, unknown function	Mutable
PF3D7_0320700	signal peptidase complex subunit 2	Non - Mutable
PF3D7_0320900	histone H2A.Z	Non - Mutable
PF3D7_0321200	UDP-N-acetylglucosamine--dolichyl-phosphate N-acetylglucosaminephosphotransferase, putative	Non - Mutable
PF3D7_0321900	cyclic amine resistance locus protein	Non - Mutable
PF3D7_0322300	diacylglycerol O-acyltransferase	Non - Mutable
PF3D7_0323100	conserved Plasmodium protein, unknown function	Non - Mutable
PF3D7_0323400	Rh5 interacting protein	Mutable
PF3D7_0403400	zinc finger protein, putative	Mutable
PF3D7_0403500	ubiquitin-specific protease	Non - Mutable
PF3D7_0403700	pre-mRNA-splicing factor CLF1, putative	Mutable
PF3D7_0404000	conserved Plasmodium protein, unknown function	Non - Mutable
PF3D7_0404200	conserved Plasmodium protein, unknown function	Non - Mutable
PF3D7_0405000	ATP-dependent RNA helicase DDX51, putative	Non - Mutable
PF3D7_0405200	protein CERLI2	Non - Mutable
PF3D7_0405400	pre-mRNA-processing-splicing factor 8, putative	Non - Mutable
PF3D7_0406000	conserved protein, unknown function	Non - Mutable
PF3D7_0406100	V-type proton ATPase subunit B	Non - Mutable
PF3D7_0406700	KLRAQ domain-containing protein, putative	Non - Mutable
PF3D7_0406800	ribosomal protein L25, putative	Non - Mutable
PF3D7_0407200	peptidyl-tRNA hydrolase 2, putative	Non - Mutable
PF3D7_0407300	transcription factor, putative	Non - Mutable
PF3D7_0408400	conserved protein, unknown function	Non - Mutable
PF3D7_0408900	tRNA N6-adenosine threonylcarbamoyltransferase	not in list
PF3D7_0409100	U4/U6 small nuclear ribonucleoprotein PRP31, putative	Non - Mutable
PF3D7_0409200	protein SOF1, putative	Non - Mutable
PF3D7_0409400	chaperone protein DnaJ	Mutable
PF3D7_0410400	exosome complex component RRP4	Non - Mutable
PF3D7_0410700	ribosome biogenesis GTPase A, putative	Non - Mutable
PF3D7_0411200	PP-loop family protein, putative	Non - Mutable
PF3D7_0412100	ribosomal protein S12, mitochondrial	Non - Mutable
PF3D7_0412200	conserved Plasmodium protein, unknown function	Non - Mutable
PF3D7_0415200	conserved Plasmodium protein, unknown function	Mutable
PF3D7_0415300	cdc2-related protein kinase 3	Non - Mutable
PF3D7_0415400	coatomer subunit zeta, putative	Non - Mutable
PF3D7_0415900	60S ribosomal protein L15, putative	Non - Mutable
PF3D7_0418300	conserved Plasmodium protein, unknown function	Mutable
PF3D7_0418700	RNA-binding protein NOB1, putative	Non - Mutable
PF3D7_0419400	conserved Plasmodium protein, unknown function	Mutable
PF3D7_0420100	serine/threonine protein kinase RIO2	Non - Mutable
PF3D7_0420300	AP2 domain transcription factor, putative	Non - Mutable
PF3D7_0420600	apicomplexan kinetochore protein 6, putative	Non - Mutable
PF3D7_0422000	steroid dehydrogenase, putative	Non - Mutable
PF3D7_0422300	alpha tubulin 2	Non - Mutable
PF3D7_0422500	pre-mRNA-splicing helicase BRR2, putative	Non - Mutable
PF3D7_0422700	eukaryotic initiation factor 4A-III, putative	Non - Mutable
PF3D7_0502200	protein Mpv17, putative	Non - Mutable
PF3D7_0503100	4-diphosphocytidyl-2-C-methyl-D-erythritol kinase, putative	Non - Mutable
PF3D7_0503200	cell division control protein 6, putative	Non - Mutable
PF3D7_0503300	serine/arginine-rich splicing factor 12	Non - Mutable
PF3D7_0503400	actin-depolymerizing factor 1	Non - Mutable
PF3D7_0503800	60S ribosomal protein L31	Non - Mutable
PF3D7_0503900	conserved Plasmodium protein, unknown function	Mutable
PF3D7_0504000	cation transporting P-ATPase	Non - Mutable
PF3D7_0504200	ATP-dependent RNA helicase DDX27, putative	Non - Mutable
PF3D7_0504400	ATP-dependent helicase, putative	Non - Mutable
PF3D7_0505100	trafficking protein particle complex subunit 8, putative	Non - Mutable
PF3D7_0505400	conserved protein, unknown function	Non - Mutable
PF3D7_0505500	DNA mismatch repair protein MSH6, putative	Non - Mutable
PF3D7_0505600	BCNT domain-containing protein, putative	Non - Mutable
PF3D7_0505800	small ubiquitin-related modifier	Non - Mutable
PF3D7_0507500	subtilisin-like protease 1	Non - Mutable
PF3D7_0507600	protein CAF40, putative	Non - Mutable
PF3D7_0507700	nuclear protein localization protein 4, putative	Non - Mutable
PF3D7_0507800	conserved protein, unknown function	Mutable
PF3D7_0508100	SET domain protein, putative	Non - Mutable
PF3D7_0508500	ND6 protein, putative	Non - Mutable
PF3D7_0508700	pre-mRNA-processing ATP-dependent RNA helicase PRP5, putative	Non - Mutable
PF3D7_0509000	alpha-soluble NSF attachment protein, putative	Non - Mutable
PF3D7_0509400	RNA polymerase I	Non - Mutable
PF3D7_0509800	phosphatidylinositol 4-kinase beta	Non - Mutable
PF3D7_0509900	NSE4 domain-containing protein, putative	Non - Mutable
PF3D7_0510100	KH domain-containing protein, putative	Non - Mutable
PF3D7_0512300	CDK-activating kinase assembly factor MAT1	Non - Mutable
PF3D7_0512800	conserved Plasmodium protein, unknown function	Non - Mutable
PF3D7_0513200	CPSF domain-containing protein, putative	Non - Mutable
PF3D7_0513300	purine nucleoside phosphorylase	Mutable
PF3D7_0513400	GTP-binding protein YihA1	Non - Mutable
PF3D7_0513500	mitochondrial import inner membrane translocase subunit TIM16, putative	Non - Mutable
PF3D7_0513800	ras-related protein Rab-1A	Non - Mutable
PF3D7_0514200	conserved Plasmodium protein, unknown function	Mutable
PF3D7_0514600	ribose-5-phosphate isomerase, putative	Non - Mutable
PF3D7_0514900	conserved Plasmodium protein, unknown function	Non - Mutable
PF3D7_0515000	pre-mRNA-splicing factor CWC2, putative	Mutable
PF3D7_0515300	phosphatidylinositol 3-kinase	Non - Mutable
PF3D7_0515700	glideosome-associated protein 40	Non - Mutable
PF3D7_0516200	40S ribosomal protein S11	Non - Mutable
PF3D7_0517000	60S ribosomal protein L12, putative	Non - Mutable
PF3D7_0517100	conserved protein, unknown function	Non - Mutable
PF3D7_0517400	FACT complex subunit SPT16, putative	Non - Mutable
PF3D7_0517700	eukaryotic translation initiation factor 3 subunit B, putative	Non - Mutable
PF3D7_0517900	zinc finger protein, putative	Non - Mutable
PF3D7_0518100	protein AMR2	Mutable
PF3D7_0518300	proteasome subunit beta type-1, putative	Non - Mutable
PF3D7_0518500	ATP-dependent RNA helicase DDX23, putative	Non - Mutable
PF3D7_0519100	50S ribosomal protein L14, mitochondrial, putative	Non - Mutable
PF3D7_0519200	V-type proton ATPase 16 kDa proteolipid subunit	Non - Mutable
PF3D7_0519400	40S ribosomal protein S24	Non - Mutable
PF3D7_0519800	EELM2 domain-containing protein, putative	Non - Mutable
PF3D7_0520300	U6 snRNA-associated Sm-like protein LSm2, putative	Non - Mutable
PF3D7_0520800	conserved protein, unknown function	Non - Mutable
PF3D7_0522200	transcription initiation factor TFIID subunit 10, putative	Mutable
PF3D7_0522500	50S ribosomal protein L17, apicoplast, putative	Non - Mutable
PF3D7_0522800	pre-mRNA-splicing factor BUD31, putative	Non - Mutable
PF3D7_0523000	multidrug resistance protein 1	Non - Mutable
PF3D7_0523200	heptatricopeptide repeat-containing protein, putative	Non - Mutable
PF3D7_0524700	mitochondrial import receptor subunit TOM22, putative	Non - Mutable
PF3D7_0524900	S-adenosyl-L-methionine-dependent tRNA 4-demethylwyosine synthase, putative	Mutable
PF3D7_0525000	zinc finger protein, putative	Mutable
PF3D7_0525200	structural maintenance of chromosomes protein 6, putative	Non - Mutable
PF3D7_0525800	inner membrane complex protein 1g	Non - Mutable
PF3D7_0526000	RAP protein, putative	Non - Mutable
PF3D7_0526300	WD repeat-containing protein 55, putative	Non - Mutable
PF3D7_0527000	DNA replication licensing factor MCM3, putative	Non - Mutable
PF3D7_0527100	ubiquitin-conjugating enzyme E2 13	Non - Mutable
PF3D7_0527300	methionine aminopeptidase 1a, putative	Mutable
PF3D7_0527900	ATP-dependent RNA helicase DDX41, putative	Non - Mutable
PF3D7_0528100	AP-1/2 complex subunit beta, putative	Non - Mutable
PF3D7_0528400	palmitoyltransferase DHHC7	Non - Mutable
PF3D7_0528800	nuclear GTP-binding protein, putative	Non - Mutable
PF3D7_0529000	T-cell immunomodulatory protein homolog, putative	Non - Mutable
PF3D7_0529100	thioredoxin-like protein, putative	Non - Mutable
PF3D7_0529400	apicomplexan kinetochore protein 5, putative	not in list
PF3D7_0530100	SNARE protein, putative	Non - Mutable
PF3D7_0530200	phosphoenolpyruvate/phosphate translocator	Mutable
PF3D7_0530400	conserved Plasmodium protein, unknown function	Non - Mutable
PF3D7_0531400	G-patch domain-containing protein, putative	Non - Mutable
PF3D7_0602100	ATP-dependent RNA helicase MTR4	Non - Mutable
PF3D7_0602400	elongation factor G	Non - Mutable
PF3D7_0602500	geranylgeranyl transferase type-2 subunit beta, putative	Non - Mutable
PF3D7_0603200	mitochondrial chaperone BCS1, putative	Non - Mutable
PF3D7_0603800	NdP2 protein, putative	Non - Mutable
PF3D7_0604100	AP2 domain transcription factor	Mutable
PF3D7_0605000	50S ribosomal protein L24, putative	Non - Mutable
PF3D7_0605200	acylphosphatase, putative	Non - Mutable
PF3D7_0606000	protein KIC1	Mutable
PF3D7_0606700	coatomer alpha subunit, putative	Non - Mutable
PF3D7_0607000	translation initiation factor IF-2, putative	Non - Mutable
PF3D7_0607500	4-hydroxybenzoate polyprenyltransferase	Non - Mutable
PF3D7_0607800	GTP-binding protein, putative	Mutable
PF3D7_0608100	conserved Plasmodium protein, unknown function	Non - Mutable
PF3D7_0608300	heptatricopeptide repeat-containing protein, putative	Non - Mutable
PF3D7_0608400	respiratory chain complex 4 associated protein 4	Non - Mutable
PF3D7_0609200	citrate synthase-like protein, putative	Non - Mutable
PF3D7_0609300	conserved Plasmodium protein, unknown function	Non - Mutable
PF3D7_0610400	histone H3	Non - Mutable
PF3D7_0610800	transketolase	Non - Mutable
PF3D7_0612000	conserved Plasmodium protein, unknown function	Non - Mutable
PF3D7_0612900	nucleolar GTP-binding protein 1, putative	Non - Mutable
PF3D7_0613000	conserved Plasmodium protein, unknown function	not in list
PF3D7_0613800	AP2 domain transcription factor, putative	Non - Mutable
PF3D7_0615400	ribonuclease, putative	Non - Mutable
PF3D7_0615800	conserved oligomeric Golgi complex subunit 4, putative	Non - Mutable
PF3D7_0616200	kinetochore protein NDC80	Non - Mutable
PF3D7_0616400	conserved Plasmodium protein, unknown function	Non - Mutable
PF3D7_0616900	conserved Plasmodium protein, unknown function	Mutable
PF3D7_0617200	BFR1 domain-containing protein, putative	Mutable
PF3D7_0618100	conserved Plasmodium protein, unknown function	Non - Mutable
PF3D7_0618500	malate dehydrogenase	Non - Mutable
PF3D7_0618900	phosphatidylinositol N-acetylglucosaminyltransferase subunit GPI1	not in list
PF3D7_0619000	FPL domain-containing protein, putative	not in list
PF3D7_0619400	cell division cycle protein 48 homologue, putative	Non - Mutable
PF3D7_0619800	WD repeat-containing protein, putative	Non - Mutable
PF3D7_0619900	splicing factor 3A subunit 2, putative	Mutable
PF3D7_0621900	signal recognition particle subunit SRP68, putative	Non - Mutable
PF3D7_0622600	cytochrome b-c1 complex subunit 9, putative	Non - Mutable
PF3D7_0622800	leucine--tRNA ligase, putative	Non - Mutable
PF3D7_0623200	ferredoxin--NADP reductase	Non - Mutable
PF3D7_0623600	splicing factor-like protein 1, putative	Mutable
PF3D7_0623700	ATP-dependent RNA helicase SUV3, putative	Mutable
PF3D7_0624000	hexokinase	Non - Mutable
PF3D7_0624600	ISWI chromatin-remodeling complex ATPase	Mutable
PF3D7_0624700	N-acetylglucosaminyl-phosphatidylinositol de-N-acetylase, putative	Mutable
PF3D7_0625200	conserved Plasmodium protein, unknown function	Non - Mutable
PF3D7_0625300	mitochondrial DNA polymerase	Non - Mutable
PF3D7_0625600	poly(A) polymerase PAP, putative	Non - Mutable
PF3D7_0626400	CRAL/TRIO domain-containing protein, putative	Non - Mutable
PF3D7_0626800	pyruvate kinase	Non - Mutable
PF3D7_0627400	mitochondrial import inner membrane translocase subunit TIM22, putative	Non - Mutable
PF3D7_0627700	transportin	Non - Mutable
PF3D7_0627800	acetyl-CoA synthetase	Non - Mutable
PF3D7_0628300	choline/ethanolaminephosphotransferase, putative	not in list
PF3D7_0628800	glutamyl-tRNA(Gln) amidotransferase subunit B	Non - Mutable
PF3D7_0628900	RAP protein, putative	Non - Mutable
PF3D7_0629700	SET domain protein, putative	Mutable
PF3D7_0630300	DNA polymerase epsilon catalytic subunit A, putative	Non - Mutable
PF3D7_0630500	ribosome biogenesis protein YTM1, putative	Non - Mutable
PF3D7_0630900	ATP-dependent RNA helicase HAS1	Non - Mutable
PF3D7_0703000	conserved Plasmodium protein, unknown function	Non - Mutable
PF3D7_0703400	conserved Plasmodium protein, unknown function	Mutable
PF3D7_0703900	conserved Plasmodium membrane protein, unknown function	Non - Mutable
PF3D7_0704100	basal complex transmembrane protein 2	Mutable
PF3D7_0704600	HECT-type E3 ubiquitin ligase UT	Mutable
PF3D7_0705000	mRNA cap guanine-N7 methyltransferase, putative	Non - Mutable
PF3D7_0705400	DNA replication licensing factor MCM7	Non - Mutable
PF3D7_0705500	inositol-phosphate phosphatase, putative	Non - Mutable
PF3D7_0705600	RNA helicase, putative	Non - Mutable
PF3D7_0706100	EF hand domain-containing protein, putative	Mutable
PF3D7_0706400	60S ribosomal protein L37	Non - Mutable
PF3D7_0707300	rhoptry-associated membrane antigen	Non - Mutable
PF3D7_0707600	mediator of RNA polymerase II transcription subunit 10, putative	Mutable
PF3D7_0707800	RAP protein, putative	Non - Mutable
PF3D7_0708000	cytoskeleton associated protein, putative	Non - Mutable
PF3D7_0708300	EKC/KEOPS complex subunit BUD32	Mutable
PF3D7_0708700	cytochrome c oxidase subunit 4, putative	Non - Mutable
PF3D7_0708900	protein SCO1, putative	Non - Mutable
PF3D7_0709000	chloroquine resistance transporter	Non - Mutable
PF3D7_0709400	Cg7 protein	Mutable
PF3D7_0709600	ribonucleases P/MRP protein subunit POP1, putative	Non - Mutable
PF3D7_0710800	protein transport protein USE1, putative	Mutable
PF3D7_0710900	50S ribosomal protein L1, mitochondrial, putative	Non - Mutable
PF3D7_0711000	AAA family ATPase, CDC48 subfamily	Non - Mutable
PF3D7_0711200	conserved Plasmodium protein, unknown function	Non - Mutable
PF3D7_0713400	GPCR-like receptor SR25	Non - Mutable
PF3D7_0713600	ribosomal protein S5, mitochondrial, putative	Non - Mutable
PF3D7_0713700	conserved Plasmodium protein, unknown function	Non - Mutable
PF3D7_0713900	conserved Plasmodium protein, unknown function	Mutable
PF3D7_0714000	histone H2B variant	Non - Mutable
PF3D7_0714200	conserved Plasmodium protein, unknown function	Mutable
PF3D7_0714300	palmitoyltransferase DHHC4, putative	Mutable
PF3D7_0714500	transcription elongation factor s-II, putative	Non - Mutable
PF3D7_0715600	GTP-binding translation elongation factor tu family protein, putative	Non - Mutable
PF3D7_0716100	protein SDA1, putative	Non - Mutable
PF3D7_0716200	PDCD2 domain-containing protein, putative	Non - Mutable
PF3D7_0716300	conserved protein, unknown function	Non - Mutable
PF3D7_0716400	transcription initiation factor IIA subunit 1, putative	Non - Mutable
PF3D7_0716700	conserved Plasmodium protein, unknown function	Non - Mutable
PF3D7_0716800	eukaryotic translation initiation factor 3 subunit I, putative	Non - Mutable
PF3D7_0716900	drug/metabolite transporter DMT2	Non - Mutable
PF3D7_0717300	transcription initiation factor IIE subunit alpha, putative	Non - Mutable
PF3D7_0717600	inner membrane complex protein, putative	Non - Mutable
PF3D7_0717700	serine--tRNA ligase, putative	Non - Mutable
PF3D7_0717900	thioredoxin-like protein	Non - Mutable
PF3D7_0718100	exported serine/threonine protein kinase	Mutable
PF3D7_0719700	40S ribosomal protein S10, putative	Non - Mutable
PF3D7_0719800	conserved protein, unknown function	Non - Mutable
PF3D7_0720000	exosome complex component CSL4, putative	Non - Mutable
PF3D7_0721100	conserved protein, unknown function	Non - Mutable
PF3D7_0721200	conserved Plasmodium protein, unknown function	Non - Mutable
PF3D7_0721600	40S ribosomal protein S5, putative	Non - Mutable
PF3D7_0721800	conserved Plasmodium protein, unknown function	Non - Mutable
PF3D7_0722200	rhoptry-associated leucine zipper-like protein 1	Non - Mutable
PF3D7_0722700	respiratory chain complex 3 associated protein 1	Non - Mutable
PF3D7_0723000	tRNAHis guanylyltransferase, putative	Non - Mutable
PF3D7_0723600	proteasome assembly chaperone 4, putative	Non - Mutable
PF3D7_0723700	metallo-hydrolase/oxidoreductase, putative	Non - Mutable
PF3D7_0725300	WD repeat-containing protein, putative	Non - Mutable
PF3D7_0726300	DNA mismatch repair protein PMS1, putative	Non - Mutable
PF3D7_0726500	ubiquitin carboxyl-terminal hydrolase, putative	Non - Mutable
PF3D7_0726600	conserved Plasmodium protein, unknown function	Non - Mutable
PF3D7_0726900	mitochondrial import inner membrane translocase subunit TIM50, putative	Non - Mutable
PF3D7_0727000	vacuolar protein sorting-associated protein 53, putative	Mutable
PF3D7_0727100	conserved protein, unknown function	Non - Mutable
PF3D7_0727200	cysteine desulfurase IscS	Non - Mutable
PF3D7_0727400	proteasome subunit alpha type-5, putative	Non - Mutable
PF3D7_0727500	mTERF domain-containing protein, putative	Non - Mutable
PF3D7_0727700	conserved Plasmodium protein, unknown function	Non - Mutable
PF3D7_0727800	cation transporting ATPase, putative	Non - Mutable
PF3D7_0728100	anaphase-promoting complex subunit 1, putative	Non - Mutable
PF3D7_0728300	conserved protein, unknown function	Non - Mutable
PF3D7_0728800	conserved Plasmodium protein, unknown function	Non - Mutable
PF3D7_0728900	RNA-binding protein, putative	Non - Mutable
PF3D7_0729400	ribosome biogenesis protein BRX1, putative	Non - Mutable
PF3D7_0729500	N6-adenosine-methyltransferase MT-A70	Non - Mutable
PF3D7_0729900	dynein heavy chain, putative	Mutable
PF3D7_0801700	sentrin-specific protease 2, putative	Non - Mutable
PF3D7_0802100	AP2 domain transcription factor AP2-LT	Non - Mutable
PF3D7_0802400	cyclin-like protein, putative	Non - Mutable
PF3D7_0802600	adenylyl cyclase beta	Non - Mutable
PF3D7_0802800	serine/threonine protein phosphatase 2B catalytic subunit A	Non - Mutable
PF3D7_0804400	methionine aminopeptidase 1c, putative	Non - Mutable
PF3D7_0804800	peptidyl-prolyl cis-trans isomerase	Non - Mutable
PF3D7_0804900	GTPase-activating protein, putative	Mutable
PF3D7_0805900	conserved protein, unknown function	Non - Mutable
PF3D7_0806000	AAA family ATPase, putative	Non - Mutable
PF3D7_0806300	ferlin-like protein, putative	Non - Mutable
PF3D7_0806700	conserved Plasmodium membrane protein, unknown function	Mutable
PF3D7_0806900	conserved protein, unknown function	Non - Mutable
PF3D7_0807000	YEATS domain-containing protein, putative	Non - Mutable
PF3D7_0807100	DNA helicase PSH3	Mutable
PF3D7_0807500	proteasome subunit alpha type-6, putative	Non - Mutable
PF3D7_0808100	AP-3 complex subunit delta, putative	Non - Mutable
PF3D7_0808200	plasmepsin X	Mutable
PF3D7_0809600	peptidase family C50, putative	Non - Mutable
PF3D7_0810700	conserved Plasmodium protein, unknown function	Non - Mutable
PF3D7_0810800	hydroxymethyldihydropterin pyrophosphokinase-dihydropteroate synthase	Non - Mutable
PF3D7_0811000	cullin-1	Non - Mutable
PF3D7_0811200	ER membrane protein complex subunit 1, putative	Non - Mutable
PF3D7_0811300	CCR4-associated factor 1	Mutable
PF3D7_0811800	conserved Plasmodium protein, unknown function	Non - Mutable
PF3D7_0812400	karyopherin alpha	Non - Mutable
PF3D7_0813400	conserved protein, unknown function	Non - Mutable
PF3D7_0813700	ABC transporter F family member 1	Non - Mutable
PF3D7_0813900	40S ribosomal protein S16, putative	Non - Mutable
PF3D7_0814100	conserved Plasmodium protein, unknown function	Non - Mutable
PF3D7_0815100	heptatricopeptide repeat and RAP domain-containing protein, putative	Non - Mutable
PF3D7_0815200	importin subunit beta, putative	Non - Mutable
PF3D7_0815800	vacuolar protein sorting-associated protein 9, putative	Non - Mutable
PF3D7_0816000	ribosome assembly protein RRB1, putative	Non - Mutable
PF3D7_0816600	chaperone protein ClpB1	Non - Mutable
PF3D7_0817400	phosphatase, putative	Non - Mutable
PF3D7_0817600	conserved protein, unknown function	Non - Mutable
PF3D7_0817700	rhoptry neck protein 5	Non - Mutable
PF3D7_0818000	U4/U6.U5 small nuclear ribonucleoprotein, putative	Non - Mutable
PF3D7_0818200	14-3-3 protein	Non - Mutable
PF3D7_0818800	U3 small nucleolar ribonucleoprotein protein IMP4, putative	Mutable
PF3D7_0818900	heat shock protein 70	Non - Mutable
PF3D7_0819000	ribonuclease, putative	Non - Mutable
PF3D7_0820000	Snf2-related CBP activator, putative	Mutable
PF3D7_0820100	RNA-binding protein, putative	Non - Mutable
PF3D7_0821300	ATP-dependent RNA helicase DHX36, putative	Non - Mutable
PF3D7_0821700	60S ribosomal protein L22, putative	Non - Mutable
PF3D7_0821800	protein transport protein SEC61 subunit beta, putative	Non - Mutable
PF3D7_0822300	small nuclear ribonucleoprotein G, putative	Non - Mutable
PF3D7_0822600	protein transport protein SEC23	Non - Mutable
PF3D7_0823000	serine/threonine protein kinase VPS15, putative	Non - Mutable
PF3D7_0823300	histone acetyltransferase GCN5	Non - Mutable
PF3D7_0824100	3'-5' exonuclease, putative	Non - Mutable
PF3D7_0824200	conserved Plasmodium protein, unknown function	Non - Mutable
PF3D7_0824600	Fe-S cluster assembly protein DRE2, putative	Non - Mutable
PF3D7_0825000	conserved Plasmodium protein, unknown function	Non - Mutable
PF3D7_0825500	protein KRI1, putative	Non - Mutable
PF3D7_0826000	conserved Plasmodium protein, unknown function	Non - Mutable
PF3D7_0826100	HECT-like E3 ubiquitin ligase, putative	Non - Mutable
PF3D7_0827500	ribosomal protein L21, apicoplast, putative	Non - Mutable
PF3D7_0827600	conserved Plasmodium protein, unknown function	Non - Mutable
PF3D7_0827800	SET domain protein, putative	Non - Mutable
PF3D7_0827900	protein disulfide-isomerase	Non - Mutable
PF3D7_0828100	conserved Plasmodium protein, unknown function	Non - Mutable
PF3D7_0828200	leucine--tRNA ligase, putative	Non - Mutable
PF3D7_0828400	mitochondrial inner membrane protein OXA1, putative	Non - Mutable
PF3D7_0829200	prohibitin 1	Mutable
PF3D7_0829500	conserved Plasmodium protein, unknown function	Mutable
PF3D7_0903200	ras-related protein RAB7	Non - Mutable
PF3D7_0903400	ATP-dependent RNA helicase DDX60, putative	Non - Mutable
PF3D7_0903500	nucleoporin NUP138, putative	Mutable
PF3D7_0903900	60S ribosomal protein L32	Non - Mutable
PF3D7_0904100	AP-4 complex subunit epsilon, putative	Non - Mutable
PF3D7_0905100	nucleoporin NUP221, putative	Non - Mutable
PF3D7_0905200	mitochondrial carrier protein, putative	Non - Mutable
PF3D7_0905400	high molecular weight rhoptry protein 3	Non - Mutable
PF3D7_0905700	autophagy-related protein 3, putative	not in list
PF3D7_0906000	exoribonuclease II	Non - Mutable
PF3D7_0907300	prefoldin-like protein, putative	Non - Mutable
PF3D7_0907800	ribosomal protein L35, apicoplast, putative	Non - Mutable
PF3D7_0907900	peptide deformylase	Non - Mutable
PF3D7_0908200	conserved Plasmodium protein, unknown function	Non - Mutable
PF3D7_0909400	exoribonuclease, putative	Non - Mutable
PF3D7_0909700	FHA domain protein, putative	Mutable
PF3D7_0910100	exportin-7, putative	Non - Mutable
PF3D7_0910200	conserved Plasmodium protein, unknown function	Mutable
PF3D7_0910600	SNARE protein	Non - Mutable
PF3D7_0910800	cytosolic Fe-S cluster assembly factor NBP35, putative	Non - Mutable
PF3D7_0910900	DNA primase large subunit, putative	Non - Mutable
PF3D7_0911000	phosphatidylinositol N-acetylglucosaminyltransferase, putative	Non - Mutable
PF3D7_0911200	spindle and kinetochore-associated protein 1, putative	Non - Mutable
PF3D7_0911900	falstatin	Mutable
PF3D7_0912900	26S proteasome regulatory subunit RPN8, putative	Non - Mutable
PF3D7_0913000	conserved protein, unknown function	Mutable
PF3D7_0913100	heptatricopeptide repeat-containing protein, putative	Non - Mutable
PF3D7_0913700	conserved protein, unknown function	Non - Mutable
PF3D7_0913900	arginine--tRNA ligase, putative	Non - Mutable
PF3D7_0914100	conserved Plasmodium protein, unknown function	Mutable
PF3D7_0914300	met-10+ like protein, putative	Mutable
PF3D7_0915100	SUMO-conjugating enzyme UBC9	Non - Mutable
PF3D7_0915400	ATP-dependent 6-phosphofructokinase	Non - Mutable
PF3D7_0916300	conserved Plasmodium protein, unknown function	Non - Mutable
PF3D7_0916800	conserved Plasmodium protein, unknown function	Non - Mutable
PF3D7_0917000	merozoite organizing protein	Non - Mutable
PF3D7_0917500	conserved protein, unknown function	Non - Mutable
PF3D7_0917600	pre-mRNA-splicing factor ATP-dependent RNA helicase PRP43, putative	Non - Mutable
PF3D7_0917700	GPN-loop GTPase, putative	Non - Mutable
PF3D7_0918000	glideosome-associated protein 50	Non - Mutable
PF3D7_0918200	50S ribosomal protein L3, apicoplast, putative	not in list
PF3D7_0919100	DnaJ protein, putative	Non - Mutable
PF3D7_0920200	CS domain protein, putative	Non - Mutable
PF3D7_0920800	inosine-5'-monophosphate dehydrogenase	Non - Mutable
PF3D7_0920900	U4/U6 snRNA-associated-splicing factor, putative	Non - Mutable
PF3D7_0921300	RAP protein, putative	Mutable
PF3D7_0922400	para-aminobenzoic acid synthetase	Mutable
PF3D7_0922500	phosphoglycerate kinase	Non - Mutable
PF3D7_0922700	pre-mRNA-splicing factor 18, putative	Non - Mutable
PF3D7_0923200	nitric oxide synthase, putative	Non - Mutable
PF3D7_0924500	conserved Plasmodium membrane protein, unknown function	Non - Mutable
PF3D7_0925400	protein phosphatase-beta	Non - Mutable
PF3D7_0925700	histone deacetylase 1	Non - Mutable
PF3D7_0926200	conserved Plasmodium protein, unknown function	Non - Mutable
PF3D7_0927800	cytochrome c oxidase subunit 5B, putative	Non - Mutable
PF3D7_0927900	phosphatidylserine decarboxylase	Non - Mutable
PF3D7_0928000	cytochrome c oxidase subunit 6B, putative	not in list
PF3D7_0928400	conserved protein, unknown function	Non - Mutable
PF3D7_0929900	conserved Plasmodium protein, unknown function	Non - Mutable
PF3D7_0930300	merozoite surface protein 1	Non - Mutable
PF3D7_0933300	conserved Plasmodium protein, unknown function	Non - Mutable
PF3D7_0934000	histidine--tRNA ligase, putative	Mutable
PF3D7_0934100	TFIIH basal transcription factor complex helicase XPD subunit	Non - Mutable
PF3D7_0934400	AP2 domain transcription factor, putative	Non - Mutable
PF3D7_0934500	V-type proton ATPase subunit E, putative	Non - Mutable
PF3D7_0934800	cAMP-dependent protein kinase catalytic subunit	Non - Mutable
PF3D7_0935000	U2 small nuclear ribonucleoprotein B'', putative	Non - Mutable
PF3D7_0935200	vacuolar protein sorting-associated protein 33, putative	Non - Mutable
PF3D7_0935300	phosphatidylinositol N-acetylglucosaminyltransferase subunit P, putative	Non - Mutable
PF3D7_1002500	conserved protein, unknown function	Non - Mutable
PF3D7_1003100	respiratory chain complex 4 associated protein 3	Non - Mutable
PF3D7_1004000	60S ribosomal protein L13, putative	Non - Mutable
PF3D7_1004200	WD repeat-containing protein, putative	Non - Mutable
PF3D7_1004500	apicomplexan kinetochore protein 2, putative	Non - Mutable
PF3D7_1004800	ADP,ATP carrier protein 2	Non - Mutable
PF3D7_1005700	peptidase, putative	Non - Mutable
PF3D7_1005900	conserved protein, unknown function	Non - Mutable
PF3D7_1007900	eukaryotic translation initiation factor 3 subunit D, putative	Non - Mutable
PF3D7_1008000	histone deacetylase 2	Non - Mutable
PF3D7_1008400	26S protease regulatory subunit 4, putative	Non - Mutable
PF3D7_1008700	tubulin beta chain	Non - Mutable
PF3D7_1008900	adenylate kinase	Non - Mutable
PF3D7_1009200	ribonuclease, putative	Non - Mutable
PF3D7_1009800	conserved Plasmodium membrane protein, unknown function	Non - Mutable
PF3D7_1010000	ribosomal protein L43, mitochondrial, putative	Non - Mutable
PF3D7_1010900	conserved Plasmodium protein, unknown function	Non - Mutable
PF3D7_1011100	conserved Plasmodium protein, unknown function	Non - Mutable
PF3D7_1011300	protein ARV1, putative	Non - Mutable
PF3D7_1011400	proteasome subunit beta type-5	Non - Mutable
PF3D7_1011800	PRE-binding protein	Non - Mutable
PF3D7_1011900	heme oxygenase	Non - Mutable
PF3D7_1012100	conserved protein, unknown function	Non - Mutable
PF3D7_1012300	cytochrome b-c1 complex subunit 7, putative	Non - Mutable
PF3D7_1012900	autophagy-related protein 18	Non - Mutable
PF3D7_1013500	phosphoinositide-specific phospholipase C	Non - Mutable
PF3D7_1013600	conserved Plasmodium protein, unknown function	Non - Mutable
PF3D7_1013700	thioredoxin-like protein, putative	Non - Mutable
PF3D7_1014400	MO15-related protein kinase	Non - Mutable
PF3D7_1014500	conserved Plasmodium protein, unknown function	Non - Mutable
PF3D7_1014600	transcriptional coactivator ADA2	Non - Mutable
PF3D7_1014700	prohibitin 2	Non - Mutable
PF3D7_1015600	heat shock protein 60	Non - Mutable
PF3D7_1015700	tubulin binding cofactor c, putative	not in list
PF3D7_1015800	ribonucleoside-diphosphate reductase small chain, putative	Non - Mutable
PF3D7_1015900	enolase	Non - Mutable
PF3D7_1017000	DNA polymerase delta catalytic subunit	Non - Mutable
PF3D7_1017500	myosin essential light chain ELC	Non - Mutable
PF3D7_1017900	26S proteasome regulatory subunit p55, putative	Non - Mutable
PF3D7_1018000	tRNA pseudouridine synthase, putative	Mutable
PF3D7_1018300	peptidase, putative	Non - Mutable
PF3D7_1018500	pre-mRNA-splicing factor RDS3, putative	Non - Mutable
PF3D7_1018600	tRNA wybutosine-synthesizing protein, putative	Mutable
PF3D7_1018900	conserved Plasmodium protein, unknown function	Non - Mutable
PF3D7_1019000	eukaryotic translation initiation factor subunit eIF2A, putative	Non - Mutable
PF3D7_1019400	60S ribosomal protein L30e, putative	Non - Mutable
PF3D7_1019800	tRNA-specific 2-thiouridylase MnmA	Non - Mutable
PF3D7_1019900	autophagy-related protein 8	Non - Mutable
PF3D7_1020900	ADP-ribosylation factor 1	Non - Mutable
PF3D7_1021000	conserved protein, unknown function	Non - Mutable
PF3D7_1021200	conserved Plasmodium protein, unknown function	Non - Mutable
PF3D7_1022800	4-hydroxy-3-methylbut-2-en-1-yl diphosphate synthase (ferredoxin)	Non - Mutable
PF3D7_1022900	cytochrome c oxidase subunit ApiCOX13, putative	Non - Mutable
PF3D7_1023900	chromodomain-helicase-DNA-binding protein 1 homolog, putative	Mutable
PF3D7_1024200	RNA-binding protein, putative	Mutable
PF3D7_1025300	conserved protein, unknown function	Non - Mutable
PF3D7_1025500	dynein, putative	Mutable
PF3D7_1026200	conserved protein, unknown function	Non - Mutable
PF3D7_1026800	40S ribosomal protein S2	Non - Mutable
PF3D7_1027100	U3 small nucleolar ribonucleoprotein protein MPP10, putative	Mutable
PF3D7_1027200	ribosomal protein RSM22	Non - Mutable
PF3D7_1027400	DNA-directed RNA polymerase II subunit RPB7, putative	Non - Mutable
PF3D7_1028200	RING zinc finger protein, putative	Non - Mutable
PF3D7_1028500	partial CSTF domain-containing protein, putative	Mutable
PF3D7_1028800	conserved protein, unknown function	Non - Mutable
PF3D7_1030000	transcription elongation factor SPT4, putative	Non - Mutable
PF3D7_1030200	claudin-like apicomplexan microneme protein, putative	Non - Mutable
PF3D7_1030500	26S proteasome regulatory subunit RPN9, putative	Non - Mutable
PF3D7_1031100	conserved Plasmodium protein, unknown function	Non - Mutable
PF3D7_1032300	conserved protein, unknown function	Non - Mutable
PF3D7_1032900	RNA polymerase II-associated protein 1, putative	Non - Mutable
PF3D7_1033000	heptatricopeptide repeat-containing protein HPR1, putative	Non - Mutable
PF3D7_1033100	S-adenosylmethionine decarboxylase/ornithine decarboxylase	Non - Mutable
PF3D7_1033700	bromodomain protein 1	Non - Mutable
PF3D7_1037100	pyruvate kinase 2	Non - Mutable
PF3D7_1037600	TFIIH basal transcription factor complex helicase XPB subunit, putative	Mutable
PF3D7_1038000	antigen UB05	not in list
PF3D7_1038100	GDP dissociation inhibitor, putative	Non - Mutable
PF3D7_1103100	60S acidic ribosomal protein P1, putative	Non - Mutable
PF3D7_1103400	iron-sulfur cluster assembly protein SufD	Non - Mutable
PF3D7_1103700	casein kinase II beta chain	Non - Mutable
PF3D7_1104000	phenylalanine--tRNA ligase beta subunit	Non - Mutable
PF3D7_1104100	syntaxin, Qa-SNARE family	Non - Mutable
PF3D7_1104200	chromatin remodeling protein	Non - Mutable
PF3D7_1104400	thioredoxin-like mero protein	Non - Mutable
PF3D7_1104800	metabolite/drug transporter, putative	Non - Mutable
PF3D7_1105000	histone H4	Non - Mutable
PF3D7_1105800	conserved Apicomplexan protein, unknown function	Non - Mutable
PF3D7_1106000	RuvB-like helicase 2	Non - Mutable
PF3D7_1106100	ribosomal protein S15, apicoplast, putative	Non - Mutable
PF3D7_1107000	U6 snRNA-associated Sm-like protein LSm4, putative	Non - Mutable
PF3D7_1107800	AP2 domain transcription factor AP2-P	Non - Mutable
PF3D7_1108400	casein kinase 2, alpha subunit	Non - Mutable
PF3D7_1108700	heat shock protein J2	Non - Mutable
PF3D7_1109400	essential nuclear protein 1, putative	Non - Mutable
PF3D7_1109900	60S ribosomal protein L36	Non - Mutable
PF3D7_1110200	pre-mRNA-processing factor 6, putative	Mutable
PF3D7_1110400	RNA-binding protein, putative	Non - Mutable
PF3D7_1110500	vacuolar protein sorting-associated protein 35, putative	Non - Mutable
PF3D7_1110600	ribosomal protein L11, mitochondrial, putative	Non - Mutable
PF3D7_1111100	replication factor C subunit 5, putative	Non - Mutable
PF3D7_1111200	transcription elongation regulator 1-like protein, putative	Mutable
PF3D7_1112100	protein kinase, putative	Mutable
PF3D7_1112200	ubiquinone biosynthesis protein COQ4, putative	Non - Mutable
PF3D7_1112300	conserved Plasmodium protein, unknown function	Non - Mutable
PF3D7_1113300	UDP-galactose transporter, putative	Non - Mutable
PF3D7_1113500	GTP-binding protein, putative	Mutable
PF3D7_1114400	RAP protein, putative	Non - Mutable
PF3D7_1114600	conserved Plasmodium protein, unknown function	Mutable
PF3D7_1114700	cyclin-dependent-like kinase CLK3	Non - Mutable
PF3D7_1114900	filamin domain-containing protein, putative	Non - Mutable
PF3D7_1116000	rhoptry neck protein 4	Non - Mutable
PF3D7_1116400	guanine nucleotide-exchange factor SEC12	Non - Mutable
PF3D7_1116600	dolichyl-diphosphooligosaccharide--protein glycosyltransferase subunit STT3, putative	Mutable
PF3D7_1116700	dipeptidyl aminopeptidase 1	Mutable
PF3D7_1117700	GTP-binding nuclear protein RAN/TC4	Non - Mutable
PF3D7_1117800	DNA mismatch repair protein MLH	Non - Mutable
PF3D7_1118100	AP-1 complex subunit sigma, putative	Non - Mutable
PF3D7_1118500	nucleolar protein 56, putative	Non - Mutable
PF3D7_1118600	histone acetyltransferase MYST	Non - Mutable
PF3D7_1119300	splicing factor U2AF small subunit, putative	Non - Mutable
PF3D7_1119500	AP-4 complex subunit mu, putative	Non - Mutable
PF3D7_1119600	ATP-dependent zinc metalloprotease FTSH, putative	Non - Mutable
PF3D7_1120100	phosphoglycerate mutase, putative	Non - Mutable
PF3D7_1120500	tRNA nucleotidyltransferase, putative	Non - Mutable
PF3D7_1121000	palmitoyltransferase DHHC3	Mutable
PF3D7_1121100	conserved protein, unknown function	Mutable
PF3D7_1121200	conserved protein, unknown function	Non - Mutable
PF3D7_1122700	conserved Plasmodium protein, unknown function	Non - Mutable
PF3D7_1123100	calcium-dependent protein kinase 7	Non - Mutable
PF3D7_1123200	leucine-rich repeat protein	Non - Mutable
PF3D7_1123400	eukaryotic peptide chain release factor GTP-binding subunit, putative	Non - Mutable
PF3D7_1123600	RAP protein, putative	Non - Mutable
PF3D7_1123800	structural maintenance of chromosomes protein 5, putative	Mutable
PF3D7_1124500	pyruvate dehydrogenase E1 component subunit alpha	Non - Mutable
PF3D7_1124700	GrpE protein homolog, mitochondrial, putative	Non - Mutable
PF3D7_1125400	mitochondrial import inner membrane translocase subunit TIM44, putative	Non - Mutable
PF3D7_1125500	small nuclear ribonucleoprotein Sm D1, putative	Non - Mutable
PF3D7_1125800	kelch domain-containing protein, putative	Mutable
PF3D7_1126000	threonine--tRNA ligase	Non - Mutable
PF3D7_1127400	conserved Plasmodium protein, unknown function	Non - Mutable
PF3D7_1128000	conserved Plasmodium protein, unknown function	not in list
PF3D7_1128400	bifunctional farnesyl/geranylgeranyl diphosphate synthase	Non - Mutable
PF3D7_1128700	GPI-anchor transamidase, putative	Non - Mutable
PF3D7_1128900	conserved protein, unknown function	Non - Mutable
PF3D7_1129000	spermidine synthase	Non - Mutable
PF3D7_1129200	26S proteasome regulatory subunit RPN7, putative	Non - Mutable
PF3D7_1129400	RNA cytosine C(5)-methyltransferase, putative	Non - Mutable
PF3D7_1130400	26S protease regulatory subunit 6A, putative	Non - Mutable
PF3D7_1130500	conserved oligomeric Golgi complex subunit 2, putative	Non - Mutable
PF3D7_1130700	structural maintenance of chromosomes protein 1	Non - Mutable
PF3D7_1132900	glycine cleavage system H protein	Non - Mutable
PF3D7_1133100	conserved Plasmodium protein, unknown function	Non - Mutable
PF3D7_1133500	conserved protein, unknown function	Non - Mutable
PF3D7_1133600	conserved Plasmodium protein, unknown function	Non - Mutable
PF3D7_1133800	RNA (uracil-5-)methyltransferase	Non - Mutable
PF3D7_1134400	WPP motif-containing protein, putative	Non - Mutable
PF3D7_1134700	DNA-directed RNA polymerase I subunit RPA2, putative	Non - Mutable
PF3D7_1135300	plasma membrane resident transporter 1	Non - Mutable
PF3D7_1135900	3-oxo-5-alpha-steroid 4-dehydrogenase, putative	Non - Mutable
PF3D7_1136400	signal recognition particle subunit SRP72, putative	Non - Mutable
PF3D7_1136500	casein kinase 1	not in list
PF3D7_1136700	armadillo-interacting protein AIP	not in list
PF3D7_1136800	DnaJ protein, putative	Non - Mutable
PF3D7_1136900	subtilisin-like protease 2	Non - Mutable
PF3D7_1137100	ribosomal protein S9, mitochondrial, putative	Non - Mutable
PF3D7_1137500	ribosomal protein S14, apicoplast, putative	Non - Mutable
PF3D7_1139200	VPS9 domain-containing protein, putative	Non - Mutable
PF3D7_1139300	AP2 domain transcription factor AP2-G5	Mutable
PF3D7_1139700	adrenodoxin reductase, putative	Non - Mutable
PF3D7_1139800	conserved Plasmodium protein, unknown function	Non - Mutable
PF3D7_1141400	phosphatidylinositol N-acetylglucosaminyltransferase subunit H, putative	Non - Mutable
PF3D7_1142100	DnaJ domain-containing protein, putative	Mutable
PF3D7_1142600	60S ribosomal protein L35ae, putative	Non - Mutable
PF3D7_1142700	methyltransferase, putative	Non - Mutable
PF3D7_1144000	40S ribosomal protein S21	Non - Mutable
PF3D7_1144500	SUMO-activating enzyme subunit 1	Non - Mutable
PF3D7_1144900	ras-related protein Rab-6	Non - Mutable
PF3D7_1145200	serine/threonine protein kinase, putative	Mutable
PF3D7_1147400	COX2 transmembrane domain-containing protein, putative	Non - Mutable
PF3D7_1147500	protein farnesyltransferase subunit beta	Non - Mutable
PF3D7_1148000	serine/threonine protein kinase, putative	Non - Mutable
PF3D7_1201800	cytochrome c oxidase assembly protein COX19, putative	Non - Mutable
PF3D7_1202000	ATP-dependent DNA/RNA helicase PSH2	Non - Mutable
PF3D7_1202200	mitochondrial phosphate carrier protein	Non - Mutable
PF3D7_1202700	AATF domain-containing protein, putative	Non - Mutable
PF3D7_1203000	origin recognition complex subunit 1	Mutable
PF3D7_1203600	cytochrome c1 heme lyase, putative	Non - Mutable
PF3D7_1203700	nucleosome assembly protein	Non - Mutable
PF3D7_1203900	ubiquitin-conjugating enzyme E2	Non - Mutable
PF3D7_1204500	snRNA-activating protein complex subunit 1, putative	Non - Mutable
PF3D7_1204600	cytidine deaminase, putative	Non - Mutable
PF3D7_1205600	tetratricopeptide repeat protein, putative	Non - Mutable
PF3D7_1206200	eukaryotic translation initiation factor 3 subunit C, putative	Non - Mutable
PF3D7_1206700	eukaryotic translation initiation factor 5, putative	Non - Mutable
PF3D7_1206800	conserved Plasmodium protein, unknown function	Non - Mutable
PF3D7_1207100	pre-rRNA-processing protein ESF1, putative	Mutable
PF3D7_1207500	RNA-binding protein, putative	Non - Mutable
PF3D7_1208100	conserved Plasmodium protein, unknown function	Non - Mutable
PF3D7_1208300	acyl carrier protein, mitochondrial	Non - Mutable
PF3D7_1208600	mitochondrial import inner membrane translocase subunit TIM10, putative	Non - Mutable
PF3D7_1209300	telomere repeat-binding zinc finger protein	Mutable
PF3D7_1209400	cytosolic iron-sulfur protein assembly protein 1, putative	Non - Mutable
PF3D7_1210400	general transcription factor 3C polypeptide 5, putative	Non - Mutable
PF3D7_1210600	kelch protein, putative	Mutable
PF3D7_1210900	GPI mannosyltransferase 1	Non - Mutable
PF3D7_1211200	conserved Plasmodium protein, unknown function	Non - Mutable
PF3D7_1211500	ribosomal protein S18, mitochondrial	Mutable
PF3D7_1211800	polyubiquitin	Non - Mutable
PF3D7_1212100	peripheral plastid protein 1, putative	Non - Mutable
PF3D7_1212500	glycerol-3-phosphate 1-O-acyltransferase	Non - Mutable
PF3D7_1213800	proline--tRNA ligase	Non - Mutable
PF3D7_1213900	W2 domain-containing protein, putative	Non - Mutable
PF3D7_1214100	GPI ethanolamine phosphate transferase 3, putative	Non - Mutable
PF3D7_1214600	adrenodoxin-type ferredoxin, putative	Non - Mutable
PF3D7_1214900	conserved protein, unknown function	Non - Mutable
PF3D7_1215200	peptidyl-prolyl cis-trans isomerase	Non - Mutable
PF3D7_1215300	10 kDa chaperonin	Non - Mutable
PF3D7_1215400	conserved Plasmodium protein, unknown function	Non - Mutable
PF3D7_1216300	signal recognition particle subunit SRP19	Non - Mutable
PF3D7_1216900	DNA-binding chaperone, putative	Non - Mutable
PF3D7_1217200	multiple RNA-binding domain-containing protein 1, putative	Non - Mutable
PF3D7_1217300	GTP-binding protein EngA	Non - Mutable
PF3D7_1217500	conserved Plasmodium protein, unknown function	Mutable
PF3D7_1217700	conserved Plasmodium protein, unknown function	Non - Mutable
PF3D7_1218000	thrombospondin-related apical membrane protein	Non - Mutable
PF3D7_1218200	symplekin domain-containing protein, putative	Non - Mutable
PF3D7_1218600	arginine--tRNA ligase	Non - Mutable
PF3D7_1219100	clathrin heavy chain, putative	Non - Mutable
PF3D7_1219600	phospholipid-transporting ATPase 2	Non - Mutable
PF3D7_1220100	pre-mRNA-processing factor 17, putative	Non - Mutable
PF3D7_1220400	debranching enzyme-associated ribonuclease, putative	Mutable
PF3D7_1221500	heptatricopeptide repeat-containing protein, putative	Non - Mutable
PF3D7_1221600	protein TSSC1, putative	Non - Mutable
PF3D7_1221800	conserved protein, unknown function	Non - Mutable
PF3D7_1222300	endoplasmin, putative	Non - Mutable
PF3D7_1224300	polyadenylate-binding protein 1, putative	Non - Mutable
PF3D7_1225000	conserved Plasmodium protein, unknown function	Non - Mutable
PF3D7_1225200	DNA-binding protein, putative	Non - Mutable
PF3D7_1225700	VAC14 domain-containing protein, putative	Non - Mutable
PF3D7_1226700	U3 small nucleolar RNA-interacting protein 2, putative	Mutable
PF3D7_1227100	DNA helicase 60	Mutable
PF3D7_1227300	conserved Plasmodium protein, unknown function	Non - Mutable
PF3D7_1227800	elongator complex protein 3, putative	Mutable
PF3D7_1227900	RNA pseudouridylate synthase, putative	Non - Mutable
PF3D7_1228200	conserved Plasmodium protein, unknown function	Non - Mutable
PF3D7_1228300	NIMA related kinase 1	Non - Mutable
PF3D7_1228400	conserved Plasmodium protein, unknown function	Non - Mutable
PF3D7_1228500	RNA pseudouridylate synthase, putative	Non - Mutable
PF3D7_1228600	merozoite surface protein 9	Mutable
PF3D7_1228700	conserved Plasmodium protein, unknown function	Mutable
PF3D7_1228900	conserved protein, unknown function	Non - Mutable
PF3D7_1229000	conserved Plasmodium membrane protein, unknown function	Non - Mutable
PF3D7_1229500	T-complex protein 1 subunit gamma	Non - Mutable
PF3D7_1230000	TBC domain-containing protein, putative	Mutable
PF3D7_1230500	WD repeat-containing protein, putative	Non - Mutable
PF3D7_1230700	protein transport protein SEC13	Non - Mutable
PF3D7_1231100	ras-related protein Rab-2	Non - Mutable
PF3D7_1231400	membrane protein ICM1	Non - Mutable
PF3D7_1231600	pre-mRNA-splicing factor ATP-dependent RNA helicase PRP2, putative	Non - Mutable
PF3D7_1231800	asparagine-rich protein, putative	Mutable
PF3D7_1232100	60 kDa chaperonin	Non - Mutable
PF3D7_1232700	Nd9 protein	Non - Mutable
PF3D7_1232900	nucleotidyltransferase, putative	Non - Mutable
PF3D7_1233100	conserved protein, unknown function	Non - Mutable
PF3D7_1233300	pentatricopeptide repeat domain-containing protein 2, putative	Non - Mutable
PF3D7_1233900	sentrin-specific protease 1	Non - Mutable
PF3D7_1234300	DNA polymerase epsilon subunit B, putative	Non - Mutable
PF3D7_1234800	splicing factor 3B subunit 3, putative	Non - Mutable
PF3D7_1235500	N6-adenosine-methyltransferase, putative	Non - Mutable
PF3D7_1235900	pre-mRNA-splicing factor SYF1, putative	Mutable
PF3D7_1236000	vesicle transport v-SNARE protein VTI1, putative	Non - Mutable
PF3D7_1237000	SUMO-activating enzyme subunit 2	Non - Mutable
PF3D7_1237100	conserved Plasmodium protein, unknown function	Non - Mutable
PF3D7_1238300	pre-mRNA-splicing factor CWC22, putative	Non - Mutable
PF3D7_1239500	DNA gyrase subunit B	Non - Mutable
PF3D7_1239900	vacuolar protein sorting-associated protein 16, putative	Non - Mutable
PF3D7_1240000	3-hydroxyisobutyryl-CoA hydrolase, putative	Non - Mutable
PF3D7_1241600	S-adenosylmethionine mitochondrial carrier protein	Non - Mutable
PF3D7_1241800	ATP-dependent RNA helicase DBP9, putative	Non - Mutable
PF3D7_1242600	protein farnesyltransferase subunit alpha	Non - Mutable
PF3D7_1243000	syntaxin-16, putative	Non - Mutable
PF3D7_1243600	translation initiation factor SUI1, putative	Non - Mutable
PF3D7_1244000	glucose inhibited division protein a homologue, putative	Non - Mutable
PF3D7_1244200	RNA polymerase II transcription factor B subunit 2, putative	Non - Mutable
PF3D7_1245100	kinesin-13, putative	Mutable
PF3D7_1245600	kinesin-15, putative	Mutable
PF3D7_1246200	actin I	Non - Mutable
PF3D7_1246400	myosin A-tail interacting protein	Non - Mutable
PF3D7_1246500	methyltransferase, putative	Non - Mutable
PF3D7_1246600	pre-mRNA-splicing factor CWC26, putative	Non - Mutable
PF3D7_1246800	signal recognition particle receptor subunit beta, putative	Mutable
PF3D7_1247300	GPI mannosyltransferase 2, putative	Non - Mutable
PF3D7_1248200	pre-mRNA-splicing factor RBM22, putative	Non - Mutable
PF3D7_1248700	conserved protein, unknown function	Non - Mutable
PF3D7_1249900	ribosomal RNA small subunit methyltransferase A2, putative	Non - Mutable
PF3D7_1250300	vacuolar protein sorting-associated protein 26, putative	Non - Mutable
PF3D7_1250700	transcription initiation factor IIA subunit 2, putative	Non - Mutable
PF3D7_1302700	ATP-dependent RNA helicase DHR1, putative	Non - Mutable
PF3D7_1302800	40S ribosomal protein S7, putative	Non - Mutable
PF3D7_1302900	conserved protein, unknown function	Non - Mutable
PF3D7_1303600	conserved Plasmodium protein, unknown function	Non - Mutable
PF3D7_1303700	tetratricopeptide repeat protein, putative	Non - Mutable
PF3D7_1304000	condensin complex subunit 2, putative	Non - Mutable
PF3D7_1304100	DNA ligase I	Non - Mutable
PF3D7_1304700	cyclin	Non - Mutable
PF3D7_1304900	DNA-directed RNA polymerase II subunit RPB11, putative	Non - Mutable
PF3D7_1305000	MCL1 domain-containing protein, putative	Non - Mutable
PF3D7_1305200	AP2 domain transcription factor, putative	Mutable
PF3D7_1305400	AAR2 protein, putative	Non - Mutable
PF3D7_1306100	conserved Plasmodium protein, unknown function	Non - Mutable
PF3D7_1306200	conserved protein, unknown function	Non - Mutable
PF3D7_1306400	26S protease regulatory subunit 10B, putative	Non - Mutable
PF3D7_1306600	V-type proton ATPase subunit H, putative	Non - Mutable
PF3D7_1307000	exosome complex component RRP40, putative	Mutable
PF3D7_1307100	U3 small nucleolar RNA-associated protein 6, putative	Non - Mutable
PF3D7_1307200	DnaJ protein, putative	Non - Mutable
PF3D7_1307300	ATP-dependent RNA helicase DBP6, putative	Non - Mutable
PF3D7_1307600	DNA-directed RNA polymerase subunit alpha, putative	Non - Mutable
PF3D7_1308200	carbamoyl phosphate synthetase	Non - Mutable
PF3D7_1308300	40S ribosomal protein S27	Non - Mutable
PF3D7_1308400	conserved Plasmodium protein, unknown function	Non - Mutable
PF3D7_1309300	U4/U6 small nuclear ribonucleoprotein PRP3, putative	Non - Mutable
PF3D7_1309500	H/ACA ribonucleoprotein complex subunit 1, putative	Non - Mutable
PF3D7_1309600	ribosomal RNA methyltransferase, putative	Non - Mutable
PF3D7_1309700	vacuolar protein sorting-associated protein 18, putative	Non - Mutable
PF3D7_1309800	homeobox domain-containing protein, putative	Non - Mutable
PF3D7_1309900	succinate dehydrogenase assembly factor 2, putative	Non - Mutable
PF3D7_1310600	ras-related protein Rab-5B	Mutable
PF3D7_1311000	protein ISD11	Non - Mutable
PF3D7_1311200	transducin beta-like protein TBL1, putative	Non - Mutable
PF3D7_1311400	AP-1 complex subunit mu-1	Non - Mutable
PF3D7_1311500	26S protease regulatory subunit 7, putative	Non - Mutable
PF3D7_1311600	conserved Plasmodium protein, unknown function	Mutable
PF3D7_1311800	M1-family alanyl aminopeptidase	Non - Mutable
PF3D7_1311900	V-type proton ATPase catalytic subunit A	Non - Mutable
PF3D7_1312200	conserved protein, unknown function	Non - Mutable
PF3D7_1312400	translation initiation factor IF-2, putative	Non - Mutable
PF3D7_1312900	eukaryotic translation initation factor 4 gamma	Mutable
PF3D7_1313400	DEAD box helicase, putative	Mutable
PF3D7_1313600	Clu domain-containing protein, putative	Mutable
PF3D7_1314000	conserved protein, unknown function	Non - Mutable
PF3D7_1314100	conserved Plasmodium protein, unknown function	Non - Mutable
PF3D7_1314600	lipoate-protein ligase 1	Non - Mutable
PF3D7_1314900	general transcription factor IIH subunit 2	Non - Mutable
PF3D7_1315000	conserved protein, unknown function	Non - Mutable
PF3D7_1315300	conserved protein, unknown function	Non - Mutable
PF3D7_1316600	choline-phosphate cytidylyltransferase	Mutable
PF3D7_1316800	protein transport protein SEC20, putative	Non - Mutable
PF3D7_1316900	conserved protein, unknown function	Non - Mutable
PF3D7_1317100	DNA replication licensing factor MCM4	Non - Mutable
PF3D7_1317300	RNA-binding protein, putative	Mutable
PF3D7_1317600	conserved Plasmodium protein, unknown function	Non - Mutable
PF3D7_1317700	conserved Plasmodium protein, unknown function	Non - Mutable
PF3D7_1318100	ferredoxin	Non - Mutable
PF3D7_1318800	translocation protein SEC63, putative	Non - Mutable
PF3D7_1319400	conserved protein, unknown function	Non - Mutable
PF3D7_1319500	conserved protein, unknown function	Non - Mutable
PF3D7_1320100	ATP-dependent Clp protease adapter protein ClpS	Non - Mutable
PF3D7_1321400	palmitoyltransferase DHHC8, putative	Non - Mutable
PF3D7_1321500	3',5'-cyclic nucleotide phosphodiesterase beta	not in list
PF3D7_1321700	splicing factor 1	Mutable
PF3D7_1322000	nucleoside-diphosphatase, putative	Non - Mutable
PF3D7_1322300	BRCT domain-containing protein, putative	Non - Mutable
PF3D7_1323100	60S ribosomal protein L6, putative	Non - Mutable
PF3D7_1323200	V-type proton ATPase subunit G, putative	Non - Mutable
PF3D7_1323500	plasmepsin V	Non - Mutable
PF3D7_1323600	conserved protein, unknown function	Non - Mutable
PF3D7_1323700	glideosome associated protein with multiple membrane spans 1	Non - Mutable
PF3D7_1324700	SNARE protein, putative	Non - Mutable
PF3D7_1324800	dihydrofolate synthase/folylpolyglutamate synthase	Non - Mutable
PF3D7_1325900	conserved Plasmodium protein, unknown function	Mutable
PF3D7_1326300	RNA-binding protein, putative	Non - Mutable
PF3D7_1326400	translation initiation factor eIF-2B subunit gamma, putative	Non - Mutable
PF3D7_1326600	conserved Plasmodium protein, unknown function	Mutable
PF3D7_1327200	ribonuclease P protein subunit RPR2, putative	Non - Mutable
PF3D7_1328400	conserved protein, unknown function	Non - Mutable
PF3D7_1329500	conserved protein, unknown function	Non - Mutable
PF3D7_1329900	conserved Plasmodium protein, unknown function	Non - Mutable
PF3D7_1330400	ER lumen protein retaining receptor 1, putative	not in list
PF3D7_1330600	elongation factor Tu, putative	Non - Mutable
PF3D7_1330700	GPI transamidase subunit PIG-U, putative	Non - Mutable
PF3D7_1331300	signal peptidase complex catalytic subunit SEC11	Non - Mutable
PF3D7_1331700	glutamine--tRNA ligase, putative	Non - Mutable
PF3D7_1332000	syntaxin, Qa-SNARE family	Non - Mutable
PF3D7_1332200	conserved protein, unknown function	Mutable
PF3D7_1333200	ubiquitin-activating enzyme	Non - Mutable
PF3D7_1333500	conserved Plasmodium protein, unknown function	Non - Mutable
PF3D7_1333600	U3 small nucleolar RNA-associated protein 4, putative	Non - Mutable
PF3D7_1333700	histone H3-like centromeric protein CSE4	Non - Mutable
PF3D7_1335600	WD repeat-containing protein, putative	Non - Mutable
PF3D7_1336000	conserved Plasmodium protein, unknown function	Non - Mutable
PF3D7_1336600	conserved protein, unknown function	Non - Mutable
PF3D7_1336800	nuclear movement protein, putative	Non - Mutable
PF3D7_1336900	tryptophan--tRNA ligase	Non - Mutable
PF3D7_1337000	mitochondrial intermediate peptidase, putative	Non - Mutable
PF3D7_1337100	protein kinase 6	Non - Mutable
PF3D7_1337300	exoribonuclease, putative	Non - Mutable
PF3D7_1337900	conserved Plasmodium protein, unknown function	Non - Mutable
PF3D7_1338100	26S proteasome regulatory subunit RPN3, putative	Non - Mutable
PF3D7_1338200	60S ribosomal protein L6, putative	Non - Mutable
PF3D7_1338300	elongation factor 1-gamma, putative	Non - Mutable
PF3D7_1338700	conserved protein, unknown function	Non - Mutable
PF3D7_1340100	exosome complex component RRP42, putative	Non - Mutable
PF3D7_1340600	RNA lariat debranching enzyme, putative	Non - Mutable
PF3D7_1340700	ras-related protein Rab-11B	Non - Mutable
PF3D7_1341200	60S ribosomal protein L18, putative	Non - Mutable
PF3D7_1341600	GPI mannosyltransferase 3	Non - Mutable
PF3D7_1342000	40S ribosomal protein S6	Non - Mutable
PF3D7_1342100	aconitate hydratase	Mutable
PF3D7_1342600	myosin A	Non - Mutable
PF3D7_1342700	DNA-directed RNA polymerases I, II, and III subunit RPABC4, putative	not in list
PF3D7_1343100	conserved Plasmodium protein, unknown function	Non - Mutable
PF3D7_1343300	CDT1-like protein, putative	Non - Mutable
PF3D7_1343900	U4/U6 small nuclear ribonucleoprotein PRP4, putative	Non - Mutable
PF3D7_1344200	endoplasmic reticulum chaperone GRP170	Non - Mutable
PF3D7_1344800	aspartate carbamoyltransferase	Non - Mutable
PF3D7_1345200	rhomboid protease ROM6, putative	Non - Mutable
PF3D7_1345400	conserved Plasmodium protein, unknown function	Non - Mutable
PF3D7_1345500	ubiquitin-conjugating enzyme E2	Non - Mutable
PF3D7_1345900	kinetochore protein SPC25, putative	Non - Mutable
PF3D7_1346100	protein transport protein SEC61 subunit alpha	Non - Mutable
PF3D7_1346200	nuclear import protein MOG1, putative	Non - Mutable
PF3D7_1348300	elongation factor Tu, putative	Non - Mutable
PF3D7_1349200	glutamate--tRNA ligase	Non - Mutable
PF3D7_1349500	conserved Plasmodium protein, unknown function	Non - Mutable
PF3D7_1349800	GPN-loop GTPase, putative	Non - Mutable
PF3D7_1349900	conserved Plasmodium protein, unknown function	Non - Mutable
PF3D7_1350500	conserved Plasmodium protein, unknown function	Non - Mutable
PF3D7_1351400	60S ribosomal protein L17, putative	Non - Mutable
PF3D7_1352100	ABC transporter B family member 6, putative	Non - Mutable
PF3D7_1352800	vacuolar fusion protein MON1, putative	Non - Mutable
PF3D7_1353500	RNA polymerase II transcription factor B subunit 4, putative	Non - Mutable
PF3D7_1353600	ER lumen protein retaining receptor	Non - Mutable
PF3D7_1354400	V-type proton ATPase 21 kDa proteolipid subunit, putative	Non - Mutable
PF3D7_1355100	DNA replication licensing factor MCM6	Non - Mutable
PF3D7_1355700	NLI interacting factor-like phosphatase, putative	Non - Mutable
PF3D7_1356400	phosphatase 2A regulatory subunit-related protein, putative	Non - Mutable
PF3D7_1357700	U3 small nucleolar RNA-associated protein 21, putative	Non - Mutable
PF3D7_1357800	T-complex protein 1 subunit delta	Non - Mutable
PF3D7_1358000	patatin-like phospholipase 2	Mutable
PF3D7_1358600	zinc finger protein, putative	Mutable
PF3D7_1358800	40S ribosomal protein S15	Non - Mutable
PF3D7_1359100	riboflavin kinase, putative	Mutable
PF3D7_1359300	exosome complex exonuclease RRP44	Mutable
PF3D7_1360200	ER membrane protein complex subunit 3, putative	Non - Mutable
PF3D7_1360300	conserved Plasmodium protein, unknown function	Non - Mutable
PF3D7_1360400	conserved Plasmodium protein, unknown function	Non - Mutable
PF3D7_1360700	E3 SUMO-protein ligase PIAS, putative	Non - Mutable
PF3D7_1360800	falcilysin	Non - Mutable
PF3D7_1361700	cytochrome c oxidase subunit 2A, putative	Non - Mutable
PF3D7_1361800	glideosome-associated connector	Non - Mutable
PF3D7_1362000	cytochrome c oxidase subunit ApiCOX24, putative	Non - Mutable
PF3D7_1362200	RuvB-like helicase 3	Mutable
PF3D7_1362400	calpain	Non - Mutable
PF3D7_1362500	3'-5' exonuclease, putative	Non - Mutable
PF3D7_1363300	50S ribosomal protein L9, mitochondrial, putative	Non - Mutable
PF3D7_1363700	protein AMR1	Non - Mutable
PF3D7_1364400	conserved Plasmodium protein, unknown function	Non - Mutable
PF3D7_1364800	DNA-directed RNA polymerases I, II, and III subunit RPABC1, putative	Non - Mutable
PF3D7_1365400	adenylyltransferase and sulfurtransferase UBA4, putative	Non - Mutable
PF3D7_1365700	SNARE associated Golgi protein, putative	Mutable
PF3D7_1366200	conserved protein, unknown function	Non - Mutable
PF3D7_1366600	signal recognition particle receptor subunit alpha, putative	Non - Mutable
PF3D7_1366700	conserved Plasmodium protein, unknown function	Non - Mutable
PF3D7_1366900	conserved protein, unknown function	Mutable
PF3D7_1367100	U1 small nuclear ribonucleoprotein 70 kDa homolog, putative	Non - Mutable
PF3D7_1367700	alanine--tRNA ligase	Non - Mutable
PF3D7_1368200	ABC transporter E family member 1, putative	Non - Mutable
PF3D7_1368300	non-structural maintenance of chromosomes element 1, putative	Non - Mutable
PF3D7_1368500	heptatricopeptide repeat-containing protein, putative	Non - Mutable
PF3D7_1369000	glycosylphosphatidylinositol anchor attachment 1 protein, putative	Non - Mutable
PF3D7_1369400	conserved Plasmodium protein, unknown function	Non - Mutable
PF3D7_1369600	conserved Plasmodium protein, unknown function	Mutable
PF3D7_1402200	cytochrome c oxidase subunit ApiCOX19, putative	Non - Mutable
PF3D7_1402400	zinc finger protein, putative	Non - Mutable
PF3D7_1402500	ribosomal protein S27a, putative	Non - Mutable
PF3D7_1402900	conserved Plasmodium protein, unknown function	Non - Mutable
PF3D7_1404000	DNA-directed RNA polymerase II subunit RPB4, putative	Non - Mutable
PF3D7_1404100	cytochrome c, putative	Non - Mutable
PF3D7_1404400	ribosomal protein L16, mitochondrial, putative	Non - Mutable
PF3D7_1405600	ribonucleoside-diphosphate reductase small chain, putative	Non - Mutable
PF3D7_1406400	pentatricopeptide repeat-containing protein 1	Non - Mutable
PF3D7_1406600	ATP-dependent Clp protease regulatory subunit ClpC	Non - Mutable
PF3D7_1406700	vacuolar protein sorting-associated protein 29	Non - Mutable
PF3D7_1406800	glideosome associated protein with multiple membrane spans 3	Non - Mutable
PF3D7_1406900	radical SAM protein, putative	Non - Mutable
PF3D7_1407100	rRNA 2'-O-methyltransferase fibrillarin, putative	Non - Mutable
PF3D7_1407500	multifunctional methyltransferase subunit TRM112, putative	Non - Mutable
PF3D7_1408500	conserved Plasmodium protein, unknown function	Non - Mutable
PF3D7_1408600	40S ribosomal protein S8e, putative	Non - Mutable
PF3D7_1408700	conserved protein, unknown function	Mutable
PF3D7_1409100	aldo-keto reductase, putative	Non - Mutable
PF3D7_1409300	DNA damage-inducible protein 1	Non - Mutable
PF3D7_1409400	conserved protein, unknown function	Non - Mutable
PF3D7_1409700	conserved protein, unknown function	Non - Mutable
PF3D7_1409900	cytidine diphosphate-diacylglycerol synthase	Non - Mutable
PF3D7_1410200	CTP synthase	Non - Mutable
PF3D7_1410500	conserved Plasmodium protein, unknown function	Non - Mutable
PF3D7_1411200	rhomboid protease ROM8	Non - Mutable
PF3D7_1411300	DnaJ protein, putative	Non - Mutable
PF3D7_1411400	plastid replication-repair enzyme	Non - Mutable
PF3D7_1411500	conserved Plasmodium protein, unknown function	Non - Mutable
PF3D7_1412100	mini-chromosome maintenance complex-binding protein	Non - Mutable
PF3D7_1412400	conserved Plasmodium protein, unknown function	Mutable
PF3D7_1412600	deoxyhypusine synthase	Non - Mutable
PF3D7_1412700	AAA family ATPase, putative	Non - Mutable
PF3D7_1412800	glycylpeptide N-tetradecanoyltransferase	Non - Mutable
PF3D7_1413500	iron-sulfur cluster assembly protein SufC	Non - Mutable
PF3D7_1413900	DnaJ protein, putative	Non - Mutable
PF3D7_1414900	ATP-dependent protease, putative	Non - Mutable
PF3D7_1416800	lysine--tRNA ligase, putative	Non - Mutable
PF3D7_1417200	CCR4-NOT transcription complex subunit NOT1, putative	Mutable
PF3D7_1417800	DNA replication licensing factor MCM2	Non - Mutable
PF3D7_1418200	conserved Plasmodium protein, unknown function	Non - Mutable
PF3D7_1418900	ATP-dependent RNA helicase DBP4, putative	Mutable
PF3D7_1419200	thioredoxin-like protein, putative	Mutable
PF3D7_1419400	conserved Plasmodium membrane protein, unknown function	Mutable
PF3D7_1420400	glycine--tRNA ligase	Non - Mutable
PF3D7_1421000	DIX domain-containing protein, putative	Non - Mutable
PF3D7_1421400	DNA-directed RNA polymerase III subunit RPC6, putative	Non - Mutable
PF3D7_1422200	conserved Plasmodium protein, unknown function	Non - Mutable
PF3D7_1422400	nucleolar RNA-associated protein, putative	Non - Mutable
PF3D7_1422800	actin-related protein ARP4	Non - Mutable
PF3D7_1423000	nucleolar GTP-binding protein 2, putative	Non - Mutable
PF3D7_1423300	serine/threonine protein phosphatase 7	Non - Mutable
PF3D7_1426100	transcription factor BTF3, putative	Non - Mutable
PF3D7_1426800	conserved Plasmodium protein, unknown function	Non - Mutable
PF3D7_1426900	cytochrome b-c1 complex subunit 6, putative	Non - Mutable
PF3D7_1428800	transcription initiation TFIID-like, putative	not in list
PF3D7_1428900	conserved Plasmodium protein, unknown function	Non - Mutable
PF3D7_1429000	protein archease, putative	Non - Mutable
PF3D7_1429100	ribosomal protein L15, apicoplast, putative	Non - Mutable
PF3D7_1429800	coatomer subunit beta, putative	Non - Mutable
PF3D7_1430400	autophagy protein 5, putative	Non - Mutable
PF3D7_1430900	cytochrome c oxidase subunit 2B, putative	Non - Mutable
PF3D7_1431000	ribosomal protein L17, mitochondrial, putative	Non - Mutable
PF3D7_1431300	large subunit GTPase 1, putative	Mutable
PF3D7_1431400	surface-related antigen SRA	Non - Mutable
PF3D7_1431700	60S ribosomal protein L14, putative	Non - Mutable
PF3D7_1432000	syntaxin, Qa-SNARE family	Non - Mutable
PF3D7_1432100	voltage-dependent anion-selective channel protein	Non - Mutable
PF3D7_1433400	PHD finger protein PHD2, putative	Non - Mutable
PF3D7_1433500	DNA topoisomerase 2	Mutable
PF3D7_1433800	conserved Plasmodium protein, unknown function	Non - Mutable
PF3D7_1434400	CLAMP-linked invasion protein CLIP, putative	Non - Mutable
PF3D7_1434500	dynein-related AAA-type ATPase, putative	Non - Mutable
PF3D7_1434600	methionine aminopeptidase 2	Non - Mutable
PF3D7_1435000	cytochrome c oxidase assembly protein COX15, putative	Non - Mutable
PF3D7_1435400	ER membrane protein complex subunit 4, putative	Non - Mutable
PF3D7_1435600	conserved Plasmodium protein, unknown function	Non - Mutable
PF3D7_1435900	conserved Plasmodium protein, unknown function	Non - Mutable
PF3D7_1436000	glucose-6-phosphate isomerase	Non - Mutable
PF3D7_1436300	translocon component PTEX150	Mutable
PF3D7_1436400	conserved Plasmodium protein, unknown function	Mutable
PF3D7_1436500	GTP-binding protein, putative	Non - Mutable
PF3D7_1437000	N-acetyltransferase, GNAT family	Non - Mutable
PF3D7_1437200	ribonucleoside-diphosphate reductase large subunit, putative	Non - Mutable
PF3D7_1437300	conserved Plasmodium protein, unknown function	Non - Mutable
PF3D7_1437800	trafficking protein particle complex subunit 5, putative	Non - Mutable
PF3D7_1438100	translocation protein SEC62, putative	Non - Mutable
PF3D7_1438500	cleavage and polyadenylation specificity factor subunit 3, putative	Non - Mutable
PF3D7_1438700	DNA primase small subunit	Non - Mutable
PF3D7_1439700	leucine carboxyl methyltransferase, putative	Non - Mutable
PF3D7_1439800	vesicle-associated membrane protein, putative	Non - Mutable
PF3D7_1439900	triosephosphate isomerase	Non - Mutable
PF3D7_1440000	conserved Plasmodium protein, unknown function	Mutable
PF3D7_1440100	cohesin complex subunit RAD21	Non - Mutable
PF3D7_1440200	stromal-processing peptidase, putative	Non - Mutable
PF3D7_1440300	porphobilinogen synthase	Non - Mutable
PF3D7_1440400	zinc finger protein, putative	Non - Mutable
PF3D7_1440700	AP-3 complex subunit mu, putative	Non - Mutable
PF3D7_1441000	cytoplasmic tRNA 2-thiolation protein 2, putative	Mutable
PF3D7_1441200	60S ribosomal protein L1, putative	Non - Mutable
PF3D7_1441400	FACT complex subunit SSRP1, putative	Non - Mutable
PF3D7_1442100	replication factor A protein 3, putative	Non - Mutable
PF3D7_1442900	Sec7 domain-containing protein ARFGEF, putative	Non - Mutable
PF3D7_1443200	heptatricopeptide repeat-containing protein, putative	Non - Mutable
PF3D7_1443300	U6 snRNA-associated Sm-like protein LSm5, putative	Non - Mutable
PF3D7_1443500	poly(A)-specific ribonuclease PARN, putative	Non - Mutable
PF3D7_1443700	dephospho-CoA kinase	Non - Mutable
PF3D7_1443900	heat shock protein 90, putative	Non - Mutable
PF3D7_1444800	fructose-bisphosphate aldolase	Non - Mutable
PF3D7_1445200	ATP-dependent RNA helicase MAK5, putative	Non - Mutable
PF3D7_1445300	ribosomal protein S29, mitochondrial, putative	Non - Mutable
PF3D7_1445400	protein serine/threonine kinase-1	Non - Mutable
PF3D7_1445600	RNA-binding protein, putative	Mutable
PF3D7_1446600	centrin-2	Non - Mutable
PF3D7_1446700	apicomplexan kinetochore protein 4, putative	Non - Mutable
PF3D7_1446800	heme detoxification protein	Non - Mutable
PF3D7_1447000	40S ribosomal protein S5	Non - Mutable
PF3D7_1447200	conserved protein, unknown function	Non - Mutable
PF3D7_1447300	ribosomal protein S14, mitochondrial, putative	Non - Mutable
PF3D7_1448600	SNARE protein, putative	Non - Mutable
PF3D7_1448800	Appr-1-p processing domain protein	Non - Mutable
PF3D7_1449400	crossover junction endonuclease MUS81, putative	Non - Mutable
PF3D7_1449800	conserved protein, unknown function	Non - Mutable
PF3D7_1450300	NADPH--cytochrome P450 reductase, putative	Non - Mutable
PF3D7_1450700	Cwf21 domain-containing protein	Mutable
PF3D7_1450800	conserved protein, unknown function	Mutable
PF3D7_1450900	acetyl-CoA acetyltransferase, putative	Non - Mutable
PF3D7_1451100	elongation factor 2	Non - Mutable
PF3D7_1451500	pre-mRNA-splicing factor CWF18, putative	Mutable
PF3D7_1452500	syntaxin-6, putative	Non - Mutable
PF3D7_1454400	aminopeptidase P	Non - Mutable
PF3D7_1454500	iron-sulfur cluster assembly protein ISCU	Non - Mutable
PF3D7_1454600	ribosomal protein S11, mitochondrial, putative	Non - Mutable
PF3D7_1454700	6-phosphogluconate dehydrogenase, decarboxylating	Non - Mutable
PF3D7_1455300	conserved protein, unknown function	Mutable
PF3D7_1455500	AP-1 complex subunit gamma, putative	Non - Mutable
PF3D7_1455600	ferlin, putative	Non - Mutable
PF3D7_1455900	polyprenol reductase	Non - Mutable
PF3D7_1456700	conserved Plasmodium protein, unknown function	Non - Mutable
PF3D7_1457000	signal peptide peptidase	Non - Mutable
PF3D7_1457200	thioredoxin 1	Non - Mutable
PF3D7_1457600	conserved Plasmodium protein, unknown function	Non - Mutable
PF3D7_1458600	zinc finger protein, putative	Non - Mutable
PF3D7_1459000	ATP-dependent RNA helicase DBP5	Non - Mutable
PF3D7_1459100	GTP-binding protein, putative	Non - Mutable
PF3D7_1461900	valine--tRNA ligase, putative	Non - Mutable
PF3D7_1462700	cytochrome c1, heme protein, mitochondrial, putative	Non - Mutable
PF3D7_1462800	glyceraldehyde-3-phosphate dehydrogenase	Non - Mutable
PF3D7_1462900	AAA ATPase, putative	Non - Mutable
PF3D7_1463200	replication factor C subunit 3, putative	Non - Mutable
PF3D7_1463300	DNA polymerase alpha subunit B, putative	Non - Mutable
PF3D7_1463400	DNA-directed RNA polymerase III subunit RPC4, putative	Non - Mutable
PF3D7_1464000	YL1 nuclear protein, putative	Non - Mutable
PF3D7_1464100	conserved Plasmodium protein, unknown function	Non - Mutable
PF3D7_1464200	zinc finger CCCH domain-containing protein, putative	Non - Mutable
PF3D7_1464600	serine/threonine protein phosphatase UIS2, putative	Mutable
PF3D7_1464700	ATP synthase (C/AC39) subunit, putative	Non - Mutable
PF3D7_1465000	cytochrome c oxidase subunit 6A, putative	Non - Mutable
PF3D7_1465200	mediator of RNA polymerase II transcription subunit 4, putative	Non - Mutable
PF3D7_1465400	conserved protein, unknown function	Non - Mutable
PF3D7_1466300	26S proteasome regulatory subunit RPN2, putative	Non - Mutable
PF3D7_1466900	conserved Plasmodium protein, unknown function	Non - Mutable
PF3D7_1467300	1-deoxy-D-xylulose 5-phosphate reductoisomerase	Non - Mutable
PF3D7_1468100	MORC family protein	Non - Mutable
PF3D7_1468800	splicing factor U2AF large subunit, putative	Non - Mutable
PF3D7_1469000	translation initiation factor IF-1	Non - Mutable
PF3D7_1469500	conserved Plasmodium protein, unknown function	Non - Mutable
PF3D7_1469600	acetyl-CoA carboxylase	Mutable
PF3D7_1469700	mediator of RNA polymerase II transcription subunit 6, putative	Non - Mutable
PF3D7_1470600	RAP protein RAP21	Non - Mutable
PF3D7_1470700	conserved Plasmodium protein, unknown function	Mutable
PF3D7_1470800	conserved Plasmodium protein, unknown function	Non - Mutable
PF3D7_1470900	proteasome subunit beta type-2, putative	Non - Mutable
PF3D7_1471100	exported protein 2	Non - Mutable
PF3D7_1472100	protein transport protein YIP1, putative	Non - Mutable
PF3D7_1473100	GTPase-activating protein, putative	Non - Mutable
PF3D7_1473900	ribosome assembly 1 protein	Mutable
PF3D7_1474200	conserved Plasmodium membrane protein, unknown function	Mutable
PF3D7_1474400	conserved Plasmodium protein, unknown function	Mutable
PF3D7_1474800	proteasome subunit alpha type-1, putative	Non - Mutable
PF3D7_1475100	conserved Plasmodium protein, unknown function	Non - Mutable
PF3D7_1475300	cytochrome c oxidase assembly protein COX11, putative	Non - Mutable

## Sheet: Table S4
Supplementary Table 4. List of genes and their essentiality based on piggybac saturation mutagenesis (Zhang, et al., 2018)
Gene ID	Product Description	Saturation mutagenesis (piggybac)
PF3D7_0102500	erythrocyte binding antigen-181	Mutable
PF3D7_0102900	aspartate--tRNA ligase	Non - Mutable
PF3D7_0104200	StAR-related lipid transfer protein	Non - Mutable
PF3D7_0104600	conserved Plasmodium protein, unknown function	Non - Mutable
PF3D7_0105200	RAP protein RAP1	Mutable
PF3D7_0105500	conserved protein, unknown function	Non - Mutable
PF3D7_0105700	asparagine-rich antigen Pfa35-2	Mutable
PF3D7_0105800	cyclin-dependent kinases regulatory subunit, putative	Non - Mutable
PF3D7_0106100	V-type proton ATPase subunit C, putative	Non - Mutable
PF3D7_0106300	calcium-transporting ATPase	Non - Mutable
PF3D7_0106400	pre-rRNA-processing protein TSR2, putative	Non - Mutable
PF3D7_0106500	conserved Plasmodium protein, unknown function	Non - Mutable
PF3D7_0106700	small ribosomal subunit assembling AARP2 protein	Non - Mutable
PF3D7_0106900	2-C-methyl-D-erythritol 4-phosphate cytidylyltransferase, putative	Non - Mutable
PF3D7_0107000	centrin-1	not in list
PF3D7_0107100	conserved protein, unknown function	Non - Mutable
PF3D7_0107500	Niemann-Pick type C1-related protein	Non - Mutable
PF3D7_0108100	conserved protein, unknown function	Non - Mutable
PF3D7_0109000	photosensitized INA-labeled protein PHIL1	Non - Mutable
PF3D7_0109800	phenylalanine--tRNA ligase alpha subunit	Non - Mutable
PF3D7_0109850	phosphatidate cytidylyltransferase, putative	not in list
PF3D7_0109950	respiratory chain complex 2 associated protein 3	not in list
PF3D7_0110200	FAD-linked sulfhydryl oxidase ERV1, putative	Non - Mutable
PF3D7_0110600	phosphatidylinositol-4-phosphate 5-kinase	Non - Mutable
PF3D7_0110700	chromatin assembly factor 1 subunit C, putative	Non - Mutable
PF3D7_0111300	P-loop containing nucleoside triphosphate hydrolase, putative	Mutable
PF3D7_0202600	nucleic acid-binding protein, putative	not in list
PF3D7_0202700	octaprenyl pyrophosphate synthase	Non - Mutable
PF3D7_0203000	repetitive organellar protein, putative	Mutable
PF3D7_0203200	conserved Plasmodium protein, unknown function	Non - Mutable
PF3D7_0203700	protein MAK16, putative	Non - Mutable
PF3D7_0204200	translocation protein SEC66, putative	Non - Mutable
PF3D7_0204900	2-methoxy-6-polyprenyl-1,4-benzoquinol methylase, mitochondrial, putative	Non - Mutable
PF3D7_0206100	cysteine desulfuration protein SufE	Non - Mutable
PF3D7_0206700	adenylosuccinate lyase	Non - Mutable
PF3D7_0207200	iron-sulfur assembly protein, putative	Non - Mutable
PF3D7_0208200	KRR1 small subunit processome component, putative	Non - Mutable
PF3D7_0208300	conserved Plasmodium protein, unknown function	Non - Mutable
PF3D7_0208500	acyl carrier protein	Non - Mutable
PF3D7_0208600	ribosome-recycling factor	Non - Mutable
PF3D7_0209200	exosome complex component MTR3, putative	Non - Mutable
PF3D7_0209600	transporter, putative	Non - Mutable
PF3D7_0209800	ATP-dependent RNA helicase UAP56	Non - Mutable
PF3D7_0210000	secretory complex protein 61 gamma subunit	Non - Mutable
PF3D7_0211800	asparagine--tRNA ligase	Non - Mutable
PF3D7_0212400	nucleoporin NUP390, putative	Mutable
PF3D7_0212500	nucleoporin NUP434, putative	Non - Mutable
PF3D7_0212600	secreted protein with altered thrombospondin repeat domain	Non - Mutable
PF3D7_0213400	protein kinase 7	Mutable
PF3D7_0214100	protein transport protein SEC31	Non - Mutable
PF3D7_0214200	ribosomal protein L13, mitochondrial	Non - Mutable
PF3D7_0214400	protein LTV1, putative	Non - Mutable
PF3D7_0214600	serine/threonine protein kinase STK2, putative	Mutable
PF3D7_0214800	conserved Plasmodium membrane protein, unknown function	Non - Mutable
PF3D7_0215700	DNA-directed RNA polymerase II subunit RPB2, putative	Non - Mutable
PF3D7_0215800	origin recognition complex subunit 5	Non - Mutable
PF3D7_0216300	conserved Plasmodium protein, unknown function	Non - Mutable
PF3D7_0216400	vacuolar protein sorting-associated protein 45	Non - Mutable
PF3D7_0217400	conserved protein, unknown function	Non - Mutable
PF3D7_0217500	calcium-dependent protein kinase 1	Non - Mutable
PF3D7_0218700	pre-mRNA-processing protein 45, putative	Non - Mutable
PF3D7_0219200	40S ribosomal protein S30	Non - Mutable
PF3D7_0220800	cytoadherence linked asexual protein 2	Mutable
PF3D7_0301900	conserved protein, unknown function	Non - Mutable
PF3D7_0302900	exportin-1, putative	Non - Mutable
PF3D7_0303000	N-ethylmaleimide-sensitive fusion protein	Non - Mutable
PF3D7_0303200	lipin, putative	Non - Mutable
PF3D7_0303300	DNA-directed RNA polymerases I, II, and III subunit RPABC2, putative	Non - Mutable
PF3D7_0303500	spindle pole body protein, putative	Non - Mutable
PF3D7_0304300	conserved Plasmodium protein, unknown function	Mutable
PF3D7_0305000	elongation factor Ts	Non - Mutable
PF3D7_0305100	conserved Plasmodium protein, unknown function	Mutable
PF3D7_0305200	GRIP domain-containing protein, putative	Mutable
PF3D7_0305400	conserved protein, unknown function	Non - Mutable
PF3D7_0305700	ubiquitin-conjugating enzyme MMS2, putative	Non - Mutable
PF3D7_0306000	cytochrome b-c1 complex subunit 8, putative	Non - Mutable
PF3D7_0306500	cytochrome c oxidase subunit 6c, putative	Non - Mutable
PF3D7_0306700	ER membrane protein complex subunit 5, putative	Non - Mutable
PF3D7_0306800	T-complex protein 1 subunit beta	Non - Mutable
PF3D7_0306900	40S ribosomal protein S23, putative	Non - Mutable
PF3D7_0307100	40S ribosomal protein S12, putative	Non - Mutable
PF3D7_0307700	apicomplexan kinetochore protein 10, putative	Non - Mutable
PF3D7_0308100	zinc finger protein, putative	Mutable
PF3D7_0308200	T-complex protein 1 subunit eta	Non - Mutable
PF3D7_0308600	pre-mRNA-processing factor 19, putative	Non - Mutable
PF3D7_0308700	conserved protein, unknown function	Non - Mutable
PF3D7_0308900	splicing factor 3B subunit 1, putative	Non - Mutable
PF3D7_0309200	aurora-related kinase ARK2, putative	Non - Mutable
PF3D7_0309600	60S acidic ribosomal protein P2	Non - Mutable
PF3D7_0309800	YTH domain-containing protein 2	Non - Mutable
PF3D7_0310000	50S ribosomal protein L9, apicoplast, putative	Non - Mutable
PF3D7_0311200	valine--tRNA ligase, putative	Non - Mutable
PF3D7_0311600	dolichyl-diphosphooligosaccharide--protein glycosyltransferase subunit OST1, putative	Non - Mutable
PF3D7_0312000	HTH domain-containing protein, putative	Non - Mutable
PF3D7_0313100	ubiquitin-protein ligase, putative	Non - Mutable
PF3D7_0313700	conserved Plasmodium protein, unknown function	not in list
PF3D7_0315500	ribosomal protein L47, mitochondrial, putative	Non - Mutable
PF3D7_0315800	zinc finger protein, putative	Mutable
PF3D7_0316100	ribosomal protein L27, mitochondrial, putative	Non - Mutable
PF3D7_0316400	CS domain-containing protein, putative	Non - Mutable
PF3D7_0316500	kinetochore protein NUF2, putative	Non - Mutable
PF3D7_0316900	E3 ubiquitin-protein ligase, putative	Mutable
PF3D7_0317000	proteasome subunit alpha type-3, putative	Non - Mutable
PF3D7_0317200	cdc2-related protein kinase 4	Non - Mutable
PF3D7_0317700	CPSF (cleavage and polyadenylation specific factor), subunit A, putative	Non - Mutable
PF3D7_0318200	DNA-directed RNA polymerase II subunit RPB1	Non - Mutable
PF3D7_0319100	E3 ubiquitin-protein ligase RBX1	Non - Mutable
PF3D7_0319500	RNA-binding protein, putative	Non - Mutable
PF3D7_0319700	ABC transporter I family member 1, putative	Mutable
PF3D7_0320100	protein transport protein SEC22	Non - Mutable
PF3D7_0320300	T-complex protein 1 subunit epsilon	Non - Mutable
PF3D7_0320600	conserved protein, unknown function	Mutable
PF3D7_0320700	signal peptidase complex subunit 2	Non - Mutable
PF3D7_0320900	histone H2A.Z	Non - Mutable
PF3D7_0321200	UDP-N-acetylglucosamine--dolichyl-phosphate N-acetylglucosaminephosphotransferase, putative	Non - Mutable
PF3D7_0321900	cyclic amine resistance locus protein	Non - Mutable
PF3D7_0322300	diacylglycerol O-acyltransferase	Non - Mutable
PF3D7_0323100	conserved Plasmodium protein, unknown function	Non - Mutable
PF3D7_0323400	Rh5 interacting protein	Mutable
PF3D7_0403400	zinc finger protein, putative	Mutable
PF3D7_0403500	ubiquitin-specific protease	Non - Mutable
PF3D7_0403700	pre-mRNA-splicing factor CLF1, putative	Mutable
PF3D7_0404000	conserved Plasmodium protein, unknown function	Non - Mutable
PF3D7_0404200	conserved Plasmodium protein, unknown function	Non - Mutable
PF3D7_0405000	ATP-dependent RNA helicase DDX51, putative	Non - Mutable
PF3D7_0405200	protein CERLI2	Non - Mutable
PF3D7_0405400	pre-mRNA-processing-splicing factor 8, putative	Non - Mutable
PF3D7_0406000	conserved protein, unknown function	Non - Mutable
PF3D7_0406100	V-type proton ATPase subunit B	Non - Mutable
PF3D7_0406700	KLRAQ domain-containing protein, putative	Non - Mutable
PF3D7_0406800	ribosomal protein L25, putative	Non - Mutable
PF3D7_0407200	peptidyl-tRNA hydrolase 2, putative	Non - Mutable
PF3D7_0407300	transcription factor, putative	Non - Mutable
PF3D7_0408400	conserved protein, unknown function	Non - Mutable
PF3D7_0408900	tRNA N6-adenosine threonylcarbamoyltransferase	not in list
PF3D7_0409100	U4/U6 small nuclear ribonucleoprotein PRP31, putative	Non - Mutable
PF3D7_0409200	protein SOF1, putative	Non - Mutable
PF3D7_0409400	chaperone protein DnaJ	Mutable
PF3D7_0410400	exosome complex component RRP4	Non - Mutable
PF3D7_0410700	ribosome biogenesis GTPase A, putative	Non - Mutable
PF3D7_0411200	PP-loop family protein, putative	Non - Mutable
PF3D7_0412100	ribosomal protein S12, mitochondrial	Non - Mutable
PF3D7_0412200	conserved Plasmodium protein, unknown function	Non - Mutable
PF3D7_0415200	conserved Plasmodium protein, unknown function	Mutable
PF3D7_0415300	cdc2-related protein kinase 3	Non - Mutable
PF3D7_0415400	coatomer subunit zeta, putative	Non - Mutable
PF3D7_0415900	60S ribosomal protein L15, putative	Non - Mutable
PF3D7_0418300	conserved Plasmodium protein, unknown function	Mutable
PF3D7_0418700	RNA-binding protein NOB1, putative	Non - Mutable
PF3D7_0419400	conserved Plasmodium protein, unknown function	Mutable
PF3D7_0420100	serine/threonine protein kinase RIO2	Non - Mutable
PF3D7_0420300	AP2 domain transcription factor, putative	Non - Mutable
PF3D7_0420600	apicomplexan kinetochore protein 6, putative	Non - Mutable
PF3D7_0422000	steroid dehydrogenase, putative	Non - Mutable
PF3D7_0422300	alpha tubulin 2	Non - Mutable
PF3D7_0422500	pre-mRNA-splicing helicase BRR2, putative	Non - Mutable
PF3D7_0422700	eukaryotic initiation factor 4A-III, putative	Non - Mutable
PF3D7_0502200	protein Mpv17, putative	Non - Mutable
PF3D7_0503100	4-diphosphocytidyl-2-C-methyl-D-erythritol kinase, putative	Non - Mutable
PF3D7_0503200	cell division control protein 6, putative	Non - Mutable
PF3D7_0503300	serine/arginine-rich splicing factor 12	Non - Mutable
PF3D7_0503400	actin-depolymerizing factor 1	Non - Mutable
PF3D7_0503800	60S ribosomal protein L31	Non - Mutable
PF3D7_0503900	conserved Plasmodium protein, unknown function	Mutable
PF3D7_0504000	cation transporting P-ATPase	Non - Mutable
PF3D7_0504200	ATP-dependent RNA helicase DDX27, putative	Non - Mutable
PF3D7_0504400	ATP-dependent helicase, putative	Non - Mutable
PF3D7_0505100	trafficking protein particle complex subunit 8, putative	Non - Mutable
PF3D7_0505400	conserved protein, unknown function	Non - Mutable
PF3D7_0505500	DNA mismatch repair protein MSH6, putative	Non - Mutable
PF3D7_0505600	BCNT domain-containing protein, putative	Non - Mutable
PF3D7_0505800	small ubiquitin-related modifier	Non - Mutable
PF3D7_0507500	subtilisin-like protease 1	Non - Mutable
PF3D7_0507600	protein CAF40, putative	Non - Mutable
PF3D7_0507700	nuclear protein localization protein 4, putative	Non - Mutable
PF3D7_0507800	conserved protein, unknown function	Mutable
PF3D7_0508100	SET domain protein, putative	Non - Mutable
PF3D7_0508500	ND6 protein, putative	Non - Mutable
PF3D7_0508700	pre-mRNA-processing ATP-dependent RNA helicase PRP5, putative	Non - Mutable
PF3D7_0509000	alpha-soluble NSF attachment protein, putative	Non - Mutable
PF3D7_0509400	RNA polymerase I	Non - Mutable
PF3D7_0509800	phosphatidylinositol 4-kinase beta	Non - Mutable
PF3D7_0509900	NSE4 domain-containing protein, putative	Non - Mutable
PF3D7_0510100	KH domain-containing protein, putative	Non - Mutable
PF3D7_0512300	CDK-activating kinase assembly factor MAT1	Non - Mutable
PF3D7_0512800	conserved Plasmodium protein, unknown function	Non - Mutable
PF3D7_0513200	CPSF domain-containing protein, putative	Non - Mutable
PF3D7_0513300	purine nucleoside phosphorylase	Mutable
PF3D7_0513400	GTP-binding protein YihA1	Non - Mutable
PF3D7_0513500	mitochondrial import inner membrane translocase subunit TIM16, putative	Non - Mutable
PF3D7_0513800	ras-related protein Rab-1A	Non - Mutable
PF3D7_0514200	conserved Plasmodium protein, unknown function	Mutable
PF3D7_0514600	ribose-5-phosphate isomerase, putative	Non - Mutable
PF3D7_0514900	conserved Plasmodium protein, unknown function	Non - Mutable
PF3D7_0515000	pre-mRNA-splicing factor CWC2, putative	Mutable
PF3D7_0515300	phosphatidylinositol 3-kinase	Non - Mutable
PF3D7_0515700	glideosome-associated protein 40	Non - Mutable
PF3D7_0516200	40S ribosomal protein S11	Non - Mutable
PF3D7_0517000	60S ribosomal protein L12, putative	Non - Mutable
PF3D7_0517100	conserved protein, unknown function	Non - Mutable
PF3D7_0517400	FACT complex subunit SPT16, putative	Non - Mutable
PF3D7_0517700	eukaryotic translation initiation factor 3 subunit B, putative	Non - Mutable
PF3D7_0517900	zinc finger protein, putative	Non - Mutable
PF3D7_0518100	protein AMR2	Mutable
PF3D7_0518300	proteasome subunit beta type-1, putative	Non - Mutable
PF3D7_0518500	ATP-dependent RNA helicase DDX23, putative	Non - Mutable
PF3D7_0519100	50S ribosomal protein L14, mitochondrial, putative	Non - Mutable
PF3D7_0519200	V-type proton ATPase 16 kDa proteolipid subunit	Non - Mutable
PF3D7_0519400	40S ribosomal protein S24	Non - Mutable
PF3D7_0519800	EELM2 domain-containing protein, putative	Non - Mutable
PF3D7_0520300	U6 snRNA-associated Sm-like protein LSm2, putative	Non - Mutable
PF3D7_0520800	conserved protein, unknown function	Non - Mutable
PF3D7_0522200	transcription initiation factor TFIID subunit 10, putative	Mutable
PF3D7_0522500	50S ribosomal protein L17, apicoplast, putative	Non - Mutable
PF3D7_0522800	pre-mRNA-splicing factor BUD31, putative	Non - Mutable
PF3D7_0523000	multidrug resistance protein 1	Non - Mutable
PF3D7_0523200	heptatricopeptide repeat-containing protein, putative	Non - Mutable
PF3D7_0524700	mitochondrial import receptor subunit TOM22, putative	Non - Mutable
PF3D7_0524900	S-adenosyl-L-methionine-dependent tRNA 4-demethylwyosine synthase, putative	Mutable
PF3D7_0525000	zinc finger protein, putative	Mutable
PF3D7_0525200	structural maintenance of chromosomes protein 6, putative	Non - Mutable
PF3D7_0525800	inner membrane complex protein 1g	Non - Mutable
PF3D7_0526000	RAP protein, putative	Non - Mutable
PF3D7_0526300	WD repeat-containing protein 55, putative	Non - Mutable
PF3D7_0527000	DNA replication licensing factor MCM3, putative	Non - Mutable
PF3D7_0527100	ubiquitin-conjugating enzyme E2 13	Non - Mutable
PF3D7_0527300	methionine aminopeptidase 1a, putative	Mutable
PF3D7_0527900	ATP-dependent RNA helicase DDX41, putative	Non - Mutable
PF3D7_0528100	AP-1/2 complex subunit beta, putative	Non - Mutable
PF3D7_0528400	palmitoyltransferase DHHC7	Non - Mutable
PF3D7_0528800	nuclear GTP-binding protein, putative	Non - Mutable
PF3D7_0529000	T-cell immunomodulatory protein homolog, putative	Non - Mutable
PF3D7_0529100	thioredoxin-like protein, putative	Non - Mutable
PF3D7_0529400	apicomplexan kinetochore protein 5, putative	not in list
PF3D7_0530100	SNARE protein, putative	Non - Mutable
PF3D7_0530200	phosphoenolpyruvate/phosphate translocator	Mutable
PF3D7_0530400	conserved Plasmodium protein, unknown function	Non - Mutable
PF3D7_0531400	G-patch domain-containing protein, putative	Non - Mutable
PF3D7_0602100	ATP-dependent RNA helicase MTR4	Non - Mutable
PF3D7_0602400	elongation factor G	Non - Mutable
PF3D7_0602500	geranylgeranyl transferase type-2 subunit beta, putative	Non - Mutable
PF3D7_0603200	mitochondrial chaperone BCS1, putative	Non - Mutable
PF3D7_0603800	NdP2 protein, putative	Non - Mutable
PF3D7_0604100	AP2 domain transcription factor	Mutable
PF3D7_0605000	50S ribosomal protein L24, putative	Non - Mutable
PF3D7_0605200	acylphosphatase, putative	Non - Mutable
PF3D7_0606000	protein KIC1	Mutable
PF3D7_0606700	coatomer alpha subunit, putative	Non - Mutable
PF3D7_0607000	translation initiation factor IF-2, putative	Non - Mutable
PF3D7_0607500	4-hydroxybenzoate polyprenyltransferase	Non - Mutable
PF3D7_0607800	GTP-binding protein, putative	Mutable
PF3D7_0608100	conserved Plasmodium protein, unknown function	Non - Mutable
PF3D7_0608300	heptatricopeptide repeat-containing protein, putative	Non - Mutable
PF3D7_0608400	respiratory chain complex 4 associated protein 4	Non - Mutable
PF3D7_0609200	citrate synthase-like protein, putative	Non - Mutable
PF3D7_0609300	conserved Plasmodium protein, unknown function	Non - Mutable
PF3D7_0610400	histone H3	Non - Mutable
PF3D7_0610800	transketolase	Non - Mutable
PF3D7_0612000	conserved Plasmodium protein, unknown function	Non - Mutable
PF3D7_0612900	nucleolar GTP-binding protein 1, putative	Non - Mutable
PF3D7_0613000	conserved Plasmodium protein, unknown function	not in list
PF3D7_0613800	AP2 domain transcription factor, putative	Non - Mutable
PF3D7_0615400	ribonuclease, putative	Non - Mutable
PF3D7_0615800	conserved oligomeric Golgi complex subunit 4, putative	Non - Mutable
PF3D7_0616200	kinetochore protein NDC80	Non - Mutable
PF3D7_0616400	conserved Plasmodium protein, unknown function	Non - Mutable
PF3D7_0616900	conserved Plasmodium protein, unknown function	Mutable
PF3D7_0617200	BFR1 domain-containing protein, putative	Mutable
PF3D7_0618100	conserved Plasmodium protein, unknown function	Non - Mutable
PF3D7_0618500	malate dehydrogenase	Non - Mutable
PF3D7_0618900	phosphatidylinositol N-acetylglucosaminyltransferase subunit GPI1	not in list
PF3D7_0619000	FPL domain-containing protein, putative	not in list
PF3D7_0619400	cell division cycle protein 48 homologue, putative	Non - Mutable
PF3D7_0619800	WD repeat-containing protein, putative	Non - Mutable
PF3D7_0619900	splicing factor 3A subunit 2, putative	Mutable
PF3D7_0621900	signal recognition particle subunit SRP68, putative	Non - Mutable
PF3D7_0622600	cytochrome b-c1 complex subunit 9, putative	Non - Mutable
PF3D7_0622800	leucine--tRNA ligase, putative	Non - Mutable
PF3D7_0623200	ferredoxin--NADP reductase	Non - Mutable
PF3D7_0623600	splicing factor-like protein 1, putative	Mutable
PF3D7_0623700	ATP-dependent RNA helicase SUV3, putative	Mutable
PF3D7_0624000	hexokinase	Non - Mutable
PF3D7_0624600	ISWI chromatin-remodeling complex ATPase	Mutable
PF3D7_0624700	N-acetylglucosaminyl-phosphatidylinositol de-N-acetylase, putative	Mutable
PF3D7_0625200	conserved Plasmodium protein, unknown function	Non - Mutable
PF3D7_0625300	mitochondrial DNA polymerase	Non - Mutable
PF3D7_0625600	poly(A) polymerase PAP, putative	Non - Mutable
PF3D7_0626400	CRAL/TRIO domain-containing protein, putative	Non - Mutable
PF3D7_0626800	pyruvate kinase	Non - Mutable
PF3D7_0627400	mitochondrial import inner membrane translocase subunit TIM22, putative	Non - Mutable
PF3D7_0627700	transportin	Non - Mutable
PF3D7_0627800	acetyl-CoA synthetase	Non - Mutable
PF3D7_0628300	choline/ethanolaminephosphotransferase, putative	not in list
PF3D7_0628800	glutamyl-tRNA(Gln) amidotransferase subunit B	Non - Mutable
PF3D7_0628900	RAP protein, putative	Non - Mutable
PF3D7_0629700	SET domain protein, putative	Mutable
PF3D7_0630300	DNA polymerase epsilon catalytic subunit A, putative	Non - Mutable
PF3D7_0630500	ribosome biogenesis protein YTM1, putative	Non - Mutable
PF3D7_0630900	ATP-dependent RNA helicase HAS1	Non - Mutable
PF3D7_0703000	conserved Plasmodium protein, unknown function	Non - Mutable
PF3D7_0703400	conserved Plasmodium protein, unknown function	Mutable
PF3D7_0703900	conserved Plasmodium membrane protein, unknown function	Non - Mutable
PF3D7_0704100	basal complex transmembrane protein 2	Mutable
PF3D7_0704600	HECT-type E3 ubiquitin ligase UT	Mutable
PF3D7_0705000	mRNA cap guanine-N7 methyltransferase, putative	Non - Mutable
PF3D7_0705400	DNA replication licensing factor MCM7	Non - Mutable
PF3D7_0705500	inositol-phosphate phosphatase, putative	Non - Mutable
PF3D7_0705600	RNA helicase, putative	Non - Mutable
PF3D7_0706100	EF hand domain-containing protein, putative	Mutable
PF3D7_0706400	60S ribosomal protein L37	Non - Mutable
PF3D7_0707300	rhoptry-associated membrane antigen	Non - Mutable
PF3D7_0707600	mediator of RNA polymerase II transcription subunit 10, putative	Mutable
PF3D7_0707800	RAP protein, putative	Non - Mutable
PF3D7_0708000	cytoskeleton associated protein, putative	Non - Mutable
PF3D7_0708300	EKC/KEOPS complex subunit BUD32	Mutable
PF3D7_0708700	cytochrome c oxidase subunit 4, putative	Non - Mutable
PF3D7_0708900	protein SCO1, putative	Non - Mutable
PF3D7_0709000	chloroquine resistance transporter	Non - Mutable
PF3D7_0709400	Cg7 protein	Mutable
PF3D7_0709600	ribonucleases P/MRP protein subunit POP1, putative	Non - Mutable
PF3D7_0710800	protein transport protein USE1, putative	Mutable
PF3D7_0710900	50S ribosomal protein L1, mitochondrial, putative	Non - Mutable
PF3D7_0711000	AAA family ATPase, CDC48 subfamily	Non - Mutable
PF3D7_0711200	conserved Plasmodium protein, unknown function	Non - Mutable
PF3D7_0713400	GPCR-like receptor SR25	Non - Mutable
PF3D7_0713600	ribosomal protein S5, mitochondrial, putative	Non - Mutable
PF3D7_0713700	conserved Plasmodium protein, unknown function	Non - Mutable
PF3D7_0713900	conserved Plasmodium protein, unknown function	Mutable
PF3D7_0714000	histone H2B variant	Non - Mutable
PF3D7_0714200	conserved Plasmodium protein, unknown function	Mutable
PF3D7_0714300	palmitoyltransferase DHHC4, putative	Mutable
PF3D7_0714500	transcription elongation factor s-II, putative	Non - Mutable
PF3D7_0715600	GTP-binding translation elongation factor tu family protein, putative	Non - Mutable
PF3D7_0716100	protein SDA1, putative	Non - Mutable
PF3D7_0716200	PDCD2 domain-containing protein, putative	Non - Mutable
PF3D7_0716300	conserved protein, unknown function	Non - Mutable
PF3D7_0716400	transcription initiation factor IIA subunit 1, putative	Non - Mutable
PF3D7_0716700	conserved Plasmodium protein, unknown function	Non - Mutable
PF3D7_0716800	eukaryotic translation initiation factor 3 subunit I, putative	Non - Mutable
PF3D7_0716900	drug/metabolite transporter DMT2	Non - Mutable
PF3D7_0717300	transcription initiation factor IIE subunit alpha, putative	Non - Mutable
PF3D7_0717600	inner membrane complex protein, putative	Non - Mutable
PF3D7_0717700	serine--tRNA ligase, putative	Non - Mutable
PF3D7_0717900	thioredoxin-like protein	Non - Mutable
PF3D7_0718100	exported serine/threonine protein kinase	Mutable
PF3D7_0719700	40S ribosomal protein S10, putative	Non - Mutable
PF3D7_0719800	conserved protein, unknown function	Non - Mutable
PF3D7_0720000	exosome complex component CSL4, putative	Non - Mutable
PF3D7_0721100	conserved protein, unknown function	Non - Mutable
PF3D7_0721200	conserved Plasmodium protein, unknown function	Non - Mutable
PF3D7_0721600	40S ribosomal protein S5, putative	Non - Mutable
PF3D7_0721800	conserved Plasmodium protein, unknown function	Non - Mutable
PF3D7_0722200	rhoptry-associated leucine zipper-like protein 1	Non - Mutable
PF3D7_0722700	respiratory chain complex 3 associated protein 1	Non - Mutable
PF3D7_0723000	tRNAHis guanylyltransferase, putative	Non - Mutable
PF3D7_0723600	proteasome assembly chaperone 4, putative	Non - Mutable
PF3D7_0723700	metallo-hydrolase/oxidoreductase, putative	Non - Mutable
PF3D7_0725300	WD repeat-containing protein, putative	Non - Mutable
PF3D7_0726300	DNA mismatch repair protein PMS1, putative	Non - Mutable
PF3D7_0726500	ubiquitin carboxyl-terminal hydrolase, putative	Non - Mutable
PF3D7_0726600	conserved Plasmodium protein, unknown function	Non - Mutable
PF3D7_0726900	mitochondrial import inner membrane translocase subunit TIM50, putative	Non - Mutable
PF3D7_0727000	vacuolar protein sorting-associated protein 53, putative	Mutable
PF3D7_0727100	conserved protein, unknown function	Non - Mutable
PF3D7_0727200	cysteine desulfurase IscS	Non - Mutable
PF3D7_0727400	proteasome subunit alpha type-5, putative	Non - Mutable
PF3D7_0727500	mTERF domain-containing protein, putative	Non - Mutable
PF3D7_0727700	conserved Plasmodium protein, unknown function	Non - Mutable
PF3D7_0727800	cation transporting ATPase, putative	Non - Mutable
PF3D7_0728100	anaphase-promoting complex subunit 1, putative	Non - Mutable
PF3D7_0728300	conserved protein, unknown function	Non - Mutable
PF3D7_0728800	conserved Plasmodium protein, unknown function	Non - Mutable
PF3D7_0728900	RNA-binding protein, putative	Non - Mutable
PF3D7_0729400	ribosome biogenesis protein BRX1, putative	Non - Mutable
PF3D7_0729500	N6-adenosine-methyltransferase MT-A70	Non - Mutable
PF3D7_0729900	dynein heavy chain, putative	Mutable
PF3D7_0801700	sentrin-specific protease 2, putative	Non - Mutable
PF3D7_0802100	AP2 domain transcription factor AP2-LT	Non - Mutable
PF3D7_0802400	cyclin-like protein, putative	Non - Mutable
PF3D7_0802600	adenylyl cyclase beta	Non - Mutable
PF3D7_0802800	serine/threonine protein phosphatase 2B catalytic subunit A	Non - Mutable
PF3D7_0804400	methionine aminopeptidase 1c, putative	Non - Mutable
PF3D7_0804800	peptidyl-prolyl cis-trans isomerase	Non - Mutable
PF3D7_0804900	GTPase-activating protein, putative	Mutable
PF3D7_0805900	conserved protein, unknown function	Non - Mutable
PF3D7_0806000	AAA family ATPase, putative	Non - Mutable
PF3D7_0806300	ferlin-like protein, putative	Non - Mutable
PF3D7_0806700	conserved Plasmodium membrane protein, unknown function	Mutable
PF3D7_0806900	conserved protein, unknown function	Non - Mutable
PF3D7_0807000	YEATS domain-containing protein, putative	Non - Mutable
PF3D7_0807100	DNA helicase PSH3	Mutable
PF3D7_0807500	proteasome subunit alpha type-6, putative	Non - Mutable
PF3D7_0808100	AP-3 complex subunit delta, putative	Non - Mutable
PF3D7_0808200	plasmepsin X	Mutable
PF3D7_0809600	peptidase family C50, putative	Non - Mutable
PF3D7_0810700	conserved Plasmodium protein, unknown function	Non - Mutable
PF3D7_0810800	hydroxymethyldihydropterin pyrophosphokinase-dihydropteroate synthase	Non - Mutable
PF3D7_0811000	cullin-1	Non - Mutable
PF3D7_0811200	ER membrane protein complex subunit 1, putative	Non - Mutable
PF3D7_0811300	CCR4-associated factor 1	Mutable
PF3D7_0811800	conserved Plasmodium protein, unknown function	Non - Mutable
PF3D7_0812400	karyopherin alpha	Non - Mutable
PF3D7_0813400	conserved protein, unknown function	Non - Mutable
PF3D7_0813700	ABC transporter F family member 1	Non - Mutable
PF3D7_0813900	40S ribosomal protein S16, putative	Non - Mutable
PF3D7_0814100	conserved Plasmodium protein, unknown function	Non - Mutable
PF3D7_0815100	heptatricopeptide repeat and RAP domain-containing protein, putative	Non - Mutable
PF3D7_0815200	importin subunit beta, putative	Non - Mutable
PF3D7_0815800	vacuolar protein sorting-associated protein 9, putative	Non - Mutable
PF3D7_0816000	ribosome assembly protein RRB1, putative	Non - Mutable
PF3D7_0816600	chaperone protein ClpB1	Non - Mutable
PF3D7_0817400	phosphatase, putative	Non - Mutable
PF3D7_0817600	conserved protein, unknown function	Non - Mutable
PF3D7_0817700	rhoptry neck protein 5	Non - Mutable
PF3D7_0818000	U4/U6.U5 small nuclear ribonucleoprotein, putative	Non - Mutable
PF3D7_0818200	14-3-3 protein	Non - Mutable
PF3D7_0818800	U3 small nucleolar ribonucleoprotein protein IMP4, putative	Mutable
PF3D7_0818900	heat shock protein 70	Non - Mutable
PF3D7_0819000	ribonuclease, putative	Non - Mutable
PF3D7_0820000	Snf2-related CBP activator, putative	Mutable
PF3D7_0820100	RNA-binding protein, putative	Non - Mutable
PF3D7_0821300	ATP-dependent RNA helicase DHX36, putative	Non - Mutable
PF3D7_0821700	60S ribosomal protein L22, putative	Non - Mutable
PF3D7_0821800	protein transport protein SEC61 subunit beta, putative	Non - Mutable
PF3D7_0822300	small nuclear ribonucleoprotein G, putative	Non - Mutable
PF3D7_0822600	protein transport protein SEC23	Non - Mutable
PF3D7_0823000	serine/threonine protein kinase VPS15, putative	Non - Mutable
PF3D7_0823300	histone acetyltransferase GCN5	Non - Mutable
PF3D7_0824100	3'-5' exonuclease, putative	Non - Mutable
PF3D7_0824200	conserved Plasmodium protein, unknown function	Non - Mutable
PF3D7_0824600	Fe-S cluster assembly protein DRE2, putative	Non - Mutable
PF3D7_0825000	conserved Plasmodium protein, unknown function	Non - Mutable
PF3D7_0825500	protein KRI1, putative	Non - Mutable
PF3D7_0826000	conserved Plasmodium protein, unknown function	Non - Mutable
PF3D7_0826100	HECT-like E3 ubiquitin ligase, putative	Non - Mutable
PF3D7_0827500	ribosomal protein L21, apicoplast, putative	Non - Mutable
PF3D7_0827600	conserved Plasmodium protein, unknown function	Non - Mutable
PF3D7_0827800	SET domain protein, putative	Non - Mutable
PF3D7_0827900	protein disulfide-isomerase	Non - Mutable
PF3D7_0828100	conserved Plasmodium protein, unknown function	Non - Mutable
PF3D7_0828200	leucine--tRNA ligase, putative	Non - Mutable
PF3D7_0828400	mitochondrial inner membrane protein OXA1, putative	Non - Mutable
PF3D7_0829200	prohibitin 1	Mutable
PF3D7_0829500	conserved Plasmodium protein, unknown function	Mutable
PF3D7_0903200	ras-related protein RAB7	Non - Mutable
PF3D7_0903400	ATP-dependent RNA helicase DDX60, putative	Non - Mutable
PF3D7_0903500	nucleoporin NUP138, putative	Mutable
PF3D7_0903900	60S ribosomal protein L32	Non - Mutable
PF3D7_0904100	AP-4 complex subunit epsilon, putative	Non - Mutable
PF3D7_0905100	nucleoporin NUP221, putative	Non - Mutable
PF3D7_0905200	mitochondrial carrier protein, putative	Non - Mutable
PF3D7_0905400	high molecular weight rhoptry protein 3	Non - Mutable
PF3D7_0905700	autophagy-related protein 3, putative	not in list
PF3D7_0906000	exoribonuclease II	Non - Mutable
PF3D7_0907300	prefoldin-like protein, putative	Non - Mutable
PF3D7_0907800	ribosomal protein L35, apicoplast, putative	Non - Mutable
PF3D7_0907900	peptide deformylase	Non - Mutable
PF3D7_0908200	conserved Plasmodium protein, unknown function	Non - Mutable
PF3D7_0909400	exoribonuclease, putative	Non - Mutable
PF3D7_0909700	FHA domain protein, putative	Mutable
PF3D7_0910100	exportin-7, putative	Non - Mutable
PF3D7_0910200	conserved Plasmodium protein, unknown function	Mutable
PF3D7_0910600	SNARE protein	Non - Mutable
PF3D7_0910800	cytosolic Fe-S cluster assembly factor NBP35, putative	Non - Mutable
PF3D7_0910900	DNA primase large subunit, putative	Non - Mutable
PF3D7_0911000	phosphatidylinositol N-acetylglucosaminyltransferase, putative	Non - Mutable
PF3D7_0911200	spindle and kinetochore-associated protein 1, putative	Non - Mutable
PF3D7_0911900	falstatin	Mutable
PF3D7_0912900	26S proteasome regulatory subunit RPN8, putative	Non - Mutable
PF3D7_0913000	conserved protein, unknown function	Mutable
PF3D7_0913100	heptatricopeptide repeat-containing protein, putative	Non - Mutable
PF3D7_0913700	conserved protein, unknown function	Non - Mutable
PF3D7_0913900	arginine--tRNA ligase, putative	Non - Mutable
PF3D7_0914100	conserved Plasmodium protein, unknown function	Mutable
PF3D7_0914300	met-10+ like protein, putative	Mutable
PF3D7_0915100	SUMO-conjugating enzyme UBC9	Non - Mutable
PF3D7_0915400	ATP-dependent 6-phosphofructokinase	Non - Mutable
PF3D7_0916300	conserved Plasmodium protein, unknown function	Non - Mutable
PF3D7_0916800	conserved Plasmodium protein, unknown function	Non - Mutable
PF3D7_0917000	merozoite organizing protein	Non - Mutable
PF3D7_0917500	conserved protein, unknown function	Non - Mutable
PF3D7_0917600	pre-mRNA-splicing factor ATP-dependent RNA helicase PRP43, putative	Non - Mutable
PF3D7_0917700	GPN-loop GTPase, putative	Non - Mutable
PF3D7_0918000	glideosome-associated protein 50	Non - Mutable
PF3D7_0918200	50S ribosomal protein L3, apicoplast, putative	not in list
PF3D7_0919100	DnaJ protein, putative	Non - Mutable
PF3D7_0920200	CS domain protein, putative	Non - Mutable
PF3D7_0920800	inosine-5'-monophosphate dehydrogenase	Non - Mutable
PF3D7_0920900	U4/U6 snRNA-associated-splicing factor, putative	Non - Mutable
PF3D7_0921300	RAP protein, putative	Mutable
PF3D7_0922400	para-aminobenzoic acid synthetase	Mutable
PF3D7_0922500	phosphoglycerate kinase	Non - Mutable
PF3D7_0922700	pre-mRNA-splicing factor 18, putative	Non - Mutable
PF3D7_0923200	nitric oxide synthase, putative	Non - Mutable
PF3D7_0924500	conserved Plasmodium membrane protein, unknown function	Non - Mutable
PF3D7_0925400	protein phosphatase-beta	Non - Mutable
PF3D7_0925700	histone deacetylase 1	Non - Mutable
PF3D7_0926200	conserved Plasmodium protein, unknown function	Non - Mutable
PF3D7_0927800	cytochrome c oxidase subunit 5B, putative	Non - Mutable
PF3D7_0927900	phosphatidylserine decarboxylase	Non - Mutable
PF3D7_0928000	cytochrome c oxidase subunit 6B, putative	not in list
PF3D7_0928400	conserved protein, unknown function	Non - Mutable
PF3D7_0929900	conserved Plasmodium protein, unknown function	Non - Mutable
PF3D7_0930300	merozoite surface protein 1	Non - Mutable
PF3D7_0933300	conserved Plasmodium protein, unknown function	Non - Mutable
PF3D7_0934000	histidine--tRNA ligase, putative	Mutable
PF3D7_0934100	TFIIH basal transcription factor complex helicase XPD subunit	Non - Mutable
PF3D7_0934400	AP2 domain transcription factor, putative	Non - Mutable
PF3D7_0934500	V-type proton ATPase subunit E, putative	Non - Mutable
PF3D7_0934800	cAMP-dependent protein kinase catalytic subunit	Non - Mutable
PF3D7_0935000	U2 small nuclear ribonucleoprotein B'', putative	Non - Mutable
PF3D7_0935200	vacuolar protein sorting-associated protein 33, putative	Non - Mutable
PF3D7_0935300	phosphatidylinositol N-acetylglucosaminyltransferase subunit P, putative	Non - Mutable
PF3D7_1002500	conserved protein, unknown function	Non - Mutable
PF3D7_1003100	respiratory chain complex 4 associated protein 3	Non - Mutable
PF3D7_1004000	60S ribosomal protein L13, putative	Non - Mutable
PF3D7_1004200	WD repeat-containing protein, putative	Non - Mutable
PF3D7_1004500	apicomplexan kinetochore protein 2, putative	Non - Mutable
PF3D7_1004800	ADP,ATP carrier protein 2	Non - Mutable
PF3D7_1005700	peptidase, putative	Non - Mutable
PF3D7_1005900	conserved protein, unknown function	Non - Mutable
PF3D7_1007900	eukaryotic translation initiation factor 3 subunit D, putative	Non - Mutable
PF3D7_1008000	histone deacetylase 2	Non - Mutable
PF3D7_1008400	26S protease regulatory subunit 4, putative	Non - Mutable
PF3D7_1008700	tubulin beta chain	Non - Mutable
PF3D7_1008900	adenylate kinase	Non - Mutable
PF3D7_1009200	ribonuclease, putative	Non - Mutable
PF3D7_1009800	conserved Plasmodium membrane protein, unknown function	Non - Mutable
PF3D7_1010000	ribosomal protein L43, mitochondrial, putative	Non - Mutable
PF3D7_1010900	conserved Plasmodium protein, unknown function	Non - Mutable
PF3D7_1011100	conserved Plasmodium protein, unknown function	Non - Mutable
PF3D7_1011300	protein ARV1, putative	Non - Mutable
PF3D7_1011400	proteasome subunit beta type-5	Non - Mutable
PF3D7_1011800	PRE-binding protein	Non - Mutable
PF3D7_1011900	heme oxygenase	Non - Mutable
PF3D7_1012100	conserved protein, unknown function	Non - Mutable
PF3D7_1012300	cytochrome b-c1 complex subunit 7, putative	Non - Mutable
PF3D7_1012900	autophagy-related protein 18	Non - Mutable
PF3D7_1013500	phosphoinositide-specific phospholipase C	Non - Mutable
PF3D7_1013600	conserved Plasmodium protein, unknown function	Non - Mutable
PF3D7_1013700	thioredoxin-like protein, putative	Non - Mutable
PF3D7_1014400	MO15-related protein kinase	Non - Mutable
PF3D7_1014500	conserved Plasmodium protein, unknown function	Non - Mutable
PF3D7_1014600	transcriptional coactivator ADA2	Non - Mutable
PF3D7_1014700	prohibitin 2	Non - Mutable
PF3D7_1015600	heat shock protein 60	Non - Mutable
PF3D7_1015700	tubulin binding cofactor c, putative	not in list
PF3D7_1015800	ribonucleoside-diphosphate reductase small chain, putative	Non - Mutable
PF3D7_1015900	enolase	Non - Mutable
PF3D7_1017000	DNA polymerase delta catalytic subunit	Non - Mutable
PF3D7_1017500	myosin essential light chain ELC	Non - Mutable
PF3D7_1017900	26S proteasome regulatory subunit p55, putative	Non - Mutable
PF3D7_1018000	tRNA pseudouridine synthase, putative	Mutable
PF3D7_1018300	peptidase, putative	Non - Mutable
PF3D7_1018500	pre-mRNA-splicing factor RDS3, putative	Non - Mutable
PF3D7_1018600	tRNA wybutosine-synthesizing protein, putative	Mutable
PF3D7_1018900	conserved Plasmodium protein, unknown function	Non - Mutable
PF3D7_1019000	eukaryotic translation initiation factor subunit eIF2A, putative	Non - Mutable
PF3D7_1019400	60S ribosomal protein L30e, putative	Non - Mutable
PF3D7_1019800	tRNA-specific 2-thiouridylase MnmA	Non - Mutable
PF3D7_1019900	autophagy-related protein 8	Non - Mutable
PF3D7_1020900	ADP-ribosylation factor 1	Non - Mutable
PF3D7_1021000	conserved protein, unknown function	Non - Mutable
PF3D7_1021200	conserved Plasmodium protein, unknown function	Non - Mutable
PF3D7_1022800	4-hydroxy-3-methylbut-2-en-1-yl diphosphate synthase (ferredoxin)	Non - Mutable
PF3D7_1022900	cytochrome c oxidase subunit ApiCOX13, putative	Non - Mutable
PF3D7_1023900	chromodomain-helicase-DNA-binding protein 1 homolog, putative	Mutable
PF3D7_1024200	RNA-binding protein, putative	Mutable
PF3D7_1025300	conserved protein, unknown function	Non - Mutable
PF3D7_1025500	dynein, putative	Mutable
PF3D7_1026200	conserved protein, unknown function	Non - Mutable
PF3D7_1026800	40S ribosomal protein S2	Non - Mutable
PF3D7_1027100	U3 small nucleolar ribonucleoprotein protein MPP10, putative	Mutable
PF3D7_1027200	ribosomal protein RSM22	Non - Mutable
PF3D7_1027400	DNA-directed RNA polymerase II subunit RPB7, putative	Non - Mutable
PF3D7_1028200	RING zinc finger protein, putative	Non - Mutable
PF3D7_1028500	partial CSTF domain-containing protein, putative	Mutable
PF3D7_1028800	conserved protein, unknown function	Non - Mutable
PF3D7_1030000	transcription elongation factor SPT4, putative	Non - Mutable
PF3D7_1030200	claudin-like apicomplexan microneme protein, putative	Non - Mutable
PF3D7_1030500	26S proteasome regulatory subunit RPN9, putative	Non - Mutable
PF3D7_1031100	conserved Plasmodium protein, unknown function	Non - Mutable
PF3D7_1032300	conserved protein, unknown function	Non - Mutable
PF3D7_1032900	RNA polymerase II-associated protein 1, putative	Non - Mutable
PF3D7_1033000	heptatricopeptide repeat-containing protein HPR1, putative	Non - Mutable
PF3D7_1033100	S-adenosylmethionine decarboxylase/ornithine decarboxylase	Non - Mutable
PF3D7_1033700	bromodomain protein 1	Non - Mutable
PF3D7_1037100	pyruvate kinase 2	Non - Mutable
PF3D7_1037600	TFIIH basal transcription factor complex helicase XPB subunit, putative	Mutable
PF3D7_1038000	antigen UB05	not in list
PF3D7_1038100	GDP dissociation inhibitor, putative	Non - Mutable
PF3D7_1103100	60S acidic ribosomal protein P1, putative	Non - Mutable
PF3D7_1103400	iron-sulfur cluster assembly protein SufD	Non - Mutable
PF3D7_1103700	casein kinase II beta chain	Non - Mutable
PF3D7_1104000	phenylalanine--tRNA ligase beta subunit	Non - Mutable
PF3D7_1104100	syntaxin, Qa-SNARE family	Non - Mutable
PF3D7_1104200	chromatin remodeling protein	Non - Mutable
PF3D7_1104400	thioredoxin-like mero protein	Non - Mutable
PF3D7_1104800	metabolite/drug transporter, putative	Non - Mutable
PF3D7_1105000	histone H4	Non - Mutable
PF3D7_1105800	conserved Apicomplexan protein, unknown function	Non - Mutable
PF3D7_1106000	RuvB-like helicase 2	Non - Mutable
PF3D7_1106100	ribosomal protein S15, apicoplast, putative	Non - Mutable
PF3D7_1107000	U6 snRNA-associated Sm-like protein LSm4, putative	Non - Mutable
PF3D7_1107800	AP2 domain transcription factor AP2-P	Non - Mutable
PF3D7_1108400	casein kinase 2, alpha subunit	Non - Mutable
PF3D7_1108700	heat shock protein J2	Non - Mutable
PF3D7_1109400	essential nuclear protein 1, putative	Non - Mutable
PF3D7_1109900	60S ribosomal protein L36	Non - Mutable
PF3D7_1110200	pre-mRNA-processing factor 6, putative	Mutable
PF3D7_1110400	RNA-binding protein, putative	Non - Mutable
PF3D7_1110500	vacuolar protein sorting-associated protein 35, putative	Non - Mutable
PF3D7_1110600	ribosomal protein L11, mitochondrial, putative	Non - Mutable
PF3D7_1111100	replication factor C subunit 5, putative	Non - Mutable
PF3D7_1111200	transcription elongation regulator 1-like protein, putative	Mutable
PF3D7_1112100	protein kinase, putative	Mutable
PF3D7_1112200	ubiquinone biosynthesis protein COQ4, putative	Non - Mutable
PF3D7_1112300	conserved Plasmodium protein, unknown function	Non - Mutable
PF3D7_1113300	UDP-galactose transporter, putative	Non - Mutable
PF3D7_1113500	GTP-binding protein, putative	Mutable
PF3D7_1114400	RAP protein, putative	Non - Mutable
PF3D7_1114600	conserved Plasmodium protein, unknown function	Mutable
PF3D7_1114700	cyclin-dependent-like kinase CLK3	Non - Mutable
PF3D7_1114900	filamin domain-containing protein, putative	Non - Mutable
PF3D7_1116000	rhoptry neck protein 4	Non - Mutable
PF3D7_1116400	guanine nucleotide-exchange factor SEC12	Non - Mutable
PF3D7_1116600	dolichyl-diphosphooligosaccharide--protein glycosyltransferase subunit STT3, putative	Mutable
PF3D7_1116700	dipeptidyl aminopeptidase 1	Mutable
PF3D7_1117700	GTP-binding nuclear protein RAN/TC4	Non - Mutable
PF3D7_1117800	DNA mismatch repair protein MLH	Non - Mutable
PF3D7_1118100	AP-1 complex subunit sigma, putative	Non - Mutable
PF3D7_1118500	nucleolar protein 56, putative	Non - Mutable
PF3D7_1118600	histone acetyltransferase MYST	Non - Mutable
PF3D7_1119300	splicing factor U2AF small subunit, putative	Non - Mutable
PF3D7_1119500	AP-4 complex subunit mu, putative	Non - Mutable
PF3D7_1119600	ATP-dependent zinc metalloprotease FTSH, putative	Non - Mutable
PF3D7_1120100	phosphoglycerate mutase, putative	Non - Mutable
PF3D7_1120500	tRNA nucleotidyltransferase, putative	Non - Mutable
PF3D7_1121000	palmitoyltransferase DHHC3	Mutable
PF3D7_1121100	conserved protein, unknown function	Mutable
PF3D7_1121200	conserved protein, unknown function	Non - Mutable
PF3D7_1122700	conserved Plasmodium protein, unknown function	Non - Mutable
PF3D7_1123100	calcium-dependent protein kinase 7	Non - Mutable
PF3D7_1123200	leucine-rich repeat protein	Non - Mutable
PF3D7_1123400	eukaryotic peptide chain release factor GTP-binding subunit, putative	Non - Mutable
PF3D7_1123600	RAP protein, putative	Non - Mutable
PF3D7_1123800	structural maintenance of chromosomes protein 5, putative	Mutable
PF3D7_1124500	pyruvate dehydrogenase E1 component subunit alpha	Non - Mutable
PF3D7_1124700	GrpE protein homolog, mitochondrial, putative	Non - Mutable
PF3D7_1125400	mitochondrial import inner membrane translocase subunit TIM44, putative	Non - Mutable
PF3D7_1125500	small nuclear ribonucleoprotein Sm D1, putative	Non - Mutable
PF3D7_1125800	kelch domain-containing protein, putative	Mutable
PF3D7_1126000	threonine--tRNA ligase	Non - Mutable
PF3D7_1127400	conserved Plasmodium protein, unknown function	Non - Mutable
PF3D7_1128000	conserved Plasmodium protein, unknown function	not in list
PF3D7_1128400	bifunctional farnesyl/geranylgeranyl diphosphate synthase	Non - Mutable
PF3D7_1128700	GPI-anchor transamidase, putative	Non - Mutable
PF3D7_1128900	conserved protein, unknown function	Non - Mutable
PF3D7_1129000	spermidine synthase	Non - Mutable
PF3D7_1129200	26S proteasome regulatory subunit RPN7, putative	Non - Mutable
PF3D7_1129400	RNA cytosine C(5)-methyltransferase, putative	Non - Mutable
PF3D7_1130400	26S protease regulatory subunit 6A, putative	Non - Mutable
PF3D7_1130500	conserved oligomeric Golgi complex subunit 2, putative	Non - Mutable
PF3D7_1130700	structural maintenance of chromosomes protein 1	Non - Mutable
PF3D7_1132900	glycine cleavage system H protein	Non - Mutable
PF3D7_1133100	conserved Plasmodium protein, unknown function	Non - Mutable
PF3D7_1133500	conserved protein, unknown function	Non - Mutable
PF3D7_1133600	conserved Plasmodium protein, unknown function	Non - Mutable
PF3D7_1133800	RNA (uracil-5-)methyltransferase	Non - Mutable
PF3D7_1134400	WPP motif-containing protein, putative	Non - Mutable
PF3D7_1134700	DNA-directed RNA polymerase I subunit RPA2, putative	Non - Mutable
PF3D7_1135300	plasma membrane resident transporter 1	Non - Mutable
PF3D7_1135900	3-oxo-5-alpha-steroid 4-dehydrogenase, putative	Non - Mutable
PF3D7_1136400	signal recognition particle subunit SRP72, putative	Non - Mutable
PF3D7_1136500	casein kinase 1	not in list
PF3D7_1136700	armadillo-interacting protein AIP	not in list
PF3D7_1136800	DnaJ protein, putative	Non - Mutable
PF3D7_1136900	subtilisin-like protease 2	Non - Mutable
PF3D7_1137100	ribosomal protein S9, mitochondrial, putative	Non - Mutable
PF3D7_1137500	ribosomal protein S14, apicoplast, putative	Non - Mutable
PF3D7_1139200	VPS9 domain-containing protein, putative	Non - Mutable
PF3D7_1139300	AP2 domain transcription factor AP2-G5	Mutable
PF3D7_1139700	adrenodoxin reductase, putative	Non - Mutable
PF3D7_1139800	conserved Plasmodium protein, unknown function	Non - Mutable
PF3D7_1141400	phosphatidylinositol N-acetylglucosaminyltransferase subunit H, putative	Non - Mutable
PF3D7_1142100	DnaJ domain-containing protein, putative	Mutable
PF3D7_1142600	60S ribosomal protein L35ae, putative	Non - Mutable
PF3D7_1142700	methyltransferase, putative	Non - Mutable
PF3D7_1144000	40S ribosomal protein S21	Non - Mutable
PF3D7_1144500	SUMO-activating enzyme subunit 1	Non - Mutable
PF3D7_1144900	ras-related protein Rab-6	Non - Mutable
PF3D7_1145200	serine/threonine protein kinase, putative	Mutable
PF3D7_1147400	COX2 transmembrane domain-containing protein, putative	Non - Mutable
PF3D7_1147500	protein farnesyltransferase subunit beta	Non - Mutable
PF3D7_1148000	serine/threonine protein kinase, putative	Non - Mutable
PF3D7_1201800	cytochrome c oxidase assembly protein COX19, putative	Non - Mutable
PF3D7_1202000	ATP-dependent DNA/RNA helicase PSH2	Non - Mutable
PF3D7_1202200	mitochondrial phosphate carrier protein	Non - Mutable
PF3D7_1202700	AATF domain-containing protein, putative	Non - Mutable
PF3D7_1203000	origin recognition complex subunit 1	Mutable
PF3D7_1203600	cytochrome c1 heme lyase, putative	Non - Mutable
PF3D7_1203700	nucleosome assembly protein	Non - Mutable
PF3D7_1203900	ubiquitin-conjugating enzyme E2	Non - Mutable
PF3D7_1204500	snRNA-activating protein complex subunit 1, putative	Non - Mutable
PF3D7_1204600	cytidine deaminase, putative	Non - Mutable
PF3D7_1205600	tetratricopeptide repeat protein, putative	Non - Mutable
PF3D7_1206200	eukaryotic translation initiation factor 3 subunit C, putative	Non - Mutable
PF3D7_1206700	eukaryotic translation initiation factor 5, putative	Non - Mutable
PF3D7_1206800	conserved Plasmodium protein, unknown function	Non - Mutable
PF3D7_1207100	pre-rRNA-processing protein ESF1, putative	Mutable
PF3D7_1207500	RNA-binding protein, putative	Non - Mutable
PF3D7_1208100	conserved Plasmodium protein, unknown function	Non - Mutable
PF3D7_1208300	acyl carrier protein, mitochondrial	Non - Mutable
PF3D7_1208600	mitochondrial import inner membrane translocase subunit TIM10, putative	Non - Mutable
PF3D7_1209300	telomere repeat-binding zinc finger protein	Mutable
PF3D7_1209400	cytosolic iron-sulfur protein assembly protein 1, putative	Non - Mutable
PF3D7_1210400	general transcription factor 3C polypeptide 5, putative	Non - Mutable
PF3D7_1210600	kelch protein, putative	Mutable
PF3D7_1210900	GPI mannosyltransferase 1	Non - Mutable
PF3D7_1211200	conserved Plasmodium protein, unknown function	Non - Mutable
PF3D7_1211500	ribosomal protein S18, mitochondrial	Mutable
PF3D7_1211800	polyubiquitin	Non - Mutable
PF3D7_1212100	peripheral plastid protein 1, putative	Non - Mutable
PF3D7_1212500	glycerol-3-phosphate 1-O-acyltransferase	Non - Mutable
PF3D7_1213800	proline--tRNA ligase	Non - Mutable
PF3D7_1213900	W2 domain-containing protein, putative	Non - Mutable
PF3D7_1214100	GPI ethanolamine phosphate transferase 3, putative	Non - Mutable
PF3D7_1214600	adrenodoxin-type ferredoxin, putative	Non - Mutable
PF3D7_1214900	conserved protein, unknown function	Non - Mutable
PF3D7_1215200	peptidyl-prolyl cis-trans isomerase	Non - Mutable
PF3D7_1215300	10 kDa chaperonin	Non - Mutable
PF3D7_1215400	conserved Plasmodium protein, unknown function	Non - Mutable
PF3D7_1216300	signal recognition particle subunit SRP19	Non - Mutable
PF3D7_1216900	DNA-binding chaperone, putative	Non - Mutable
PF3D7_1217200	multiple RNA-binding domain-containing protein 1, putative	Non - Mutable
PF3D7_1217300	GTP-binding protein EngA	Non - Mutable
PF3D7_1217500	conserved Plasmodium protein, unknown function	Mutable
PF3D7_1217700	conserved Plasmodium protein, unknown function	Non - Mutable
PF3D7_1218000	thrombospondin-related apical membrane protein	Non - Mutable
PF3D7_1218200	symplekin domain-containing protein, putative	Non - Mutable
PF3D7_1218600	arginine--tRNA ligase	Non - Mutable
PF3D7_1219100	clathrin heavy chain, putative	Non - Mutable
PF3D7_1219600	phospholipid-transporting ATPase 2	Non - Mutable
PF3D7_1220100	pre-mRNA-processing factor 17, putative	Non - Mutable
PF3D7_1220400	debranching enzyme-associated ribonuclease, putative	Mutable
PF3D7_1221500	heptatricopeptide repeat-containing protein, putative	Non - Mutable
PF3D7_1221600	protein TSSC1, putative	Non - Mutable
PF3D7_1221800	conserved protein, unknown function	Non - Mutable
PF3D7_1222300	endoplasmin, putative	Non - Mutable
PF3D7_1224300	polyadenylate-binding protein 1, putative	Non - Mutable
PF3D7_1225000	conserved Plasmodium protein, unknown function	Non - Mutable
PF3D7_1225200	DNA-binding protein, putative	Non - Mutable
PF3D7_1225700	VAC14 domain-containing protein, putative	Non - Mutable
PF3D7_1226700	U3 small nucleolar RNA-interacting protein 2, putative	Mutable
PF3D7_1227100	DNA helicase 60	Mutable
PF3D7_1227300	conserved Plasmodium protein, unknown function	Non - Mutable
PF3D7_1227800	elongator complex protein 3, putative	Mutable
PF3D7_1227900	RNA pseudouridylate synthase, putative	Non - Mutable
PF3D7_1228200	conserved Plasmodium protein, unknown function	Non - Mutable
PF3D7_1228300	NIMA related kinase 1	Non - Mutable
PF3D7_1228400	conserved Plasmodium protein, unknown function	Non - Mutable
PF3D7_1228500	RNA pseudouridylate synthase, putative	Non - Mutable
PF3D7_1228600	merozoite surface protein 9	Mutable
PF3D7_1228700	conserved Plasmodium protein, unknown function	Mutable
PF3D7_1228900	conserved protein, unknown function	Non - Mutable
PF3D7_1229000	conserved Plasmodium membrane protein, unknown function	Non - Mutable
PF3D7_1229500	T-complex protein 1 subunit gamma	Non - Mutable
PF3D7_1230000	TBC domain-containing protein, putative	Mutable
PF3D7_1230500	WD repeat-containing protein, putative	Non - Mutable
PF3D7_1230700	protein transport protein SEC13	Non - Mutable
PF3D7_1231100	ras-related protein Rab-2	Non - Mutable
PF3D7_1231400	membrane protein ICM1	Non - Mutable
PF3D7_1231600	pre-mRNA-splicing factor ATP-dependent RNA helicase PRP2, putative	Non - Mutable
PF3D7_1231800	asparagine-rich protein, putative	Mutable
PF3D7_1232100	60 kDa chaperonin	Non - Mutable
PF3D7_1232700	Nd9 protein	Non - Mutable
PF3D7_1232900	nucleotidyltransferase, putative	Non - Mutable
PF3D7_1233100	conserved protein, unknown function	Non - Mutable
PF3D7_1233300	pentatricopeptide repeat domain-containing protein 2, putative	Non - Mutable
PF3D7_1233900	sentrin-specific protease 1	Non - Mutable
PF3D7_1234300	DNA polymerase epsilon subunit B, putative	Non - Mutable
PF3D7_1234800	splicing factor 3B subunit 3, putative	Non - Mutable
PF3D7_1235500	N6-adenosine-methyltransferase, putative	Non - Mutable
PF3D7_1235900	pre-mRNA-splicing factor SYF1, putative	Mutable
PF3D7_1236000	vesicle transport v-SNARE protein VTI1, putative	Non - Mutable
PF3D7_1237000	SUMO-activating enzyme subunit 2	Non - Mutable
PF3D7_1237100	conserved Plasmodium protein, unknown function	Non - Mutable
PF3D7_1238300	pre-mRNA-splicing factor CWC22, putative	Non - Mutable
PF3D7_1239500	DNA gyrase subunit B	Non - Mutable
PF3D7_1239900	vacuolar protein sorting-associated protein 16, putative	Non - Mutable
PF3D7_1240000	3-hydroxyisobutyryl-CoA hydrolase, putative	Non - Mutable
PF3D7_1241600	S-adenosylmethionine mitochondrial carrier protein	Non - Mutable
PF3D7_1241800	ATP-dependent RNA helicase DBP9, putative	Non - Mutable
PF3D7_1242600	protein farnesyltransferase subunit alpha	Non - Mutable
PF3D7_1243000	syntaxin-16, putative	Non - Mutable
PF3D7_1243600	translation initiation factor SUI1, putative	Non - Mutable
PF3D7_1244000	glucose inhibited division protein a homologue, putative	Non - Mutable
PF3D7_1244200	RNA polymerase II transcription factor B subunit 2, putative	Non - Mutable
PF3D7_1245100	kinesin-13, putative	Mutable
PF3D7_1245600	kinesin-15, putative	Mutable
PF3D7_1246200	actin I	Non - Mutable
PF3D7_1246400	myosin A-tail interacting protein	Non - Mutable
PF3D7_1246500	methyltransferase, putative	Non - Mutable
PF3D7_1246600	pre-mRNA-splicing factor CWC26, putative	Non - Mutable
PF3D7_1246800	signal recognition particle receptor subunit beta, putative	Mutable
PF3D7_1247300	GPI mannosyltransferase 2, putative	Non - Mutable
PF3D7_1248200	pre-mRNA-splicing factor RBM22, putative	Non - Mutable
PF3D7_1248700	conserved protein, unknown function	Non - Mutable
PF3D7_1249900	ribosomal RNA small subunit methyltransferase A2, putative	Non - Mutable
PF3D7_1250300	vacuolar protein sorting-associated protein 26, putative	Non - Mutable
PF3D7_1250700	transcription initiation factor IIA subunit 2, putative	Non - Mutable
PF3D7_1302700	ATP-dependent RNA helicase DHR1, putative	Non - Mutable
PF3D7_1302800	40S ribosomal protein S7, putative	Non - Mutable
PF3D7_1302900	conserved protein, unknown function	Non - Mutable
PF3D7_1303600	conserved Plasmodium protein, unknown function	Non - Mutable
PF3D7_1303700	tetratricopeptide repeat protein, putative	Non - Mutable
PF3D7_1304000	condensin complex subunit 2, putative	Non - Mutable
PF3D7_1304100	DNA ligase I	Non - Mutable
PF3D7_1304700	cyclin	Non - Mutable
PF3D7_1304900	DNA-directed RNA polymerase II subunit RPB11, putative	Non - Mutable
PF3D7_1305000	MCL1 domain-containing protein, putative	Non - Mutable
PF3D7_1305200	AP2 domain transcription factor, putative	Mutable
PF3D7_1305400	AAR2 protein, putative	Non - Mutable
PF3D7_1306100	conserved Plasmodium protein, unknown function	Non - Mutable
PF3D7_1306200	conserved protein, unknown function	Non - Mutable
PF3D7_1306400	26S protease regulatory subunit 10B, putative	Non - Mutable
PF3D7_1306600	V-type proton ATPase subunit H, putative	Non - Mutable
PF3D7_1307000	exosome complex component RRP40, putative	Mutable
PF3D7_1307100	U3 small nucleolar RNA-associated protein 6, putative	Non - Mutable
PF3D7_1307200	DnaJ protein, putative	Non - Mutable
PF3D7_1307300	ATP-dependent RNA helicase DBP6, putative	Non - Mutable
PF3D7_1307600	DNA-directed RNA polymerase subunit alpha, putative	Non - Mutable
PF3D7_1308200	carbamoyl phosphate synthetase	Non - Mutable
PF3D7_1308300	40S ribosomal protein S27	Non - Mutable
PF3D7_1308400	conserved Plasmodium protein, unknown function	Non - Mutable
PF3D7_1309300	U4/U6 small nuclear ribonucleoprotein PRP3, putative	Non - Mutable
PF3D7_1309500	H/ACA ribonucleoprotein complex subunit 1, putative	Non - Mutable
PF3D7_1309600	ribosomal RNA methyltransferase, putative	Non - Mutable
PF3D7_1309700	vacuolar protein sorting-associated protein 18, putative	Non - Mutable
PF3D7_1309800	homeobox domain-containing protein, putative	Non - Mutable
PF3D7_1309900	succinate dehydrogenase assembly factor 2, putative	Non - Mutable
PF3D7_1310600	ras-related protein Rab-5B	Mutable
PF3D7_1311000	protein ISD11	Non - Mutable
PF3D7_1311200	transducin beta-like protein TBL1, putative	Non - Mutable
PF3D7_1311400	AP-1 complex subunit mu-1	Non - Mutable
PF3D7_1311500	26S protease regulatory subunit 7, putative	Non - Mutable
PF3D7_1311600	conserved Plasmodium protein, unknown function	Mutable
PF3D7_1311800	M1-family alanyl aminopeptidase	Non - Mutable
PF3D7_1311900	V-type proton ATPase catalytic subunit A	Non - Mutable
PF3D7_1312200	conserved protein, unknown function	Non - Mutable
PF3D7_1312400	translation initiation factor IF-2, putative	Non - Mutable
PF3D7_1312900	eukaryotic translation initation factor 4 gamma	Mutable
PF3D7_1313400	DEAD box helicase, putative	Mutable
PF3D7_1313600	Clu domain-containing protein, putative	Mutable
PF3D7_1314000	conserved protein, unknown function	Non - Mutable
PF3D7_1314100	conserved Plasmodium protein, unknown function	Non - Mutable
PF3D7_1314600	lipoate-protein ligase 1	Non - Mutable
PF3D7_1314900	general transcription factor IIH subunit 2	Non - Mutable
PF3D7_1315000	conserved protein, unknown function	Non - Mutable
PF3D7_1315300	conserved protein, unknown function	Non - Mutable
PF3D7_1316600	choline-phosphate cytidylyltransferase	Mutable
PF3D7_1316800	protein transport protein SEC20, putative	Non - Mutable
PF3D7_1316900	conserved protein, unknown function	Non - Mutable
PF3D7_1317100	DNA replication licensing factor MCM4	Non - Mutable
PF3D7_1317300	RNA-binding protein, putative	Mutable
PF3D7_1317600	conserved Plasmodium protein, unknown function	Non - Mutable
PF3D7_1317700	conserved Plasmodium protein, unknown function	Non - Mutable
PF3D7_1318100	ferredoxin	Non - Mutable
PF3D7_1318800	translocation protein SEC63, putative	Non - Mutable
PF3D7_1319400	conserved protein, unknown function	Non - Mutable
PF3D7_1319500	conserved protein, unknown function	Non - Mutable
PF3D7_1320100	ATP-dependent Clp protease adapter protein ClpS	Non - Mutable
PF3D7_1321400	palmitoyltransferase DHHC8, putative	Non - Mutable
PF3D7_1321500	3',5'-cyclic nucleotide phosphodiesterase beta	not in list
PF3D7_1321700	splicing factor 1	Mutable
PF3D7_1322000	nucleoside-diphosphatase, putative	Non - Mutable
PF3D7_1322300	BRCT domain-containing protein, putative	Non - Mutable
PF3D7_1323100	60S ribosomal protein L6, putative	Non - Mutable
PF3D7_1323200	V-type proton ATPase subunit G, putative	Non - Mutable
PF3D7_1323500	plasmepsin V	Non - Mutable
PF3D7_1323600	conserved protein, unknown function	Non - Mutable
PF3D7_1323700	glideosome associated protein with multiple membrane spans 1	Non - Mutable
PF3D7_1324700	SNARE protein, putative	Non - Mutable
PF3D7_1324800	dihydrofolate synthase/folylpolyglutamate synthase	Non - Mutable
PF3D7_1325900	conserved Plasmodium protein, unknown function	Mutable
PF3D7_1326300	RNA-binding protein, putative	Non - Mutable
PF3D7_1326400	translation initiation factor eIF-2B subunit gamma, putative	Non - Mutable
PF3D7_1326600	conserved Plasmodium protein, unknown function	Mutable
PF3D7_1327200	ribonuclease P protein subunit RPR2, putative	Non - Mutable
PF3D7_1328400	conserved protein, unknown function	Non - Mutable
PF3D7_1329500	conserved protein, unknown function	Non - Mutable
PF3D7_1329900	conserved Plasmodium protein, unknown function	Non - Mutable
PF3D7_1330400	ER lumen protein retaining receptor 1, putative	not in list
PF3D7_1330600	elongation factor Tu, putative	Non - Mutable
PF3D7_1330700	GPI transamidase subunit PIG-U, putative	Non - Mutable
PF3D7_1331300	signal peptidase complex catalytic subunit SEC11	Non - Mutable
PF3D7_1331700	glutamine--tRNA ligase, putative	Non - Mutable
PF3D7_1332000	syntaxin, Qa-SNARE family	Non - Mutable
PF3D7_1332200	conserved protein, unknown function	Mutable
PF3D7_1333200	ubiquitin-activating enzyme	Non - Mutable
PF3D7_1333500	conserved Plasmodium protein, unknown function	Non - Mutable
PF3D7_1333600	U3 small nucleolar RNA-associated protein 4, putative	Non - Mutable
PF3D7_1333700	histone H3-like centromeric protein CSE4	Non - Mutable
PF3D7_1335600	WD repeat-containing protein, putative	Non - Mutable
PF3D7_1336000	conserved Plasmodium protein, unknown function	Non - Mutable
PF3D7_1336600	conserved protein, unknown function	Non - Mutable
PF3D7_1336800	nuclear movement protein, putative	Non - Mutable
PF3D7_1336900	tryptophan--tRNA ligase	Non - Mutable
PF3D7_1337000	mitochondrial intermediate peptidase, putative	Non - Mutable
PF3D7_1337100	protein kinase 6	Non - Mutable
PF3D7_1337300	exoribonuclease, putative	Non - Mutable
PF3D7_1337900	conserved Plasmodium protein, unknown function	Non - Mutable
PF3D7_1338100	26S proteasome regulatory subunit RPN3, putative	Non - Mutable
PF3D7_1338200	60S ribosomal protein L6, putative	Non - Mutable
PF3D7_1338300	elongation factor 1-gamma, putative	Non - Mutable
PF3D7_1338700	conserved protein, unknown function	Non - Mutable
PF3D7_1340100	exosome complex component RRP42, putative	Non - Mutable
PF3D7_1340600	RNA lariat debranching enzyme, putative	Non - Mutable
PF3D7_1340700	ras-related protein Rab-11B	Non - Mutable
PF3D7_1341200	60S ribosomal protein L18, putative	Non - Mutable
PF3D7_1341600	GPI mannosyltransferase 3	Non - Mutable
PF3D7_1342000	40S ribosomal protein S6	Non - Mutable
PF3D7_1342100	aconitate hydratase	Mutable
PF3D7_1342600	myosin A	Non - Mutable
PF3D7_1342700	DNA-directed RNA polymerases I, II, and III subunit RPABC4, putative	not in list
PF3D7_1343100	conserved Plasmodium protein, unknown function	Non - Mutable
PF3D7_1343300	CDT1-like protein, putative	Non - Mutable
PF3D7_1343900	U4/U6 small nuclear ribonucleoprotein PRP4, putative	Non - Mutable
PF3D7_1344200	endoplasmic reticulum chaperone GRP170	Non - Mutable
PF3D7_1344800	aspartate carbamoyltransferase	Non - Mutable
PF3D7_1345200	rhomboid protease ROM6, putative	Non - Mutable
PF3D7_1345400	conserved Plasmodium protein, unknown function	Non - Mutable
PF3D7_1345500	ubiquitin-conjugating enzyme E2	Non - Mutable
PF3D7_1345900	kinetochore protein SPC25, putative	Non - Mutable
PF3D7_1346100	protein transport protein SEC61 subunit alpha	Non - Mutable
PF3D7_1346200	nuclear import protein MOG1, putative	Non - Mutable
PF3D7_1348300	elongation factor Tu, putative	Non - Mutable
PF3D7_1349200	glutamate--tRNA ligase	Non - Mutable
PF3D7_1349500	conserved Plasmodium protein, unknown function	Non - Mutable
PF3D7_1349800	GPN-loop GTPase, putative	Non - Mutable
PF3D7_1349900	conserved Plasmodium protein, unknown function	Non - Mutable
PF3D7_1350500	conserved Plasmodium protein, unknown function	Non - Mutable
PF3D7_1351400	60S ribosomal protein L17, putative	Non - Mutable
PF3D7_1352100	ABC transporter B family member 6, putative	Non - Mutable
PF3D7_1352800	vacuolar fusion protein MON1, putative	Non - Mutable
PF3D7_1353500	RNA polymerase II transcription factor B subunit 4, putative	Non - Mutable
PF3D7_1353600	ER lumen protein retaining receptor	Non - Mutable
PF3D7_1354400	V-type proton ATPase 21 kDa proteolipid subunit, putative	Non - Mutable
PF3D7_1355100	DNA replication licensing factor MCM6	Non - Mutable
PF3D7_1355700	NLI interacting factor-like phosphatase, putative	Non - Mutable
PF3D7_1356400	phosphatase 2A regulatory subunit-related protein, putative	Non - Mutable
PF3D7_1357700	U3 small nucleolar RNA-associated protein 21, putative	Non - Mutable
PF3D7_1357800	T-complex protein 1 subunit delta	Non - Mutable
PF3D7_1358000	patatin-like phospholipase 2	Mutable
PF3D7_1358600	zinc finger protein, putative	Mutable
PF3D7_1358800	40S ribosomal protein S15	Non - Mutable
PF3D7_1359100	riboflavin kinase, putative	Mutable
PF3D7_1359300	exosome complex exonuclease RRP44	Mutable
PF3D7_1360200	ER membrane protein complex subunit 3, putative	Non - Mutable
PF3D7_1360300	conserved Plasmodium protein, unknown function	Non - Mutable
PF3D7_1360400	conserved Plasmodium protein, unknown function	Non - Mutable
PF3D7_1360700	E3 SUMO-protein ligase PIAS, putative	Non - Mutable
PF3D7_1360800	falcilysin	Non - Mutable
PF3D7_1361700	cytochrome c oxidase subunit 2A, putative	Non - Mutable
PF3D7_1361800	glideosome-associated connector	Non - Mutable
PF3D7_1362000	cytochrome c oxidase subunit ApiCOX24, putative	Non - Mutable
PF3D7_1362200	RuvB-like helicase 3	Mutable
PF3D7_1362400	calpain	Non - Mutable
PF3D7_1362500	3'-5' exonuclease, putative	Non - Mutable
PF3D7_1363300	50S ribosomal protein L9, mitochondrial, putative	Non - Mutable
PF3D7_1363700	protein AMR1	Non - Mutable
PF3D7_1364400	conserved Plasmodium protein, unknown function	Non - Mutable
PF3D7_1364800	DNA-directed RNA polymerases I, II, and III subunit RPABC1, putative	Non - Mutable
PF3D7_1365400	adenylyltransferase and sulfurtransferase UBA4, putative	Non - Mutable
PF3D7_1365700	SNARE associated Golgi protein, putative	Mutable
PF3D7_1366200	conserved protein, unknown function	Non - Mutable
PF3D7_1366600	signal recognition particle receptor subunit alpha, putative	Non - Mutable
PF3D7_1366700	conserved Plasmodium protein, unknown function	Non - Mutable
PF3D7_1366900	conserved protein, unknown function	Mutable
PF3D7_1367100	U1 small nuclear ribonucleoprotein 70 kDa homolog, putative	Non - Mutable
PF3D7_1367700	alanine--tRNA ligase	Non - Mutable
PF3D7_1368200	ABC transporter E family member 1, putative	Non - Mutable
PF3D7_1368300	non-structural maintenance of chromosomes element 1, putative	Non - Mutable
PF3D7_1368500	heptatricopeptide repeat-containing protein, putative	Non - Mutable
PF3D7_1369000	glycosylphosphatidylinositol anchor attachment 1 protein, putative	Non - Mutable
PF3D7_1369400	conserved Plasmodium protein, unknown function	Non - Mutable
PF3D7_1369600	conserved Plasmodium protein, unknown function	Mutable
PF3D7_1402200	cytochrome c oxidase subunit ApiCOX19, putative	Non - Mutable
PF3D7_1402400	zinc finger protein, putative	Non - Mutable
PF3D7_1402500	ribosomal protein S27a, putative	Non - Mutable
PF3D7_1402900	conserved Plasmodium protein, unknown function	Non - Mutable
PF3D7_1404000	DNA-directed RNA polymerase II subunit RPB4, putative	Non - Mutable
PF3D7_1404100	cytochrome c, putative	Non - Mutable
PF3D7_1404400	ribosomal protein L16, mitochondrial, putative	Non - Mutable
PF3D7_1405600	ribonucleoside-diphosphate reductase small chain, putative	Non - Mutable
PF3D7_1406400	pentatricopeptide repeat-containing protein 1	Non - Mutable
PF3D7_1406600	ATP-dependent Clp protease regulatory subunit ClpC	Non - Mutable
PF3D7_1406700	vacuolar protein sorting-associated protein 29	Non - Mutable
PF3D7_1406800	glideosome associated protein with multiple membrane spans 3	Non - Mutable
PF3D7_1406900	radical SAM protein, putative	Non - Mutable
PF3D7_1407100	rRNA 2'-O-methyltransferase fibrillarin, putative	Non - Mutable
PF3D7_1407500	multifunctional methyltransferase subunit TRM112, putative	Non - Mutable
PF3D7_1408500	conserved Plasmodium protein, unknown function	Non - Mutable
PF3D7_1408600	40S ribosomal protein S8e, putative	Non - Mutable
PF3D7_1408700	conserved protein, unknown function	Mutable
PF3D7_1409100	aldo-keto reductase, putative	Non - Mutable
PF3D7_1409300	DNA damage-inducible protein 1	Non - Mutable
PF3D7_1409400	conserved protein, unknown function	Non - Mutable
PF3D7_1409700	conserved protein, unknown function	Non - Mutable
PF3D7_1409900	cytidine diphosphate-diacylglycerol synthase	Non - Mutable
PF3D7_1410200	CTP synthase	Non - Mutable
PF3D7_1410500	conserved Plasmodium protein, unknown function	Non - Mutable
PF3D7_1411200	rhomboid protease ROM8	Non - Mutable
PF3D7_1411300	DnaJ protein, putative	Non - Mutable
PF3D7_1411400	plastid replication-repair enzyme	Non - Mutable
PF3D7_1411500	conserved Plasmodium protein, unknown function	Non - Mutable
PF3D7_1412100	mini-chromosome maintenance complex-binding protein	Non - Mutable
PF3D7_1412400	conserved Plasmodium protein, unknown function	Mutable
PF3D7_1412600	deoxyhypusine synthase	Non - Mutable
PF3D7_1412700	AAA family ATPase, putative	Non - Mutable
PF3D7_1412800	glycylpeptide N-tetradecanoyltransferase	Non - Mutable
PF3D7_1413500	iron-sulfur cluster assembly protein SufC	Non - Mutable
PF3D7_1413900	DnaJ protein, putative	Non - Mutable
PF3D7_1414900	ATP-dependent protease, putative	Non - Mutable
PF3D7_1416800	lysine--tRNA ligase, putative	Non - Mutable
PF3D7_1417200	CCR4-NOT transcription complex subunit NOT1, putative	Mutable
PF3D7_1417800	DNA replication licensing factor MCM2	Non - Mutable
PF3D7_1418200	conserved Plasmodium protein, unknown function	Non - Mutable
PF3D7_1418900	ATP-dependent RNA helicase DBP4, putative	Mutable
PF3D7_1419200	thioredoxin-like protein, putative	Mutable
PF3D7_1419400	conserved Plasmodium membrane protein, unknown function	Mutable
PF3D7_1420400	glycine--tRNA ligase	Non - Mutable
PF3D7_1421000	DIX domain-containing protein, putative	Non - Mutable
PF3D7_1421400	DNA-directed RNA polymerase III subunit RPC6, putative	Non - Mutable
PF3D7_1422200	conserved Plasmodium protein, unknown function	Non - Mutable
PF3D7_1422400	nucleolar RNA-associated protein, putative	Non - Mutable
PF3D7_1422800	actin-related protein ARP4	Non - Mutable
PF3D7_1423000	nucleolar GTP-binding protein 2, putative	Non - Mutable
PF3D7_1423300	serine/threonine protein phosphatase 7	Non - Mutable
PF3D7_1426100	transcription factor BTF3, putative	Non - Mutable
PF3D7_1426800	conserved Plasmodium protein, unknown function	Non - Mutable
PF3D7_1426900	cytochrome b-c1 complex subunit 6, putative	Non - Mutable
PF3D7_1428800	transcription initiation TFIID-like, putative	not in list
PF3D7_1428900	conserved Plasmodium protein, unknown function	Non - Mutable
PF3D7_1429000	protein archease, putative	Non - Mutable
PF3D7_1429100	ribosomal protein L15, apicoplast, putative	Non - Mutable
PF3D7_1429800	coatomer subunit beta, putative	Non - Mutable
PF3D7_1430400	autophagy protein 5, putative	Non - Mutable
PF3D7_1430900	cytochrome c oxidase subunit 2B, putative	Non - Mutable
PF3D7_1431000	ribosomal protein L17, mitochondrial, putative	Non - Mutable
PF3D7_1431300	large subunit GTPase 1, putative	Mutable
PF3D7_1431400	surface-related antigen SRA	Non - Mutable
PF3D7_1431700	60S ribosomal protein L14, putative	Non - Mutable
PF3D7_1432000	syntaxin, Qa-SNARE family	Non - Mutable
PF3D7_1432100	voltage-dependent anion-selective channel protein	Non - Mutable
PF3D7_1433400	PHD finger protein PHD2, putative	Non - Mutable
PF3D7_1433500	DNA topoisomerase 2	Mutable
PF3D7_1433800	conserved Plasmodium protein, unknown function	Non - Mutable
PF3D7_1434400	CLAMP-linked invasion protein CLIP, putative	Non - Mutable
PF3D7_1434500	dynein-related AAA-type ATPase, putative	Non - Mutable
PF3D7_1434600	methionine aminopeptidase 2	Non - Mutable
PF3D7_1435000	cytochrome c oxidase assembly protein COX15, putative	Non - Mutable
PF3D7_1435400	ER membrane protein complex subunit 4, putative	Non - Mutable
PF3D7_1435600	conserved Plasmodium protein, unknown function	Non - Mutable
PF3D7_1435900	conserved Plasmodium protein, unknown function	Non - Mutable
PF3D7_1436000	glucose-6-phosphate isomerase	Non - Mutable
PF3D7_1436300	translocon component PTEX150	Mutable
PF3D7_1436400	conserved Plasmodium protein, unknown function	Mutable
PF3D7_1436500	GTP-binding protein, putative	Non - Mutable
PF3D7_1437000	N-acetyltransferase, GNAT family	Non - Mutable
PF3D7_1437200	ribonucleoside-diphosphate reductase large subunit, putative	Non - Mutable
PF3D7_1437300	conserved Plasmodium protein, unknown function	Non - Mutable
PF3D7_1437800	trafficking protein particle complex subunit 5, putative	Non - Mutable
PF3D7_1438100	translocation protein SEC62, putative	Non - Mutable
PF3D7_1438500	cleavage and polyadenylation specificity factor subunit 3, putative	Non - Mutable
PF3D7_1438700	DNA primase small subunit	Non - Mutable
PF3D7_1439700	leucine carboxyl methyltransferase, putative	Non - Mutable
PF3D7_1439800	vesicle-associated membrane protein, putative	Non - Mutable
PF3D7_1439900	triosephosphate isomerase	Non - Mutable
PF3D7_1440000	conserved Plasmodium protein, unknown function	Mutable
PF3D7_1440100	cohesin complex subunit RAD21	Non - Mutable
PF3D7_1440200	stromal-processing peptidase, putative	Non - Mutable
PF3D7_1440300	porphobilinogen synthase	Non - Mutable
PF3D7_1440400	zinc finger protein, putative	Non - Mutable
PF3D7_1440700	AP-3 complex subunit mu, putative	Non - Mutable
PF3D7_1441000	cytoplasmic tRNA 2-thiolation protein 2, putative	Mutable
PF3D7_1441200	60S ribosomal protein L1, putative	Non - Mutable
PF3D7_1441400	FACT complex subunit SSRP1, putative	Non - Mutable
PF3D7_1442100	replication factor A protein 3, putative	Non - Mutable
PF3D7_1442900	Sec7 domain-containing protein ARFGEF, putative	Non - Mutable
PF3D7_1443200	heptatricopeptide repeat-containing protein, putative	Non - Mutable
PF3D7_1443300	U6 snRNA-associated Sm-like protein LSm5, putative	Non - Mutable
PF3D7_1443500	poly(A)-specific ribonuclease PARN, putative	Non - Mutable
PF3D7_1443700	dephospho-CoA kinase	Non - Mutable
PF3D7_1443900	heat shock protein 90, putative	Non - Mutable
PF3D7_1444800	fructose-bisphosphate aldolase	Non - Mutable
PF3D7_1445200	ATP-dependent RNA helicase MAK5, putative	Non - Mutable
PF3D7_1445300	ribosomal protein S29, mitochondrial, putative	Non - Mutable
PF3D7_1445400	protein serine/threonine kinase-1	Non - Mutable
PF3D7_1445600	RNA-binding protein, putative	Mutable
PF3D7_1446600	centrin-2	Non - Mutable
PF3D7_1446700	apicomplexan kinetochore protein 4, putative	Non - Mutable
PF3D7_1446800	heme detoxification protein	Non - Mutable
PF3D7_1447000	40S ribosomal protein S5	Non - Mutable
PF3D7_1447200	conserved protein, unknown function	Non - Mutable
PF3D7_1447300	ribosomal protein S14, mitochondrial, putative	Non - Mutable
PF3D7_1448600	SNARE protein, putative	Non - Mutable
PF3D7_1448800	Appr-1-p processing domain protein	Non - Mutable
PF3D7_1449400	crossover junction endonuclease MUS81, putative	Non - Mutable
PF3D7_1449800	conserved protein, unknown function	Non - Mutable
PF3D7_1450300	NADPH--cytochrome P450 reductase, putative	Non - Mutable
PF3D7_1450700	Cwf21 domain-containing protein	Mutable
PF3D7_1450800	conserved protein, unknown function	Mutable
PF3D7_1450900	acetyl-CoA acetyltransferase, putative	Non - Mutable
PF3D7_1451100	elongation factor 2	Non - Mutable
PF3D7_1451500	pre-mRNA-splicing factor CWF18, putative	Mutable
PF3D7_1452500	syntaxin-6, putative	Non - Mutable
PF3D7_1454400	aminopeptidase P	Non - Mutable
PF3D7_1454500	iron-sulfur cluster assembly protein ISCU	Non - Mutable
PF3D7_1454600	ribosomal protein S11, mitochondrial, putative	Non - Mutable
PF3D7_1454700	6-phosphogluconate dehydrogenase, decarboxylating	Non - Mutable
PF3D7_1455300	conserved protein, unknown function	Mutable
PF3D7_1455500	AP-1 complex subunit gamma, putative	Non - Mutable
PF3D7_1455600	ferlin, putative	Non - Mutable
PF3D7_1455900	polyprenol reductase	Non - Mutable
PF3D7_1456700	conserved Plasmodium protein, unknown function	Non - Mutable
PF3D7_1457000	signal peptide peptidase	Non - Mutable
PF3D7_1457200	thioredoxin 1	Non - Mutable
PF3D7_1457600	conserved Plasmodium protein, unknown function	Non - Mutable
PF3D7_1458600	zinc finger protein, putative	Non - Mutable
PF3D7_1459000	ATP-dependent RNA helicase DBP5	Non - Mutable
PF3D7_1459100	GTP-binding protein, putative	Non - Mutable
PF3D7_1461900	valine--tRNA ligase, putative	Non - Mutable
PF3D7_1462700	cytochrome c1, heme protein, mitochondrial, putative	Non - Mutable
PF3D7_1462800	glyceraldehyde-3-phosphate dehydrogenase	Non - Mutable
PF3D7_1462900	AAA ATPase, putative	Non - Mutable
PF3D7_1463200	replication factor C subunit 3, putative	Non - Mutable
PF3D7_1463300	DNA polymerase alpha subunit B, putative	Non - Mutable
PF3D7_1463400	DNA-directed RNA polymerase III subunit RPC4, putative	Non - Mutable
PF3D7_1464000	YL1 nuclear protein, putative	Non - Mutable
PF3D7_1464100	conserved Plasmodium protein, unknown function	Non - Mutable
PF3D7_1464200	zinc finger CCCH domain-containing protein, putative	Non - Mutable
PF3D7_1464600	serine/threonine protein phosphatase UIS2, putative	Mutable
PF3D7_1464700	ATP synthase (C/AC39) subunit, putative	Non - Mutable
PF3D7_1465000	cytochrome c oxidase subunit 6A, putative	Non - Mutable
PF3D7_1465200	mediator of RNA polymerase II transcription subunit 4, putative	Non - Mutable
PF3D7_1465400	conserved protein, unknown function	Non - Mutable
PF3D7_1466300	26S proteasome regulatory subunit RPN2, putative	Non - Mutable
PF3D7_1466900	conserved Plasmodium protein, unknown function	Non - Mutable
PF3D7_1467300	1-deoxy-D-xylulose 5-phosphate reductoisomerase	Non - Mutable
PF3D7_1468100	MORC family protein	Non - Mutable
PF3D7_1468800	splicing factor U2AF large subunit, putative	Non - Mutable
PF3D7_1469000	translation initiation factor IF-1	Non - Mutable
PF3D7_1469500	conserved Plasmodium protein, unknown function	Non - Mutable
PF3D7_1469600	acetyl-CoA carboxylase	Mutable
PF3D7_1469700	mediator of RNA polymerase II transcription subunit 6, putative	Non - Mutable
PF3D7_1470600	RAP protein RAP21	Non - Mutable
PF3D7_1470700	conserved Plasmodium protein, unknown function	Mutable
PF3D7_1470800	conserved Plasmodium protein, unknown function	Non - Mutable
PF3D7_1470900	proteasome subunit beta type-2, putative	Non - Mutable
PF3D7_1471100	exported protein 2	Non - Mutable
PF3D7_1472100	protein transport protein YIP1, putative	Non - Mutable
PF3D7_1473100	GTPase-activating protein, putative	Non - Mutable
PF3D7_1473900	ribosome assembly 1 protein	Mutable
PF3D7_1474200	conserved Plasmodium membrane protein, unknown function	Mutable
PF3D7_1474400	conserved Plasmodium protein, unknown function	Mutable
PF3D7_1474800	proteasome subunit alpha type-1, putative	Non - Mutable
PF3D7_1475100	conserved Plasmodium protein, unknown function	Non - Mutable
PF3D7_1475300	cytochrome c oxidase assembly protein COX11, putative	Non - Mutable
PF3D7_0104400	#N/A	Mutable
PF3D7_0204700	#N/A	Non - Mutable
PF3D7_0206300	#N/A	Mutable
PF3D7_0209300	#N/A	Non - Mutable
PF3D7_0211400	#N/A	Mutable
PF3D7_0312400	glycogen synthase kinase-3 beta	Non - Mutable
PF3D7_0320500	nicotinamidase, putative	Non - Mutable
PF3D7_0322000	peptidyl-prolyl cis-trans isomerase	Non - Mutable
PF3D7_0406400	cytosolic glyoxalase II	Mutable
PF3D7_0417200	bifunctional dihydrofolate reductase-thymidylate synthase	Non - Mutable
PF3D7_0508200	ceramide synthase CERS1, putative	Mutable
PF3D7_0510500	topoisomerase I	Non - Mutable
PF3D7_0511200	stearoyl-CoA desaturase	Mutable
PF3D7_0512700	orotate phosphoribosyltransferase	Non - Mutable
PF3D7_0520900	adenosylhomocysteinase	Non - Mutable
PF3D7_0603300	dihydroorotate dehydrogenase	Non - Mutable
PF3D7_0604700	glyoxalase I-like protein GILP	Non - Mutable
PF3D7_0615100	enoyl-acyl carrier reductase	Non - Mutable
PF3D7_0621200	pyridoxine biosynthesis protein PDX1	Mutable
PF3D7_0623000	chorismate synthase	Non - Mutable
PF3D7_0625000	sphingomyelin synthase 1, putative	not in list
PF3D7_0625100	sphingomyelin synthase 2, putative	Mutable
PF3D7_0626300	3-oxoacyl-acyl-carrier protein synthase I/II	Mutable
PF3D7_0720400	apoptosis-inducing factor, putative	Mutable
PF3D7_0724300	ubiquinone biosynthesis O-methyltransferase, putative	Non - Mutable
PF3D7_0802000	glutamate dehydrogenase, putative	Mutable
PF3D7_0814900	superoxide dismutase [Fe]	Non - Mutable
PF3D7_0915000	type II NADH:ubiquinone oxidoreductase	Mutable
PF3D7_0916600	methyltransferase, putative	Mutable
PF3D7_0918900	gamma-glutamylcysteine synthetase	Non - Mutable
PF3D7_0922900	3-oxoacyl-[acyl-carrier-protein] reductase	Mutable
PF3D7_0923800	thioredoxin reductase	not in list
PF3D7_0926700	glutamine-dependent NAD(+) synthetase, putative	Mutable
PF3D7_1012400	hypoxanthine-guanine phosphoribosyltransferase	Non - Mutable
PF3D7_1012600	GMP synthase [glutamine-hydrolyzing]	Non - Mutable
PF3D7_1015300	methionine aminopeptidase 1b, putative	Mutable
PF3D7_1023200	orotidine 5'-phosphate decarboxylase	Mutable
PF3D7_1026900	biotin--protein ligase 1	Mutable
PF3D7_1029600	adenosine deaminase	Non - Mutable
PF3D7_1034400	flavoprotein subunit of succinate dehydrogenase	Non - Mutable
PF3D7_1113700	glyoxalase I	Non - Mutable
PF3D7_1114800	glycerol-3-phosphate dehydrogenase, putative	Non - Mutable
PF3D7_1115700	cysteine proteinase falcipain 2a	Non - Mutable
PF3D7_1118200	heat shock protein 90, putative	Non - Mutable
PF3D7_1127100	deoxyuridine 5'-triphosphate nucleotidohydrolase	Non - Mutable
PF3D7_1140000	carbonic anhydrase	Non - Mutable
PF3D7_1205700	targeted glyoxalase II	Mutable
PF3D7_1211900	non-SERCA-type Ca2+ -transporting P-ATPase	Non - Mutable
PF3D7_1212800	succinate dehydrogenase [ubiquinone] iron-sulfur subunit, mitochondrial	Mutable
PF3D7_1235600	serine hydroxymethyltransferase	Non - Mutable
PF3D7_1236800	protein-S-isoprenylcysteine O-methyltransferase	Mutable
PF3D7_1238600	sphingomyelin phosphodiesterase	Mutable
PF3D7_1246100	delta-aminolevulinic acid synthetase	Non - Mutable
PF3D7_1246900	RAC-beta serine/threonine protein kinase	Mutable
PF3D7_1247800	dipeptidyl aminopeptidase 2	Non - Mutable
PF3D7_1302600	deoxyhypusine hydroxylase	Non - Mutable
PF3D7_1318200	glycerol-3-phosphate 1-O-acyltransferase	Mutable
PF3D7_1323000	beta-hydroxyacyl-ACP dehydratase	Non - Mutable
PF3D7_1324900	L-lactate dehydrogenase	Non - Mutable
PF3D7_1327600	nicotinamide/nicotinic acid mononucleotide adenylyltransferase	Mutable
PF3D7_1343000	phosphoethanolamine N-methyltransferase	Non - Mutable
PF3D7_1345700	isocitrate dehydrogenase [NADP], mitochondrial	Non - Mutable
PF3D7_1347200	nucleoside transporter 1	Non - Mutable
PF3D7_1351600	glycerol kinase	Mutable
PF3D7_1354500	adenylosuccinate synthetase	Non - Mutable
PF3D7_1356900	protein kinase 5	Mutable
PF3D7_1364900	ferrochelatase	Mutable
PF3D7_1367500	NADH-cytochrome b5 reductase, putative	Non - Mutable
PF3D7_1401800	choline kinase	Non - Mutable
PF3D7_1403700	translocation associated membrane protein, putative	Mutable
PF3D7_1407800	plasmepsin IV	Mutable
PF3D7_1407900	plasmepsin I	Non - Mutable
PF3D7_1408000	plasmepsin II	Non - Mutable
PF3D7_1414400	serine/threonine protein phosphatase PP1	Non - Mutable
PF3D7_1415700	serine palmitoyltransferase, putative	Non - Mutable
PF3D7_1419300	glutathione S-transferase	Non - Mutable
PF3D7_1419800	glutathione reductase	not in list
PF3D7_1420600	pantothenate kinase 1	Non - Mutable
PF3D7_1425400	DEAD/DEAH box helicase, putative	Mutable
PF3D7_1439400	cytochrome b-c1 complex subunit Rieske, putative	Non - Mutable
PF3D7_1444300	1-acyl-sn-glycerol-3-phosphate acyltransferase, putative	Non - Mutable
PF3D7_1446200	M17 leucyl aminopeptidase	Non - Mutable
PF3D7_1453800	glucose-6-phosphate dehydrogenase-6-phosphogluconolactonase	Non - Mutable
PF3D7_1472200	histone deacetylase, putative	Non - Mutable
PF3D7_1472900	dihydroorotase, putative	Mutable
PF3D7_1476700	lysophospholipase LPL1	Mutable
PF3D7_1476800	lysophospholipase LPL3	Non - Mutable
PFC10_API0015	DNA-directed RNA polymerase subunit beta, putative	not in list

## Sheet: Table S6
Supplementary table 6. List of all genes in the iFT342 model with their corresponding product description, and gene essentiality based on GSM model prediction, as well as experimental validation from literature and PlasmoGEM (Schwach, et al., 2015)
Gene ID	Product Description	Gene essentiality
		GSMM-predicted	Literature search	PlasmoGEM	combined literature search and PlasmoGEM	Saturation mutagenesis (piggybac)
PF3D7_0102400	lysophospholipase, putative, pseudogene	Non lethal	not in list	not in list	not in list	Non - Mutable
PF3D7_0104400	4-hydroxy-3-methylbut-2-enyl diphosphate reductase	Non lethal	Essential	not in list	Essential	Mutable
PF3D7_0106900	2-C-methyl-D-erythritol 4-phosphate cytidylyltransferase, putative	Non lethal	Essential	Essential	Essential	Non - Mutable
PF3D7_0110600	phosphatidylinositol-4-phosphate 5-kinase	Non lethal	not in list	Essential	Essential	Non - Mutable
PF3D7_0110900	adenylate kinase-like protein 1	Non lethal	not in list	not in list	not in list	Non - Mutable
PF3D7_0111500	UMP-CMP kinase, putative	Lethal	not in list	not in list	not in list	Non - Mutable
PF3D7_0204500	aspartate transaminase	Lethal	not in list	not in list	not in list	Mutable
PF3D7_0204700	hexose transporter	Growth limiting	Essential	not in list	Essential	Non - Mutable
PF3D7_0204900	2-methoxy-6-polyprenyl-1,4-benzoquinol methylase, mitochondrial, putative	Non lethal	not in list	Essential	Essential	Non - Mutable
PF3D7_0206300	pentafunctional AROM polypeptide, putative, pseudogene	Non lethal	Essential	not in list	Essential	Mutable
PF3D7_0206700	adenylosuccinate lyase	Lethal	not in list	Essential	Essential	Non - Mutable
PF3D7_0209100	patatin-like phospholipase 1	Non lethal	not in list	not in list	not in list	Mutable
PF3D7_0209300	2C-methyl-D-erythritol 2,4-cyclodiphosphate synthase	Non lethal	Essential	not in list	Essential	Non - Mutable
PF3D7_0209600	transporter, putative	Non lethal	not in list	Essential	Essential	Non - Mutable
PF3D7_0210300	monocarboxylate transporter, putative	Non lethal	not in list	not in list	not in list	Non - Mutable
PF3D7_0211400	beta-ketoacyl-ACP synthase III	Non lethal	Essential	not in list	Essential	Mutable
PF3D7_0215000	acyl-CoA synthetase	Non lethal	not in list	not in list	not in list	Mutable
PF3D7_0215300	acyl-CoA synthetase	Non lethal	not in list	not in list	not in list	Mutable
PF3D7_0218600	patatin-like phospholipase 4	Non lethal	not in list	not in list	not in list	Mutable
PF3D7_0219100	saccharopine dehydrogenase, putative	Non lethal	not in list	not in list	not in list	Mutable
PF3D7_0301000	acyl-CoA synthetase	Non lethal	not in list	not in list	not in list	Non - Mutable
PF3D7_0303700	lipoamide acyltransferase component of branched-chain alpha-keto acid dehydrogenase complex	Non lethal	not in list	not in list	not in list	Mutable
PF3D7_0305800	P-loop containing nucleoside triphosphate hydrolase, putative	Non lethal	not in list	not in list	not in list	Mutable
PF3D7_0306400	FAD-dependent glycerol-3-phosphate dehydrogenase, putative	Non lethal	not in list	not in list	not in list	Mutable
PF3D7_0309500	asparagine synthetase [glutamine-hydrolyzing], putative	Non lethal	not in list	not in list	not in list	Mutable
PF3D7_0310300	phosphoglycerate mutase, putative	Non lethal	not in list	not in list	not in list	Mutable
PF3D7_0311300	phosphatidylinositol 3- and 4-kinase, putative	Non lethal	not in list	not in list	not in list	Non - Mutable
PF3D7_0316300	inorganic pyrophosphatase, putative, inorganic pyrophosphatase	Non lethal	not in list	not in list	not in list	not in list
PF3D7_0316600	formate-nitrite transporter	Non lethal	not in list	not in list	not in list	Non - Mutable
PF3D7_0318800	triosephosphate isomerase, putative	Non lethal	not in list	not in list	not in list	Mutable
PF3D7_0319000	P4-type ATPase ATP7, putative	Non lethal	not in list	not in list	not in list	Mutable
PF3D7_0320500	nicotinamidase, putative	Non lethal	Essential	not in list	Essential	Non - Mutable
PF3D7_0322300	diacylglycerol O-acyltransferase	Non lethal	not in list	Essential	Essential	Non - Mutable
PF3D7_0401900	acyl-CoA synthetase	Non lethal	not in list	not in list	not in list	Mutable
PF3D7_0405700	amino acid decarboxylase AAD, putative	Non lethal	not in list	not in list	not in list	Mutable
PF3D7_0406400	cytosolic glyoxalase II	Non lethal	Essential	not in list	Essential	Mutable
PF3D7_0407100	methyltransferase, putative	Non lethal	not in list	not in list	not in list	Non - Mutable
PF3D7_0409500	3-ketodihydrosphingosine reductase, putative	Non lethal	not in list	not in list	not in list	Non - Mutable
PF3D7_0412300	phosphopantothenoylcysteine synthetase, putative	Non lethal	not in list	not in list	not in list	Mutable
PF3D7_0413500	phosphoglucomutase-2	Non lethal	not in list	not in list	not in list	Non - Mutable
PF3D7_0413700	lysine decarboxylase-like protein, putative	Non lethal	not in list	not in list	not in list	Mutable
PF3D7_0415600	GTP:AMP phosphotransferase	Non lethal	not in list	not in list	not in list	Mutable
PF3D7_0417200	bifunctional dihydrofolate reductase-thymidylate synthase	Growth limiting	Essential	not in list	Essential	Non - Mutable
PF3D7_0419900	phosphatidylinositol 4-kinase, putative	Non lethal	not in list	not in list	not in list	Non - Mutable
PF3D7_0420200	holo-[acyl-carrier-protein] synthase, putative	Non lethal	not in list	not in list	not in list	Non - Mutable
PF3D7_0503100	4-diphosphocytidyl-2-C-methyl-D-erythritol kinase, putative	Non lethal	not in list	Essential	Essential	Non - Mutable
PF3D7_0504600	2-oxoisovalerate dehydrogenase subunit beta, mitochondrial, putative	Non lethal	not in list	not in list	not in list	Non - Mutable
PF3D7_0507200	subtilisin-like protease 3	Lethal	not in list	not in list	not in list	Mutable
PF3D7_0507500	subtilisin-like protease 1	Lethal	not in list	Essential	Essential	Non - Mutable
PF3D7_0508200	ceramide synthase CERS1, putative	Non lethal	Essential	not in list	Essential	Mutable
PF3D7_0508300	triose phosphate transporter	Non lethal	not in list	not in list	not in list	Non - Mutable
PF3D7_0509800	phosphatidylinositol 4-kinase beta	Non lethal	Essential	Essential	Essential	Non - Mutable
PF3D7_0511200	stearoyl-CoA desaturase	Growth limiting	Essential	not in list	Essential	Mutable
PF3D7_0511800	inositol-3-phosphate synthase	Non lethal	not in list	not in list	not in list	Mutable
PF3D7_0512200	glutathione synthetase	Non lethal	not in list	not in list	not in list	Non - Mutable
PF3D7_0512700	orotate phosphoribosyltransferase	Growth limiting	Essential	not in list	Essential	Non - Mutable
PF3D7_0513300	purine nucleoside phosphorylase	Non lethal	Essential	Essential	Essential	Mutable
PF3D7_0514600	ribose-5-phosphate isomerase, putative	Lethal	not in list	Essential	Essential	Non - Mutable
PF3D7_0515500	gametogenesis essential protein 1, putative	Non lethal	not in list	not in list	not in list	Mutable
PF3D7_0517500	UTP--glucose-1-phosphate uridylyltransferase, putative	Non lethal	not in list	not in list	not in list	Mutable
PF3D7_0520500	phosphomethylpyrimidine kinase, putative	Non lethal	not in list	not in list	not in list	Mutable
PF3D7_0520900	adenosylhomocysteinase	Non lethal	Essential	not in list	Essential	Non - Mutable
PF3D7_0522300	18S rRNA (guanine-N(7))-methyltransferase, putative	Non lethal	not in list	not in list	not in list	Non - Mutable
PF3D7_0525100	acyl-CoA synthetase	Non lethal	not in list	not in list	not in list	Non - Mutable
PF3D7_0527300	methionine aminopeptidase 1a, putative	Growth limiting	Essential	Essential	Essential	Mutable
PF3D7_0530200	phosphoenolpyruvate/phosphate translocator	Lethal	not in list	Essential	Essential	Mutable
PF3D7_0603300	dihydroorotate dehydrogenase	Growth limiting	Essential	not in list	Essential	Non - Mutable
PF3D7_0604700	glyoxalase I-like protein GILP	Non lethal	Essential	not in list	Essential	Non - Mutable
PF3D7_0605600	nucleoside diphosphate kinase, putative	Non lethal	not in list	not in list	not in list	Mutable
PF3D7_0607300	uroporphyrinogen III decarboxylase	Non lethal	not in list	not in list	not in list	Mutable
PF3D7_0607500	4-hydroxybenzoate polyprenyltransferase	Non lethal	not in list	Essential	Essential	Non - Mutable
PF3D7_0608800	ornithine aminotransferase	Non lethal	not in list	not in list	not in list	Mutable
PF3D7_0609200	citrate synthase-like protein, putative	Lethal	not in list	Essential	Essential	Non - Mutable
PF3D7_0609400	mitochondrial cardiolipin synthase, putative	Non lethal	not in list	not in list	not in list	Non - Mutable
PF3D7_0610800	transketolase	Non lethal	not in list	Essential	Essential	Non - Mutable
PF3D7_0611100	succinate dehydrogenase subunit 3, putative	Non lethal	not in list	not in list	not in list	Non - Mutable
PF3D7_0614000	thiamine-phosphate synthase, putative	Non lethal	not in list	not in list	not in list	Mutable
PF3D7_0615100	enoyl-acyl carrier reductase	Growth limiting	Essential	not in list	Essential	Non - Mutable
PF3D7_0616000	pyridoxal kinase	Lethal	not in list	not in list	not in list	Non - Mutable
PF3D7_0616800	malate:quinone oxidoreductase	Non lethal	not in list	not in list	not in list	Mutable
PF3D7_0618500	malate dehydrogenase	Non lethal	not in list	Essential	Essential	Non - Mutable
PF3D7_0619500	acyl-CoA synthetase	Non lethal	not in list	not in list	not in list	Mutable
PF3D7_0621200	pyridoxine biosynthesis protein PDX1	Non lethal	Essential	not in list	Essential	Mutable
PF3D7_0623000	chorismate synthase	Non lethal	Essential	not in list	Essential	Non - Mutable
PF3D7_0623500	superoxide dismutase [Fe]	Non lethal	not in list	not in list	not in list	Non - Mutable
PF3D7_0624000	hexokinase	Growth limiting	Essential	Essential	Essential	Non - Mutable
PF3D7_0625000	sphingomyelin synthase 1, putative	Non lethal	Essential	not in list	Essential	not in list
PF3D7_0625100	sphingomyelin synthase 2, putative	Non lethal	Essential	not in list	Essential	Mutable
PF3D7_0626300	3-oxoacyl-acyl-carrier protein synthase I/II	Growth limiting	Essential	not in list	Essential	Mutable
PF3D7_0627500	protein DJ-1	Non lethal	not in list	not in list	not in list	Non - Mutable
PF3D7_0627800	acetyl-CoA synthetase	Non lethal	not in list	Essential	Essential	Non - Mutable
PF3D7_0628300	choline/ethanolaminephosphotransferase, putative	Non lethal	not in list	Essential	Essential	not in list
PF3D7_0629100	nicotinate phosphoribosyltransferase, putative	Non lethal	not in list	not in list	not in list	Mutable
PF3D7_0629300	phospholipase, putative	Non lethal	not in list	not in list	not in list	Non - Mutable
PF3D7_0629500	amino acid transporter AAT1	Non lethal	not in list	not in list	not in list	Non - Mutable
PF3D7_0630700	bifunctional methylenetetrahydrofolate dehydrogenase/cyclohydrolase, putative	Non lethal	not in list	not in list	not in list	Mutable
PF3D7_0702200	lysophospholipase LPL20	Non lethal	not in list	not in list	not in list	Mutable
PF3D7_0704700	phosphopantetheine adenylyltransferase, putative	Non lethal	not in list	not in list	not in list	Mutable
PF3D7_0705500	inositol-phosphate phosphatase, putative	Non lethal	not in list	Essential	Essential	Non - Mutable
PF3D7_0709700	prodrug activation and resistance esterase	Non lethal	not in list	not in list	not in list	Mutable
PF3D7_0715000	4-nitrophenylphosphatase	Non lethal	not in list	not in list	not in list	Mutable
PF3D7_0724300	ubiquinone biosynthesis O-methyltransferase, putative	Non lethal	Essential	not in list	Essential	Non - Mutable
PF3D7_0731600	acyl-CoA synthetase	Non lethal	not in list	not in list	not in list	Mutable
PF3D7_0801800	mannose-6-phosphate isomerase, putative	Lethal	not in list	not in list	not in list	Mutable
PF3D7_0802000	glutamate dehydrogenase, putative	Non lethal	Essential	not in list	Essential	Mutable
PF3D7_0802500	inositol 5-phosphatase, putative	Non lethal	not in list	not in list	not in list	Mutable
PF3D7_0802600	adenylyl cyclase beta	Non lethal	not in list	Essential	Essential	Non - Mutable
PF3D7_0804400	methionine aminopeptidase 1c, putative	Growth limiting	Essential	Essential	Essential	Non - Mutable
PF3D7_0805600	phosphatidic acid phosphatase 2	Non lethal	not in list	not in list	not in list	Mutable
PF3D7_0810800	hydroxymethyldihydropterin pyrophosphokinase-dihydropteroate synthase	Non lethal	Essential	Essential	Essential	Non - Mutable
PF3D7_0813800	GDP-mannose 4,6-dehydratase	Lethal	not in list	not in list	not in list	Non - Mutable
PF3D7_0814400	phospholipase PLA1, putative	Non lethal	not in list	not in list	not in list	Non - Mutable
PF3D7_0814500	conserved protein, unknown function	Non lethal	not in list	not in list	not in list	Non - Mutable
PF3D7_0814900	superoxide dismutase [Fe]	Non lethal	Essential	not in list	Essential	Non - Mutable
PF3D7_0815300	FAD-dependent monooxygenase, putative	Non lethal	not in list	not in list	not in list	Non - Mutable
PF3D7_0815900	dihydrolipoyl dehydrogenase, apicoplast	Lethal	not in list	not in list	not in list	Mutable
PF3D7_0816100	phosphopantothenoylcysteine decarboxylase, putative	Non lethal	not in list	not in list	not in list	Non - Mutable
PF3D7_0816900	adenylate kinase 2	Non lethal	not in list	not in list	not in list	Non - Mutable
PF3D7_0820200	phosphatidylglycerophosphate synthase	Non lethal	not in list	not in list	not in list	Non - Mutable
PF3D7_0820700	2-oxoglutarate dehydrogenase E1 component	Lethal	not in list	not in list	not in list	Mutable
PF3D7_0823900	dicarboxylate/tricarboxylate carrier	Lethal	not in list	not in list	not in list	Non - Mutable
PF3D7_0906500	arginase	Non lethal	not in list	not in list	not in list	Mutable
PF3D7_0913300	conserved protein, unknown function	Non lethal	not in list	not in list	not in list	Non - Mutable
PF3D7_0915000	type II NADH:ubiquinone oxidoreductase	Non lethal	Essential	not in list	Essential	Mutable
PF3D7_0915400	ATP-dependent 6-phosphofructokinase	Non lethal	not in list	Essential	Essential	Non - Mutable
PF3D7_0915800	glycolipid transfer protein, putative	Non lethal	not in list	not in list	not in list	Non - Mutable
PF3D7_0916600	methyltransferase, putative	Non lethal	Essential	not in list	Essential	Mutable
PF3D7_0918900	gamma-glutamylcysteine synthetase	Growth limiting	Essential	not in list	Essential	Non - Mutable
PF3D7_0920000	elongation of fatty acids protein, putative	Non lethal	not in list	not in list	not in list	Mutable
PF3D7_0920800	inosine-5'-monophosphate dehydrogenase	Growth limiting	Essential	Essential	Essential	Non - Mutable
PF3D7_0922200	S-adenosylmethionine synthetase	Non lethal	not in list	not in list	not in list	Non - Mutable
PF3D7_0922400	para-aminobenzoic acid synthetase	Non lethal	Essential	Essential	Essential	Mutable
PF3D7_0922500	phosphoglycerate kinase	Non lethal	not in list	Essential	Essential	Non - Mutable
PF3D7_0922600	glutamine synthetase	Lethal	not in list	not in list	not in list	Mutable
PF3D7_0922900	3-oxoacyl-[acyl-carrier-protein] reductase	Growth limiting	Essential	not in list	Essential	Mutable
PF3D7_0923200	nitric oxide synthase, putative	Non lethal	not in list	Essential	Essential	Non - Mutable
PF3D7_0923800	thioredoxin reductase	Growth limiting	Essential	not in list	Essential	not in list
PF3D7_0924000	patatin-like phospholipase 3	Non lethal	not in list	not in list	not in list	Mutable
PF3D7_0924300	thiamine pyrophosphokinase	Non lethal	not in list	not in list	not in list	Non - Mutable
PF3D7_0926400	monocarboxylate transporter, putative	Non lethal	not in list	not in list	not in list	Mutable
PF3D7_0926700	glutamine-dependent NAD(+) synthetase, putative	Non lethal	Essential	not in list	Essential	Mutable
PF3D7_0927300	fumarate hydratase	Lethal	not in list	not in list	not in list	Non - Mutable
PF3D7_0927900	phosphatidylserine decarboxylase	Non lethal	not in list	Essential	Essential	Non - Mutable
PF3D7_0928900	guanylate kinase	Lethal	not in list	not in list	not in list	Non - Mutable
PF3D7_0930500	diacylglycerol kinase, putative	Non lethal	not in list	not in list	not in list	Mutable
PF3D7_0931900	adenylate kinase-like protein 2	Non lethal	not in list	not in list	not in list	Non - Mutable
PF3D7_0932300	M18 aspartyl aminopeptidase	Lethal	not in list	not in list	not in list	Mutable
PF3D7_0936700	lysophospholipase, putative	Non lethal	not in list	not in list	not in list	Non - Mutable
PF3D7_0937200	lysophospholipase, putative	Non lethal	not in list	not in list	not in list	Mutable
PF3D7_1001400	exported lipase 1	Non lethal	not in list	not in list	not in list	Mutable
PF3D7_1001600	exported lipase 2	Non lethal	not in list	not in list	not in list	Non - Mutable
PF3D7_1004800	ADP,ATP carrier protein 2	Non lethal	not in list	Essential	Essential	Non - Mutable
PF3D7_1008900	adenylate kinase	Non lethal	Essential	Essential	Essential	Non - Mutable
PF3D7_1010400	MORN repeat protein, putative	Non lethal	not in list	not in list	not in list	Mutable
PF3D7_1011900	heme oxygenase	Non lethal	not in list	Essential	Essential	Non - Mutable
PF3D7_1012400	hypoxanthine-guanine phosphoribosyltransferase	Growth limiting	Essential	not in list	Essential	Non - Mutable
PF3D7_1012500	phosphoglucomutase, putative	Non lethal	not in list	not in list	not in list	Mutable
PF3D7_1012600	GMP synthase [glutamine-hydrolyzing]	Growth limiting	Essential	not in list	Essential	Non - Mutable
PF3D7_1013500	phosphoinositide-specific phospholipase C	Non lethal	not in list	Essential	Essential	Non - Mutable
PF3D7_1014000	GDP-L-fucose synthase	Lethal	not in list	not in list	not in list	Non - Mutable
PF3D7_1015000	FAD synthetase, putative	Non lethal	not in list	not in list	not in list	Mutable
PF3D7_1015300	methionine aminopeptidase 1b, putative	Growth limiting	Essential	not in list	Essential	Mutable
PF3D7_1015800	ribonucleoside-diphosphate reductase small chain, putative	Lethal	not in list	Essential	Essential	Non - Mutable
PF3D7_1015900	enolase	Lethal	not in list	Essential	Essential	Non - Mutable
PF3D7_1017400	phosphomannomutase	Lethal	not in list	not in list	not in list	Non - Mutable
PF3D7_1020400	rRNA (cytosine-C(5))-methyltransferase, putative	Non lethal	not in list	not in list	not in list	Mutable
PF3D7_1020800	dihydrolipoamide acyltransferase component E2	Lethal	not in list	not in list	not in list	Non - Mutable
PF3D7_1021600	deoxyribose-phosphate aldolase, putative	Non lethal	not in list	not in list	not in list	Mutable
PF3D7_1022500	citrate synthase, mitochondrial, putative	Non lethal	not in list	not in list	not in list	Mutable
PF3D7_1022800	4-hydroxy-3-methylbut-2-en-1-yl diphosphate synthase (ferredoxin)	Non lethal	not in list	Essential	Essential	Non - Mutable
PF3D7_1023200	orotidine 5'-phosphate decarboxylase	Growth limiting	Essential	not in list	Essential	Mutable
PF3D7_1026900	biotin--protein ligase 1	Growth limiting	Essential	not in list	Essential	Mutable
PF3D7_1028100	protoporphyrinogen oxidase	Non lethal	not in list	not in list	not in list	Mutable
PF3D7_1029600	adenosine deaminase	Non lethal	Essential	not in list	Essential	Non - Mutable
PF3D7_1031200	MORN repeat-containing protein 1	Non lethal	not in list	not in list	not in list	Non - Mutable
PF3D7_1033100	S-adenosylmethionine decarboxylase/ornithine decarboxylase	Non lethal	Essential	Essential	Essential	Non - Mutable
PF3D7_1034400	flavoprotein subunit of succinate dehydrogenase	Non lethal	Essential	not in list	Essential	Non - Mutable
PF3D7_1037100	pyruvate kinase 2	Lethal	not in list	Essential	Essential	Non - Mutable
PF3D7_1037300	ADP,ATP carrier protein 1	Non lethal	not in list	not in list	not in list	Non - Mutable
PF3D7_1038900	esterase, putative	Non lethal	not in list	not in list	not in list	Non - Mutable
PF3D7_1102400	phosphopantothenate--cysteine ligase, putative	Non lethal	not in list	not in list	not in list	Mutable
PF3D7_1104800	metabolite/drug transporter, putative	Non lethal	not in list	Essential	Essential	Non - Mutable
PF3D7_1108500	succinate--CoA ligase [ADP-forming] subunit alpha, putative	Lethal	not in list	not in list	not in list	Mutable
PF3D7_1113700	glyoxalase I	Non lethal	Essential	not in list	Essential	Non - Mutable
PF3D7_1114800	glycerol-3-phosphate dehydrogenase, putative	Non lethal	Essential	not in list	Essential	Non - Mutable
PF3D7_1115300	cysteine proteinase falcipain 2b	Lethal	not in list	not in list	not in list	Mutable
PF3D7_1115400	cysteine proteinase falcipain 3	Lethal	not in list	not in list	not in list	Mutable
PF3D7_1115700	cysteine proteinase falcipain 2a	Growth limiting	Essential	not in list	Essential	Non - Mutable
PF3D7_1116200	pyridoxine biosynthesis protein PDX2	Non lethal	not in list	not in list	not in list	not in list
PF3D7_1116700	dipeptidyl aminopeptidase 1	Growth limiting	Essential	Essential	Essential	Mutable
PF3D7_1120100	phosphoglycerate mutase, putative	Non lethal	not in list	Essential	Essential	Non - Mutable
PF3D7_1124500	pyruvate dehydrogenase E1 component subunit alpha	Lethal	not in list	Essential	Essential	Non - Mutable
PF3D7_1124600	ethanolamine kinase	Non lethal	not in list	not in list	not in list	Non - Mutable
PF3D7_1126600	steryl ester hydrolase, putative	Non lethal	not in list	not in list	not in list	Mutable
PF3D7_1127100	deoxyuridine 5'-triphosphate nucleotidohydrolase	Non lethal	Essential	not in list	Essential	Non - Mutable
PF3D7_1128300	ATP-dependent 6-phosphofructokinase	Non lethal	not in list	not in list	not in list	Mutable
PF3D7_1128400	bifunctional farnesyl/geranylgeranyl diphosphate synthase	Non lethal	not in list	Essential	Essential	Non - Mutable
PF3D7_1129000	spermidine synthase	Non lethal	Essential	Essential	Essential	Non - Mutable
PF3D7_1129600	phosphatidylinositol-4-phosphate 5-kinase, putative	Non lethal	not in list	not in list	not in list	Mutable
PF3D7_1132500	amino acid transporter, putative	Non lethal	not in list	not in list	not in list	Mutable
PF3D7_1136900	subtilisin-like protease 2	Lethal	not in list	Essential	Essential	Non - Mutable
PF3D7_1138400	guanylyl cyclase alpha	Non lethal	not in list	not in list	not in list	Mutable
PF3D7_1140000	carbonic anhydrase	Non lethal	Essential	not in list	Essential	Non - Mutable
PF3D7_1141600	dolichol-phosphate mannosyltransferase	Non lethal	not in list	not in list	not in list	Non - Mutable
PF3D7_1142400	coproporphyrinogen-III oxidase	Non lethal	not in list	not in list	not in list	Non - Mutable
PF3D7_1143900	ATP-dependent (S)-NAD(P)H-hydrate dehydratase, putative	Non lethal	not in list	not in list	not in list	Mutable
PF3D7_1200700	acyl-CoA synthetase	Non lethal	not in list	not in list	not in list	Mutable
PF3D7_1202200	mitochondrial phosphate carrier protein	Lethal	not in list	Essential	Essential	Non - Mutable
PF3D7_1205700	targeted glyoxalase II	Non lethal	Essential	not in list	Essential	Mutable
PF3D7_1206100	IMP-specific 5'-nucleotidase 1	Non lethal	not in list	not in list	not in list	Mutable
PF3D7_1208400	amino acid transporter, putative	Non lethal	not in list	not in list	not in list	Mutable
PF3D7_1209500	cGMP-specific 3',5'-cyclic phosphodiesterase alpha	Non lethal	not in list	not in list	not in list	not in list
PF3D7_1209600	porphobilinogen deaminase	Non lethal	not in list	not in list	not in list	Non - Mutable
PF3D7_1212000	glutathione peroxidase-like thioredoxin peroxidase	Lethal	not in list	not in list	not in list	Non - Mutable
PF3D7_1212500	glycerol-3-phosphate 1-O-acyltransferase	Non lethal	Essential	Essential	Essential	Non - Mutable
PF3D7_1212800	succinate dehydrogenase [ubiquinone] iron-sulfur subunit, mitochondrial	Growth limiting	Essential	not in list	Essential	Mutable
PF3D7_1213900	W2 domain-containing protein, putative	Non lethal	not in list	Essential	Essential	Non - Mutable
PF3D7_1216200	glycerol-3-phosphate dehydrogenase [NAD(+)], putative	Non lethal	not in list	not in list	not in list	Non - Mutable
PF3D7_1219600	phospholipid-transporting ATPase 2	Non lethal	not in list	Essential	Essential	Non - Mutable
PF3D7_1219900	ribulose-phosphate 3-epimerase, putative	Non lethal	not in list	not in list	not in list	Non - Mutable
PF3D7_1223400	phospholipid-transporting ATPase, putative	Non lethal	not in list	not in list	not in list	Non - Mutable
PF3D7_1224600	cytochrome c heme lyase, putative	Non lethal	not in list	not in list	not in list	Non - Mutable
PF3D7_1229400	macrophage migration inhibitory factor	Non lethal	not in list	not in list	not in list	Non - Mutable
PF3D7_1231400	membrane protein ICM1	Non lethal	not in list	Essential	Essential	Non - Mutable
PF3D7_1232200	dihydrolipoyl dehydrogenase, mitochondrial	Non lethal	not in list	not in list	not in list	Non - Mutable
PF3D7_1233700	homocysteine S-methyltransferase, putative	Non lethal	not in list	not in list	not in list	Non - Mutable
PF3D7_1235600	serine hydroxymethyltransferase	Lethal	Essential	not in list	Essential	Non - Mutable
PF3D7_1236700	S-adenosyl-methyltransferase, putative	Non lethal	not in list	not in list	not in list	Non - Mutable
PF3D7_1238600	sphingomyelin phosphodiesterase	Non lethal	Essential	not in list	Essential	Mutable
PF3D7_1238800	acyl-CoA synthetase	Non lethal	not in list	not in list	not in list	Non - Mutable
PF3D7_1239000	HD superfamily phosphohydrolase protein, putative	Non lethal	not in list	not in list	not in list	Mutable
PF3D7_1239600	hydroxyethylthiazole kinase	Non lethal	not in list	not in list	not in list	Mutable
PF3D7_1241600	S-adenosylmethionine mitochondrial carrier protein	Non lethal	not in list	Essential	Essential	Non - Mutable
PF3D7_1246100	delta-aminolevulinic acid synthetase	Non lethal	Essential	not in list	Essential	Non - Mutable
PF3D7_1247800	dipeptidyl aminopeptidase 2	Growth limiting	Essential	not in list	Essential	Non - Mutable
PF3D7_1251300	thymidylate kinase	Lethal	not in list	not in list	not in list	Non - Mutable
PF3D7_1252600	esterase, putative	Non lethal	not in list	not in list	not in list	Non - Mutable
PF3D7_1253400	acyl-CoA synthetase	Non lethal	not in list	not in list	not in list	Mutable
PF3D7_1308200	carbamoyl phosphate synthetase	Growth limiting	Essential	Essential	Essential	Non - Mutable
PF3D7_1308500	conserved Plasmodium protein, unknown function	Non lethal	not in list	not in list	not in list	Mutable
PF3D7_1311800	M1-family alanyl aminopeptidase	Growth limiting	Essential	Essential	Essential	Non - Mutable
PF3D7_1312000	malonyl CoA-acyl carrier protein transacylase	Non lethal	not in list	not in list	not in list	Non - Mutable
PF3D7_1312600	2-oxoisovalerate dehydrogenase subunit alpha, mitochondrial, putative	Non lethal	not in list	not in list	not in list	Non - Mutable
PF3D7_1315600	CDP-diacylglycerol--inositol 3-phosphatidyltransferase	Non lethal	not in list	not in list	not in list	Non - Mutable
PF3D7_1316600	choline-phosphate cytidylyltransferase	Non lethal	Essential	Essential	Essential	Mutable
PF3D7_1318200	glycerol-3-phosphate 1-O-acyltransferase	Non lethal	Essential	not in list	Essential	Mutable
PF3D7_1320800	dihydrolipoyllysine-residue succinyltransferase component of 2-oxoglutarate dehydrogenase complex	Lethal	not in list	not in list	not in list	Mutable
PF3D7_1321500	3',5'-cyclic nucleotide phosphodiesterase beta	Non lethal	not in list	Essential	Essential	not in list
PF3D7_1321600	cGMP-specific 3',5'-cyclic phosphodiesterase gamma, putative	Non lethal	not in list	not in list	not in list	Mutable
PF3D7_1323000	beta-hydroxyacyl-ACP dehydratase	Growth limiting	Essential	not in list	Essential	Non - Mutable
PF3D7_1324800	dihydrofolate synthase/folylpolyglutamate synthase	Non lethal	not in list	Essential	Essential	Non - Mutable
PF3D7_1324900	L-lactate dehydrogenase	Non lethal	Essential	not in list	Essential	Non - Mutable
PF3D7_1325100	phosphoribosylpyrophosphate synthetase	Non lethal	not in list	not in list	not in list	Non - Mutable
PF3D7_1325200	lactate dehydrogenase, putative	Non lethal	not in list	not in list	not in list	Mutable
PF3D7_1327600	nicotinamide/nicotinic acid mononucleotide adenylyltransferase	Non lethal	Essential	not in list	Essential	Mutable
PF3D7_1327800	ribose-phosphate pyrophosphokinase, putative	Non lethal	not in list	not in list	not in list	Mutable
PF3D7_1329400	AMP deaminase	Non lethal	not in list	not in list	not in list	Mutable
PF3D7_1337200	1-deoxy-D-xylulose 5-phosphate synthase	Non lethal	not in list	not in list	not in list	Non - Mutable
PF3D7_1342100	aconitate hydratase	Non lethal	Essential	Essential	Essential	Mutable
PF3D7_1342800	phosphoenolpyruvate carboxykinase	Non lethal	not in list	not in list	not in list	Non - Mutable
PF3D7_1343000	phosphoethanolamine N-methyltransferase	Non lethal	Essential	not in list	Essential	Non - Mutable
PF3D7_1344000	aminomethyltransferase, putative	Non lethal	not in list	not in list	not in list	Non - Mutable
PF3D7_1344800	aspartate carbamoyltransferase	Lethal	not in list	Essential	Essential	Non - Mutable
PF3D7_1345700	isocitrate dehydrogenase [NADP], mitochondrial	Non lethal	Essential	not in list	Essential	Non - Mutable
PF3D7_1347200	nucleoside transporter 1	Growth limiting	Essential	not in list	Essential	Non - Mutable
PF3D7_1347700	ethanolamine-phosphate cytidylyltransferase	Non lethal	not in list	not in list	not in list	Non - Mutable
PF3D7_1351600	glycerol kinase	Non lethal	Essential	not in list	Essential	Mutable
PF3D7_1354200	phosphoinositide phosphatase SAC1	Non lethal	not in list	not in list	not in list	Mutable
PF3D7_1354500	adenylosuccinate synthetase	Growth limiting	Essential	not in list	Essential	Non - Mutable
PF3D7_1357900	pyrroline-5-carboxylate reductase, putative	Non lethal	not in list	not in list	not in list	Non - Mutable
PF3D7_1358000	patatin-like phospholipase 2	Non lethal	not in list	Essential	Essential	Mutable
PF3D7_1359100	riboflavin kinase, putative	Non lethal	not in list	Essential	Essential	Mutable
PF3D7_1360500	guanylyl cyclase beta	Non lethal	not in list	not in list	not in list	Mutable
PF3D7_1360800	falcilysin	Growth limiting	Essential	Essential	Essential	Non - Mutable
PF3D7_1364600	aldehyde reductase, putative	Non lethal	not in list	not in list	not in list	Non - Mutable
PF3D7_1364900	ferrochelatase	Non lethal	Essential	not in list	Essential	Mutable
PF3D7_1366500	nucleoside diphosphate kinase	Non lethal	not in list	not in list	not in list	Non - Mutable
PF3D7_1366800	phosphatidylserine synthase	Non lethal	not in list	not in list	not in list	Non - Mutable
PF3D7_1367500	NADH-cytochrome b5 reductase, putative	Non lethal	Essential	not in list	Essential	Non - Mutable
PF3D7_1368700	mitochondrial carrier protein, putative	Lethal	not in list	not in list	not in list	Non - Mutable
PF3D7_1372400	acyl-CoA synthetase	Non lethal	not in list	not in list	not in list	Mutable
PF3D7_1401300	epoxide hydrolase 2	Lethal	not in list	not in list	not in list	Mutable
PF3D7_1401500	esterase, putative	Non lethal	not in list	not in list	not in list	Non - Mutable
PF3D7_1401800	choline kinase	Non lethal	Essential	not in list	Essential	Non - Mutable
PF3D7_1403700	translocation associated membrane protein, putative	Non lethal	Essential	not in list	Essential	Mutable
PF3D7_1403900	serine/threonine protein phosphatase CPPED1, putative	Non lethal	not in list	not in list	not in list	Non - Mutable
PF3D7_1404600	adenylyl cyclase alpha	Non lethal	not in list	not in list	not in list	not in list
PF3D7_1405600	ribonucleoside-diphosphate reductase small chain, putative	Growth limiting	Essential	Essential	Essential	Non - Mutable
PF3D7_1406300	glycerophosphodiester phosphodiesterase	Non lethal	not in list	not in list	not in list	Non - Mutable
PF3D7_1407800	plasmepsin IV	Growth limiting	Essential	not in list	Essential	Mutable
PF3D7_1407900	plasmepsin I	Growth limiting	Essential	not in list	Essential	Non - Mutable
PF3D7_1408000	plasmepsin II	Growth limiting	Essential	not in list	Essential	Non - Mutable
PF3D7_1409100	aldo-keto reductase, putative	Non lethal	not in list	Essential	Essential	Non - Mutable
PF3D7_1409900	cytidine diphosphate-diacylglycerol synthase	Non lethal	not in list	Essential	Essential	Non - Mutable
PF3D7_1410200	CTP synthase	Lethal	not in list	Essential	Essential	Non - Mutable
PF3D7_1415700	serine palmitoyltransferase, putative	Non lethal	Essential	not in list	Essential	Non - Mutable
PF3D7_1416500	NADP-specific glutamate dehydrogenase	Non lethal	not in list	not in list	not in list	Mutable
PF3D7_1419800	glutathione reductase	Growth limiting	Essential	not in list	Essential	not in list
PF3D7_1420600	pantothenate kinase 1	Non lethal	Essential	not in list	Essential	Non - Mutable
PF3D7_1420900	mannose-1-phosphate guanyltransferase, putative	Non lethal	not in list	not in list	not in list	Non - Mutable
PF3D7_1426700	phosphoenolpyruvate carboxylase	Non lethal	not in list	not in list	not in list	Mutable
PF3D7_1427100	lipase, putative	Non lethal	not in list	not in list	not in list	Mutable
PF3D7_1430300	acid phosphatase, putative	Non lethal	not in list	not in list	not in list	Mutable
PF3D7_1430700	NADP-specific glutamate dehydrogenase	Non lethal	not in list	not in list	not in list	Non - Mutable
PF3D7_1431600	succinate--CoA ligase [ADP-forming] subunit beta	Lethal	not in list	not in list	not in list	Mutable
PF3D7_1431800	apyrase, putative	Non lethal	not in list	not in list	not in list	Mutable
PF3D7_1434600	methionine aminopeptidase 2	Growth limiting	Essential	Essential	Essential	Non - Mutable
PF3D7_1435300	glutamate synthase [NADH], putative	Non lethal	not in list	not in list	not in list	Mutable
PF3D7_1436000	glucose-6-phosphate isomerase	Non lethal	not in list	Essential	Essential	Non - Mutable
PF3D7_1437200	ribonucleoside-diphosphate reductase large subunit, putative	Lethal	not in list	Essential	Essential	Non - Mutable
PF3D7_1437400	pantothenate kinase 2	Non lethal	not in list	not in list	not in list	Mutable
PF3D7_1437700	succinyl-CoA ligase, putative	Lethal	not in list	not in list	not in list	Mutable
PF3D7_1439900	triosephosphate isomerase	Non lethal	Essential	Essential	Essential	Non - Mutable
PF3D7_1440300	porphobilinogen synthase	Non lethal	Essential	Essential	Essential	Non - Mutable
PF3D7_1443700	dephospho-CoA kinase	Non lethal	not in list	Essential	Essential	Non - Mutable
PF3D7_1444300	1-acyl-sn-glycerol-3-phosphate acyltransferase, putative	Non lethal	Essential	not in list	Essential	Non - Mutable
PF3D7_1444800	fructose-bisphosphate aldolase	Growth limiting	Essential	Essential	Essential	Non - Mutable
PF3D7_1446200	M17 leucyl aminopeptidase	Growth limiting	Essential	not in list	Essential	Non - Mutable
PF3D7_1446400	pyruvate dehydrogenase E1 component subunit beta	Lethal	not in list	not in list	not in list	Mutable
PF3D7_1446800	heme detoxification protein	Growth limiting	Essential	Essential	Essential	Non - Mutable
PF3D7_1452200	aminomethyltransferase, putative	Non lethal	not in list	not in list	not in list	Non - Mutable
PF3D7_1453500	NAD(P) transhydrogenase, putative	Lethal	not in list	not in list	not in list	Non - Mutable
PF3D7_1453800	glucose-6-phosphate dehydrogenase-6-phosphogluconolactonase	Lethal	Essential	not in list	Essential	Non - Mutable
PF3D7_1454400	aminopeptidase P	Lethal	not in list	Essential	Essential	Non - Mutable
PF3D7_1454700	6-phosphogluconate dehydrogenase, decarboxylating	Lethal	not in list	Essential	Essential	Non - Mutable
PF3D7_1455200	methyltransferase AAMT	Non lethal	not in list	not in list	not in list	not in list
PF3D7_1456100	serine hydroxymethyltransferase	Non lethal	not in list	not in list	not in list	Mutable
PF3D7_1458400	aminodeoxychorismate lyase	Non lethal	not in list	not in list	not in list	Mutable
PF3D7_1459700	pyridoxal 5'-phosphate synthase, putative	Lethal	not in list	not in list	not in list	Mutable
PF3D7_1460000	biotin--protein ligase 2	Non lethal	not in list	not in list	not in list	Non - Mutable
PF3D7_1462800	glyceraldehyde-3-phosphate dehydrogenase	Growth limiting	Essential	Essential	Essential	Non - Mutable
PF3D7_1467300	1-deoxy-D-xylulose 5-phosphate reductoisomerase	Non lethal	Essential	Essential	Essential	Non - Mutable
PF3D7_1468600	aminophospholipid transporter, putative	Non lethal	not in list	not in list	not in list	Mutable
PF3D7_1469600	acetyl-CoA carboxylase	Non lethal	Essential	Essential	Essential	Mutable
PF3D7_1470500	cGMP-specific 3',5'-cyclic phosphodiesterase delta	Non lethal	not in list	not in list	not in list	Mutable
PF3D7_1471400	diacylglycerol kinase, putative	Non lethal	not in list	not in list	not in list	Non - Mutable
PF3D7_1472900	dihydroorotase, putative	Growth limiting	Essential	not in list	Essential	Mutable
PF3D7_1475500	LCCL domain-containing protein	Non lethal	not in list	not in list	not in list	Mutable
PF3D7_1476700	lysophospholipase LPL1	Non lethal	Essential	not in list	Essential	Mutable
PF3D7_1476800	lysophospholipase LPL3	Non lethal	Essential	not in list	Essential	Non - Mutable
PF3D7_1477900	acyl-CoA synthetase, pseudogene	Non lethal	not in list	not in list	not in list	Mutable
PF3D7_1479000	acyl-CoA synthetase	Non lethal	not in list	not in list	not in list	Non - Mutable
